# Supplementary material for: PLXNB1/SEMA4D signals mediate interactions between malignant epithelial and immune cells to promote colorectal cancer liver metastasis
Source: J Cell Mol Med. 2024 Oct 23;28(20):e70142. doi: 10.1111/jcmm.70142 (PMC11499074; doi:10.1111/jcmm.70142)
Supplement: Supplementary file 3 — Table S1. Table S2. Table S3. Table S4. Table S5. Table S6. Table S7. Table S8. Table S9. Table S10. Table S11. [file JCMM-28-e70142-s003.xlsx]

## Sheet: Table S1
Table S1. Patient information
Sample_geo_accession	Patient ID	Age	Gender
GSE178318	COL15	35	Female
GSE178318	COL17	52	Female
GSE178318	COL18	46	Male
GSE225857	s0107	75	Male
GSE225857	s0115	80	Male
GSE225857	s0813	58	Female
GSE225857	s0920	64	Male
GSE225857	s1231	58	Male

## Sheet: Table S2
Table S2. Marker genes for cell subpopulation grouping
	p_val	avg_log2FC	pct.1	pct.2	p_val_adj	cluster
IL7R	0	2.59332	0.706	0.209	0	0
TNFAIP3	0	1.99848	0.84	0.592	0	0
FYB1	0	1.78339	0.583	0.187	0	0
ARL4C	0	1.5866	0.607	0.36	0	0
TRBC2	0	1.46748	0.755	0.346	0	0
SPOCK2	0	1.46649	0.573	0.218	0	0
CD69	0	1.41829	0.629	0.363	0	0
TCF7	0	1.32034	0.294	0.122	0	0
ETS1	0	1.3118	0.533	0.289	0	0
EMB	0	1.29034	0.414	0.218	0	0
CD2	0	1.27793	0.615	0.29	0	0
MAF	0	1.2634	0.351	0.187	0	0
PTGER4	0	1.26097	0.396	0.208	0	0
CD96	0	1.25673	0.437	0.172	0	0
HLA.E	0	1.21426	0.79	0.58	0	0
SMAD7	0	1.18211	0.273	0.152	0	0
PTPRC	0	1.17796	0.685	0.42	0	0
LTB	0	1.17762	0.48	0.22	0	0
SLC2A3	0	1.16011	0.516	0.361	0	0
SYNE2	0	1.1593	0.344	0.212	0	0
BCL11B	0	1.14737	0.279	0.109	0	0
PDE4D	0	1.14325	0.261	0.13	0	0
CXCR4	0	1.13856	0.777	0.522	0	0
CD3E	0	1.13551	0.606	0.294	0	0
TRAC	0	1.12073	0.681	0.341	0	0
RORA	0	1.10916	0.337	0.175	0	0
JUND	0	1.10168	0.907	0.836	0	0
RGCC	0	1.10138	0.65	0.486	0	0
STK17B	0	1.09016	0.583	0.425	0	0
KLF6	0	1.07855	0.871	0.838	0	0
RBL2	0	1.0657	0.294	0.177	0	0
TRBC1	0	1.06028	0.421	0.218	0	0
MBNL1	0	1.05633	0.491	0.409	0	0
ZFP36L2	0	1.0549	0.759	0.714	0	0
ICOS	0	1.04111	0.302	0.125	0	0
LCP1	0	1.0399	0.583	0.347	0	0
RUNX3	0	1.0373	0.386	0.237	0	0
RAC2	0	1.03229	0.635	0.432	0	0
KLRB1	0	1.02587	0.372	0.14	0	0
WIPF1	0	0.98519	0.452	0.32	0	0
CD3G	0	0.981338	0.351	0.167	0	0
NOP53	0	0.966338	0.372	0.313	0	0
CNOT6L	0	0.963856	0.335	0.244	0	0
BTG1	0	0.962683	0.876	0.76	0	0
PAG1	0	0.955892	0.268	0.154	0	0
FAM107B	0	0.952627	0.355	0.256	0	0
DNAJB1	0	0.952243	0.701	0.695	0	0
AHNAK	0	0.948532	0.466	0.38	0	0
HLA.B	0	0.947634	0.887	0.659	0	0
CD48	0	0.936098	0.45	0.303	0	0
IKZF1	0	0.935782	0.278	0.15	0	0
2024-09-09	0	0.924325	0.423	0.381	0	0
CD4	0	0.920114	0.331	0.206	0	0
PIK3IP1	0	0.918295	0.285	0.202	0	0
KIAA1551	0	0.9031	0.264	0.184	0	0
HLA.A	0	0.865275	0.88	0.66	0	0
HLA.F	0	0.858355	0.398	0.321	0	0
IL2RG	0	0.856889	0.571	0.43	0	0
YPEL5	0	0.84795	0.573	0.547	0	0
HLA.C	0	0.844249	0.824	0.631	0	0
PIP4K2A	0	0.84257	0.3	0.222	0	0
BIRC3	0	0.831596	0.411	0.315	0	0
ITM2A	0	0.797978	0.372	0.247	0	0
RPS26	0	0.790119	0.626	0.726	0	0
ANXA1	0	0.782295	0.481	0.403	0	0
FYN	0	0.777037	0.327	0.242	0	0
LAT	0	0.770696	0.259	0.163	0	0
AKNA	0	0.757478	0.25	0.164	0	0
CD52	0	0.742618	0.659	0.426	0	0
TSC22D3	0	0.733477	0.746	0.648	0	0
ARHGDIB	0	0.726753	0.709	0.589	0	0
TENT5C	0	0.718919	0.277	0.172	0	0
IL2RB	0	0.71375	0.268	0.135	0	0
JUN	0	0.681782	0.881	0.877	0	0
SARAF	0	0.680977	0.609	0.606	0	0
CALM1	0	0.67917	0.774	0.795	0	0
CCNI	0	0.676962	0.627	0.686	0	0
LCK	0	0.672519	0.27	0.179	0	0
NAP1L1	0	0.619685	0.692	0.725	0	0
RPS29	0	0.610466	0.988	0.988	0	0
TPT1	0	0.583874	0.992	0.994	0	0
IL32	0	0.582073	0.728	0.547	0	0
RPL34	0	0.579176	0.988	0.991	0	0
SH3BGRL3	0	0.552078	0.774	0.769	0	0
FOSB	0	0.537374	0.734	0.724	0	0
PPP1R15A	0	0.520706	0.738	0.759	0	0
JUNB	0	0.48427	0.848	0.865	0	0
EEF1A1	0	0.482362	0.989	0.993	0	0
RPL38	0	0.479999	0.895	0.934	0	0
CD3D	0	0.472675	0.434	0.279	0	0
MT.ATP8	0	0.46609	0.763	0.641	0	0
VIM	0	0.455101	0.805	0.708	0	0
LAPTM5	0	0.453553	0.605	0.465	0	0
S100A4	0	0.405265	0.634	0.564	0	0
RPL23	0	0.403677	0.927	0.951	0	0
RPS27A	0	0.357369	0.958	0.967	0	0
RPL9	0	0.356537	0.911	0.944	0	0
RPL31	0	0.344727	0.953	0.971	0	0
RPL6	0	0.335691	0.878	0.932	0	0
MT.ND5	0	0.320317	0.867	0.672	0	0
NFKBIA	0	0.300783	0.755	0.747	0	0
RPS20	0	0.292735	0.957	0.971	0	0
PABPC1	0	0.279858	0.888	0.894	0	0
RPS6	0	0.279012	0.957	0.973	0	0
RPS16	0	0.270164	0.926	0.961	0	0
RPL27A	0	0.259758	0.963	0.977	0	0
RPS8	0	0.256372	0.932	0.965	0	0
RPL30	0	0.25625	0.916	0.947	0	0
AES	9.51e-293	0.77086	0.489	0.503	2.19e-288	0
MLLT6	1.15e-287	0.867576	0.265	0.195	2.66e-283	0
SRSF7	2.14e-286	0.615295	0.575	0.595	4.92e-282	0
CLEC2D	4.35e-282	0.682342	0.27	0.189	1e-277	0
HSP90AA1	3.56e-280	0.855072	0.855	0.897	8.19e-276	0
DUSP2	1.56e-272	0.581845	0.505	0.442	3.58e-268	0
RPS6KA3	5.86e-268	0.943525	0.253	0.189	1.35e-263	0
TNFAIP8	6.31e-265	0.781299	0.256	0.186	1.45e-260	0
MYADM	1.57e-264	0.94348	0.463	0.462	3.61e-260	0
ZFP36	1.91e-263	0.349739	0.813	0.851	4.39e-259	0
CD44	1.83e-258	0.625545	0.553	0.575	4.22e-254	0
GNG2	1.82e-256	0.659031	0.278	0.203	4.18e-252	0
RGS1	1.74e-255	0.409839	0.652	0.556	4.01e-251	0
RPL4	8.55e-251	0.353192	0.763	0.849	1.97e-246	0
PBXIP1	1.45e-248	0.734177	0.263	0.195	3.34e-244	0
ACAP1	1.13e-235	0.638026	0.272	0.2	2.6e-231	0
ARHGEF1	1.16e-231	0.744982	0.303	0.243	2.66e-227	0
SUN2	1.98e-231	0.762104	0.304	0.247	4.55e-227	0
RPL5	1.46e-222	0.313463	0.803	0.876	3.36e-218	0
CSRNP1	7.33e-214	0.732736	0.427	0.411	1.69e-209	0
RASSF5	3.63e-212	0.697004	0.258	0.196	8.35e-208	0
PNRC1	2.42e-204	0.475388	0.622	0.673	5.56e-200	0
IDS	1.34e-201	0.7377	0.397	0.375	3.09e-197	0
YWHAZ	5.48e-200	0.396485	0.677	0.729	1.26e-195	0
EVL	2.87e-199	0.601299	0.312	0.249	6.59e-195	0
FNBP1	1.06e-198	0.722099	0.35	0.308	2.43e-194	0
RACK1	1.58e-196	0.327092	0.604	0.553	3.64e-192	0
RPL14	8.22e-195	0.277682	0.815	0.896	1.89e-190	0
CELF2	4.47e-180	0.8059	0.295	0.25	1.03e-175	0
ZFP36L1	9.64e-177	0.504813	0.625	0.654	2.22e-172	0
ATP5F1E	2.14e-173	0.344979	0.626	0.584	4.93e-169	0
MCL1	9.2e-173	0.483409	0.643	0.723	2.12e-168	0
HSPA8	6.09e-172	0.676348	0.703	0.783	1.4e-167	0
MSN	8.72e-162	0.610109	0.394	0.372	2e-157	0
MACF1	1.79e-158	0.799083	0.277	0.236	4.11e-154	0
SLC38A1	3.53e-158	0.762854	0.291	0.252	8.12e-154	0
TSPYL2	4.36e-156	0.808869	0.313	0.273	1e-151	0
TOB1	3.58e-145	0.917872	0.374	0.367	8.23e-141	0
RAP1B	6.47e-145	0.265259	0.215	0.352	1.49e-140	0
PIK3R1	7.78e-145	0.867256	0.257	0.216	1.79e-140	0
2024-09-06	2.95e-134	0.682923	0.264	0.225	6.78e-130	0
HNRNPD	9.06e-134	0.263101	0.239	0.385	2.08e-129	0
TTC3	7.39e-133	0.277692	0.188	0.307	1.7e-128	0
SKIL	1.55e-132	0.280015	0.177	0.289	3.56e-128	0
WAS	1.03e-131	0.638289	0.254	0.212	2.36e-127	0
IRF2BP2	3.52e-128	0.691323	0.457	0.492	8.1e-124	0
FMNL1	1.72e-121	0.593151	0.266	0.226	3.96e-117	0
FAM120A	9.46e-121	0.277967	0.203	0.325	2.17e-116	0
RSF1	9.79e-121	0.300988	0.161	0.263	2.25e-116	0
NR4A2	2.75e-120	0.573289	0.4	0.376	6.31e-116	0
WASF2	3.14e-119	0.270437	0.19	0.303	7.22e-115	0
HSPD1	7.49e-117	0.384729	0.358	0.526	1.72e-112	0
SCAF11	1.58e-116	0.302084	0.204	0.325	3.64e-112	0
LEPROTL1	3.82e-116	0.606901	0.337	0.312	8.79e-112	0
CD37	7.71e-113	0.399502	0.377	0.345	1.77e-108	0
PNISR	3.31e-106	0.289343	0.248	0.383	7.6e-102	0
TACC1	2.42e-105	0.252587	0.185	0.289	5.57e-101	0
HCLS1	1.33e-104	0.574724	0.337	0.314	3.06e-100	0
KTN1	2.54e-104	0.276087	0.26	0.403	5.84e-100	0
RSRC2	2.73e-104	0.272324	0.231	0.357	6.27e-100	0
C6orf62	1.45e-103	0.270442	0.168	0.266	3.33e-99	0
ATP5MG	2.64e-103	0.254343	0.207	0.322	6.07e-99	0
SHISA5	3.05e-102	0.298522	0.18	0.283	7.01e-98	0
ZC3HAV1	1.55e-101	0.740237	0.32	0.306	3.56e-97	0
PPP1R12A	2.12e-101	0.281159	0.174	0.271	4.87e-97	0
SMAP2	9.58e-100	0.675441	0.32	0.302	2.2e-95	0
KHDRBS1	8.74e-99	0.275186	0.264	0.408	2.01e-94	0
RHOH	6.11e-97	0.545861	0.252	0.214	1.41e-92	0
USF2	7.34e-97	0.281938	0.171	0.266	1.69e-92	0
TPM3	1.94e-95	0.468571	0.529	0.599	4.46e-91	0
CNN2	5.14e-94	0.654444	0.396	0.419	1.18e-89	0
DUSP1	2.83e-92	0.289206	0.718	0.767	6.51e-88	0
TPR	4.92e-90	0.33306	0.207	0.316	1.13e-85	0
YY1	5.24e-89	0.321057	0.229	0.351	1.2e-84	0
U2AF2	3.26e-86	0.31232	0.191	0.293	7.5e-82	0
BUB3	6.23e-86	0.252259	0.174	0.264	1.43e-81	0
WNK1	9.24e-86	0.711046	0.307	0.3	2.12e-81	0
EIF4B	3.89e-85	0.62512	0.445	0.507	8.94e-81	0
ANKRD11	1.47e-84	0.326844	0.175	0.267	3.38e-80	0
RBM25	1.29e-83	0.307287	0.278	0.418	2.98e-79	0
BAX	1.09e-82	0.301312	0.22	0.329	2.51e-78	0
CFLAR	5.65e-82	0.250963	0.272	0.399	1.3e-77	0
EIF3A	9.98e-80	0.31988	0.279	0.42	2.3e-75	0
PPP1CB	1.37e-79	0.273998	0.238	0.355	3.16e-75	0
ANP32B	1.09e-74	0.472044	0.509	0.576	2.5e-70	0
IK	5.19e-74	0.318624	0.174	0.262	1.19e-69	0
ID2	7.44e-74	0.369184	0.521	0.531	1.71e-69	0
IER5	5.25e-72	0.557714	0.359	0.356	1.21e-67	0
PNRC2	7.91e-70	0.313979	0.215	0.319	1.82e-65	0
SRRM2	3.47e-69	0.275759	0.326	0.484	7.99e-65	0
JAK1	2.13e-65	0.676154	0.325	0.335	4.89e-61	0
YPEL3	2.29e-65	0.30125	0.214	0.312	5.27e-61	0
ATRX	2.53e-65	0.378352	0.234	0.343	5.82e-61	0
KLF2	4.22e-65	0.574198	0.382	0.379	9.7e-61	0
SLTM	2.01e-64	0.366762	0.214	0.314	4.62e-60	0
EFHD2	8.91e-63	0.313436	0.224	0.325	2.05e-58	0
GNAS	2.07e-62	0.261499	0.695	0.757	4.77e-58	0
BAZ1A	9.98e-62	0.308933	0.184	0.266	2.3e-57	0
CORO1A	4.77e-61	0.342448	0.367	0.347	1.1e-56	0
SBDS	4.93e-61	0.351629	0.306	0.453	1.13e-56	0
FXYD5	8.24e-61	0.502868	0.407	0.433	1.9e-56	0
SOD1	1.67e-60	0.257539	0.379	0.546	3.84e-56	0
MAPK1IP1L	2.84e-60	0.340825	0.195	0.286	6.53e-56	0
STK24	3.57e-60	0.338601	0.194	0.284	8.21e-56	0
ANKRD12	5.31e-60	0.774428	0.337	0.357	1.22e-55	0
NSA2	6.36e-60	0.359356	0.272	0.403	1.46e-55	0
UBE2D2	9.69e-60	0.317451	0.305	0.452	2.23e-55	0
ARL4A	1.23e-59	0.283253	0.198	0.284	2.82e-55	0
PDCD4	1.64e-59	0.670941	0.306	0.314	3.77e-55	0
GSTK1	2.07e-59	0.295429	0.283	0.415	4.77e-55	0
CD53	2.16e-59	0.412009	0.369	0.36	4.97e-55	0
EZR	4.92e-55	0.571157	0.444	0.495	1.13e-50	0
CCDC59	1.84e-54	0.3637	0.179	0.258	4.24e-50	0
PPP1R2	2.24e-54	0.274997	0.22	0.309	5.16e-50	0
TAP1	8.65e-53	0.265445	0.251	0.354	1.99e-48	0
DDX17	9.26e-51	0.589237	0.425	0.485	2.13e-46	0
EVI2B	9.52e-50	0.469267	0.31	0.304	2.19e-45	0
CDC42SE2	1.01e-49	0.571929	0.295	0.297	2.32e-45	0
REL	1.03e-48	0.552085	0.344	0.346	2.36e-44	0
RNF213	1.53e-48	0.605349	0.267	0.261	3.53e-44	0
PPP1R15B	3.32e-47	0.705722	0.284	0.292	7.63e-43	0
RSRP1	1.69e-46	0.266408	0.221	0.306	3.88e-42	0
HCST	2.17e-46	0.279245	0.351	0.331	4.98e-42	0
PIM1	4.52e-46	0.631249	0.313	0.321	1.04e-41	0
PMAIP1	5.13e-46	0.256188	0.237	0.317	1.18e-41	0
GPSM3	7.06e-46	0.496121	0.299	0.297	1.62e-41	0
ZYX	4.34e-44	0.274912	0.239	0.331	9.99e-40	0
RAD21	6.54e-44	0.257238	0.262	0.362	1.5e-39	0
STAT1	7.3e-44	0.384253	0.194	0.269	1.68e-39	0
HNRNPH1	2.21e-43	0.300444	0.328	0.467	5.08e-39	0
STK4	6.13e-42	0.595412	0.324	0.342	1.41e-37	0
B4GALT1	9.25e-41	0.33145	0.205	0.282	2.13e-36	0
GPBP1	1.04e-40	0.362403	0.258	0.362	2.4e-36	0
CYTIP	1.18e-37	0.459765	0.293	0.287	2.71e-33	0
PPP1R18	1.96e-37	0.570904	0.287	0.295	4.52e-33	0
SRSF5	2.08e-37	0.469093	0.513	0.636	4.78e-33	0
UCP2	2.95e-36	0.497972	0.287	0.284	6.78e-32	0
HP1BP3	1.46e-35	0.391526	0.235	0.327	3.35e-31	0
GCC2	1.14e-34	0.42672	0.201	0.277	2.62e-30	0
CDV3	6.47e-34	0.418943	0.223	0.311	1.49e-29	0
ZNF331	1.91e-33	0.528161	0.271	0.263	4.38e-29	0
EPC1	2.21e-33	0.36193	0.191	0.259	5.09e-29	0
CMPK1	5.5e-33	0.353678	0.248	0.346	1.27e-28	0
SRRM1	7.52e-33	0.379006	0.296	0.417	1.73e-28	0
TMX4	1.27e-32	0.371917	0.192	0.261	2.93e-28	0
DUSP4	1.92e-32	0.426541	0.3	0.288	4.41e-28	0
PRDM1	5.41e-31	0.278182	0.199	0.259	1.25e-26	0
BHLHE40	6.1e-31	0.595712	0.34	0.364	1.4e-26	0
MYH9	7.49e-29	0.428392	0.388	0.421	1.72e-24	0
HSPA1B	5.09e-28	0.662713	0.48	0.615	1.17e-23	0
PPP2R5C	5.13e-28	0.570101	0.363	0.415	1.18e-23	0
CIB1	5.92e-28	0.361668	0.252	0.34	1.36e-23	0
TXNIP	7.53e-28	0.785396	0.429	0.491	1.73e-23	0
ADD3	2.03e-25	0.370841	0.201	0.267	4.67e-21	0
VAMP2	4.51e-25	0.580907	0.367	0.422	1.04e-20	0
CLK1	5.59e-24	0.533493	0.41	0.483	1.28e-19	0
SRSF11	8.24e-24	0.422232	0.326	0.455	1.9e-19	0
EIF4A2	5.99e-23	0.331305	0.563	0.694	1.38e-18	0
NKTR	1.28e-22	0.413632	0.202	0.265	2.94e-18	0
FGFR1OP2	2.78e-22	0.373481	0.208	0.276	6.4e-18	0
RBM39	1.89e-20	0.409011	0.525	0.672	4.34e-16	0
RHOG	7.39e-20	0.3389	0.233	0.303	1.7e-15	0
JMJD1C	4.94e-19	0.424978	0.198	0.259	1.14e-14	0
ZC3H12A	1.26e-18	0.618348	0.267	0.28	2.89e-14	0
ARF6	8.24e-16	0.271496	0.4	0.544	1.89e-11	0
SPTAN1	1.93e-15	0.429944	0.202	0.262	4.43e-11	0
BRD4	1.72e-14	0.46798	0.242	0.32	3.96e-10	0
CCND2	3.82e-14	0.298601	0.234	0.295	8.79e-10	0
CAST	1.56e-13	0.365513	0.333	0.445	3.59e-09	0
MKNK2	5.61e-13	0.401261	0.198	0.251	1.29e-08	0
CDC42SE1	1.3e-12	0.59831	0.288	0.326	2.98e-08	0
ROCK1	1.59e-12	0.4687	0.232	0.301	3.66e-08	0
PTP4A2	7.31e-12	0.521196	0.424	0.532	1.68e-07	0
PRPF38B	7.88e-12	0.458391	0.272	0.357	1.81e-07	0
UBE2S	8.16e-12	0.293264	0.204	0.252	1.88e-07	0
KPNB1	9.94e-12	0.479948	0.271	0.359	2.29e-07	0
HSPA1A	2.42e-11	0.851033	0.547	0.689	5.56e-07	0
DEDD2	4.22e-11	0.578017	0.239	0.254	9.71e-07	0
HSP90AB1	6.62e-11	0.425176	0.736	0.839	1.52e-06	0
TRIR	1.11e-10	0.555989	0.294	0.334	2.55e-06	0
ACTR3	1.53e-10	0.370428	0.351	0.473	3.52e-06	0
TAF7	2.88e-10	0.417403	0.297	0.392	6.62e-06	0
PRRC2C	2.01e-09	0.548356	0.396	0.49	4.63e-05	0
DDX24	2.12e-09	0.524309	0.375	0.454	4.88e-05	0
ELF1	3.49e-09	0.492125	0.354	0.414	8.02e-05	0
YWHAB	5.24e-09	0.372873	0.504	0.614	0.000120392	0
LRRFIP1	6.22e-09	0.379896	0.313	0.407	0.000143091	0
CAPZB	8.08e-09	0.400607	0.46	0.574	0.000185733	0
GNAI2	1.71e-08	0.414971	0.37	0.431	0.000393006	0
CDKN1A	2.85e-08	0.55581	0.37	0.429	0.000654734	0
ACTR2	5.98e-08	0.421048	0.417	0.51	0.00137581	0
BRD2	3.85e-07	0.347022	0.405	0.544	0.00886165	0
SF1	1.4e-06	0.523877	0.378	0.473	0.0322013	0
ATXN2L	2.02e-06	0.463964	0.228	0.287	0.0465293	0
CXCL8	0	4.66163	0.833	0.11	0	1
LYZ	0	4.46779	0.965	0.165	0	1
IL1B	0	4.46453	0.73	0.041	0	1
SPP1	0	4.19257	0.397	0.064	0	1
HLA.DRA	0	3.8773	0.561	0.167	0	1
TYROBP	0	3.79082	0.971	0.097	0	1
FCER1G	0	3.74883	0.959	0.065	0	1
APOC1	0	3.60092	0.486	0.063	0	1
C1QB	0	3.60059	0.51	0.03	0	1
APOE	0	3.59633	0.461	0.083	0	1
C1QC	0	3.5575	0.512	0.023	0	1
S100A9	0	3.48406	0.542	0.02	0	1
HLA-DRA	0	3.44098	0.425	0.159	0	1
CXCL2	0	3.42256	0.687	0.104	0	1
HLA.DRB1	0	3.41625	0.561	0.235	0	1
C1QA	0	3.41297	0.553	0.029	0	1
CCL3	0	3.3054	0.776	0.154	0	1
PLAUR	0	3.2902	0.863	0.12	0	1
HLA.DPA1	0	3.26873	0.537	0.183	0	1
G0S2	0	3.2306	0.582	0.069	0	1
CCL3L1	0	3.22415	0.408	0.043	0	1
FTL	0	3.22263	0.994	0.778	0	1
S100A8	0	3.15162	0.42	0.013	0	1
CD74	0	3.14032	0.994	0.683	0	1
AIF1	0	3.12458	0.87	0.034	0	1
C5AR1	0	3.10064	0.642	0.017	0	1
CST3	0	3.01876	0.957	0.305	0	1
HLA.DPB1	0	2.93241	0.522	0.146	0	1
SOD2	0	2.90006	0.872	0.247	0	1
CTSB	0	2.8901	0.909	0.38	0	1
PSAP	0	2.88539	0.955	0.546	0	1
HLA-DPB1	0	2.85374	0.402	0.149	0	1
MS4A6A	0	2.83639	0.745	0.022	0	1
EREG	0	2.81391	0.47	0.048	0	1
GPX1	0	2.81103	0.422	0.119	0	1
IL1RN	0	2.7772	0.449	0.017	0	1
CXCL3	0	2.76518	0.484	0.073	0	1
OLR1	0	2.7071	0.626	0.015	0	1
IER3	0	2.64394	0.88	0.29	0	1
GRN	0	2.64206	0.862	0.216	0	1
HLA-DPA1	0	2.63184	0.395	0.13	0	1
CTSD	0	2.59718	0.735	0.293	0	1
HLA.DQB1	0	2.59156	0.475	0.07	0	1
NPC2	0	2.59119	0.926	0.329	0	1
KLF4	0	2.54533	0.823	0.179	0	1
GLUL	0	2.5025	0.776	0.133	0	1
CD14	0	2.48727	0.655	0.02	0	1
HLA.DRB5	0	2.47187	0.464	0.071	0	1
HLA.DQA1	0	2.46272	0.424	0.069	0	1
CD68	0	2.44267	0.723	0.042	0	1
HLA-DRB1	0	2.44097	0.39	0.132	0	1
FTH1	0	2.38351	0.999	0.895	0	1
ADM	0	2.38152	0.446	0.088	0	1
SAT1	0	2.37923	0.98	0.617	0	1
BCL2A1	0	2.36604	0.668	0.058	0	1
GPR183	0	2.31905	0.815	0.254	0	1
CTSS	0	2.31237	0.883	0.275	0	1
CYBB	0	2.30489	0.638	0.028	0	1
CCL3L3	0	2.29374	0.266	0.045	0	1
SGK1	0	2.27204	0.76	0.133	0	1
FCGR2A	0	2.25178	0.688	0.019	0	1
CSTB	0	2.24734	0.812	0.36	0	1
LST1	0	2.22997	0.711	0.041	0	1
CD163	0	2.21776	0.517	0.008	0	1
GPNMB	0	2.16662	0.41	0.059	0	1
PLEK	0	2.15879	0.65	0.07	0	1
SERPINA1	0	2.13626	0.708	0.024	0	1
SPI1	0	2.11883	0.758	0.028	0	1
HBEGF	0	2.10579	0.563	0.094	0	1
HLA-DQB1	0	2.09378	0.352	0.087	0	1
C15orf48	0	2.06695	0.564	0.06	0	1
CTSH	0	2.06662	0.781	0.137	0	1
FCGR3A	0	2.06325	0.539	0.022	0	1
MAFB	0	2.01479	0.544	0.035	0	1
CEBPD	0	1.98197	0.769	0.207	0	1
NAMPT	0	1.97624	0.814	0.284	0	1
CD83	0	1.96919	0.796	0.152	0	1
HLA-DQA1	0	1.95992	0.325	0.056	0	1
CCL4L2	0	1.95716	0.628	0.167	0	1
CPVL	0	1.95037	0.604	0.018	0	1
MS4A7	0	1.93833	0.596	0.009	0	1
FCN1	0	1.93703	0.363	0.006	0	1
S100A11	0	1.9286	0.947	0.471	0	1
HLA.DMB	0	1.90543	0.409	0.034	0	1
PTGS2	0	1.90271	0.379	0.035	0	1
CXCL16	0	1.89307	0.669	0.072	0	1
C1orf162	0	1.88689	0.691	0.037	0	1
PPIF	0	1.87784	0.625	0.129	0	1
AREG	0	1.8768	0.476	0.155	0	1
NFKBIA1	0	1.86837	0.958	0.722	0	1
CAPG	0	1.86127	0.725	0.184	0	1
ASAH1	0	1.85871	0.724	0.167	0	1
CEBPB	0	1.84335	0.85	0.331	0	1
NLRP3	0	1.83513	0.429	0.015	0	1
VSIG4	0	1.8215	0.465	0.007	0	1
PLIN2	0	1.81834	0.712	0.24	0	1
HMOX1	0	1.7959	0.439	0.028	0	1
FBP1	0	1.79521	0.449	0.044	0	1
IGSF6	0	1.79393	0.538	0.007	0	1
CTSL	0	1.78517	0.492	0.085	0	1
CTSZ	0	1.78488	0.709	0.152	0	1
FCGRT	0	1.77468	0.742	0.159	0	1
ACP5	0	1.7536	0.48	0.085	0	1
THBD	0	1.70024	0.396	0.029	0	1
ITGB2	0	1.69543	0.863	0.246	0	1
CCL20	0	1.68534	0.337	0.174	0	1
HLA-DMA	0	1.6566	0.369	0.059	0	1
MS4A4A	0	1.65362	0.469	0.007	0	1
HLA-DQA2	0	1.64173	0.328	0.053	0	1
TYMP	0	1.63322	0.617	0.104	0	1
VEGFA	0	1.62774	0.57	0.174	0	1
THBS1	0	1.62665	0.332	0.105	0	1
RNF130	0	1.61311	0.674	0.1	0	1
CSTA	0	1.60636	0.549	0.014	0	1
BASP1	0	1.60533	0.57	0.129	0	1
TIMP1	0	1.58834	0.623	0.256	0	1
LGALS1	0	1.58105	0.826	0.343	0	1
CD86	0	1.5809	0.563	0.016	0	1
CLEC7A	0	1.57487	0.603	0.019	0	1
LIPA	0	1.55396	0.477	0.094	0	1
TMEM176B	0	1.54017	0.557	0.197	0	1
FCGR2B	0	1.53461	0.44	0.036	0	1
FGR	0	1.51632	0.512	0.017	0	1
CSF1R	0	1.51101	0.514	0.006	0	1
RNASE6	0	1.51082	0.542	0.027	0	1
MRC1	0	1.50935	0.367	0.007	0	1
SLC11A1	0	1.50722	0.391	0.009	0	1
PHACTR1	0	1.50127	0.496	0.048	0	1
FGL2	0	1.49958	0.535	0.048	0	1
MNDA	0	1.49793	0.507	0.012	0	1
SDS	0	1.48225	0.31	0.007	0	1
CHMP1B	0	1.47223	0.714	0.318	0	1
MSR1	0	1.46555	0.385	0.006	0	1
SRGN	0	1.43164	0.985	0.644	0	1
FPR1	0	1.43046	0.458	0.004	0	1
CLEC10A	0	1.42816	0.327	0.005	0	1
PPT1	0	1.38377	0.641	0.123	0	1
MXD1	0	1.37655	0.585	0.126	0	1
LAPTM51	0	1.3721	0.93	0.431	0	1
NCF2	0	1.36645	0.489	0.01	0	1
NINJ1	0	1.36524	0.618	0.124	0	1
MAP3K8	0	1.36262	0.632	0.142	0	1
HLA.DMA	0	1.36134	0.395	0.054	0	1
LGMN	0	1.34153	0.4	0.083	0	1
ZFAND5	0	1.34095	0.799	0.421	0	1
RAB20	0	1.33949	0.49	0.066	0	1
ATP6V1F	0	1.33864	0.751	0.269	0	1
ALDH2	0	1.33742	0.588	0.154	0	1
LAIR1	0	1.33718	0.495	0.027	0	1
MFSD1	0	1.33445	0.591	0.125	0	1
ATP6V1B2	0	1.3344	0.566	0.099	0	1
GRINA	0	1.32884	0.636	0.179	0	1
CREG1	0	1.3283	0.55	0.165	0	1
CPM	0	1.32426	0.365	0.029	0	1
ICAM1	0	1.32237	0.529	0.1	0	1
TNFAIP2	0	1.31148	0.446	0.05	0	1
TREM1	0	1.31011	0.369	0.006	0	1
LILRB4	0	1.30373	0.456	0.01	0	1
HCK	0	1.29916	0.49	0.011	0	1
COTL1	0	1.28322	0.841	0.325	0	1
CYBA	0	1.28092	0.684	0.349	0	1
INSIG1	0	1.27282	0.49	0.196	0	1
BRI3	0	1.26995	0.741	0.266	0	1
ALOX5AP	0	1.26115	0.606	0.203	0	1
NEAT1	0	1.25044	0.814	0.564	0	1
VAMP8	0	1.24916	0.795	0.317	0	1
TMEM176A	0	1.24279	0.46	0.132	0	1
RIPK2	0	1.24237	0.51	0.088	0	1
LITAF	0	1.24193	0.791	0.327	0	1
TSPO	0	1.24058	0.688	0.212	0	1
CD63	0	1.23924	0.899	0.484	0	1
MT2A	0	1.23465	0.63	0.32	0	1
ITGAX	0	1.22871	0.454	0.015	0	1
RNASET2	0	1.22863	0.761	0.288	0	1
SAMHD1	0	1.22332	0.587	0.146	0	1
NR4A3	0	1.22175	0.48	0.091	0	1
APLP2	0	1.2189	0.672	0.234	0	1
KCTD12	0	1.20825	0.482	0.06	0	1
HLA-DMB	0	1.1948	0.302	0.027	0	1
LGALS9	0	1.19309	0.598	0.113	0	1
LYN	0	1.18278	0.53	0.083	0	1
SDCBP	0	1.18147	0.774	0.322	0	1
RAB31	0	1.17484	0.584	0.093	0	1
ATP6V0B	0	1.17265	0.725	0.258	0	1
PLD3	0	1.17055	0.435	0.169	0	1
CTSC	0	1.16852	0.682	0.292	0	1
STX11	0	1.16635	0.522	0.084	0	1
TMSB10	0	1.16237	0.979	0.821	0	1
ZNF385A	0	1.16044	0.438	0.026	0	1
HLA.DQA2	0	1.16012	0.251	0.014	0	1
ATP1B3	0	1.15886	0.732	0.333	0	1
RASSF4	0	1.15873	0.399	0.018	0	1
MPEG1	0	1.15083	0.394	0.009	0	1
TREM2	0	1.12053	0.291	0.005	0	1
AP2S1	0	1.11872	0.568	0.135	0	1
ANXA2	0	1.1187	0.829	0.408	0	1
MGAT1	0	1.11784	0.63	0.187	0	1
IFI6	0	1.11569	0.54	0.284	0	1
ABCA8	0	1.10999	0.292	0.084	0	1
ACSL1	0	1.10939	0.368	0.026	0	1
IRF8	0	1.10509	0.471	0.055	0	1
UPP1	0	1.10384	0.508	0.082	0	1
SLC31A2	0	1.10351	0.436	0.025	0	1
SLCO2B1	0	1.09891	0.303	0.01	0	1
CDKN1A1	0	1.09831	0.77	0.377	0	1
AP1S2	0	1.0951	0.547	0.109	0	1
EIF4A3	0	1.09181	0.637	0.291	0	1
SLC15A3	0	1.09163	0.378	0.021	0	1
GSN	0	1.09017	0.595	0.159	0	1
GSTO1	0	1.08309	0.666	0.242	0	1
ANXA5	0	1.07655	0.823	0.353	0	1
DAB2	0	1.07327	0.366	0.068	0	1
GPX4	0	1.06097	0.694	0.303	0	1
SLC16A3	0	1.06027	0.491	0.086	0	1
CD81	0	1.06009	0.598	0.337	0	1
TPP1	0	1.05962	0.701	0.288	0	1
B3GNT5	0	1.05775	0.344	0.072	0	1
MT-CO2	0	1.05477	0.427	0.268	0	1
GADD45B	0	1.05421	0.875	0.5	0	1
RILPL2	0	1.05338	0.6	0.161	0	1
CSF3R	0	1.05241	0.354	0.005	0	1
SNX10	0	1.04885	0.503	0.092	0	1
RGS2	0	1.04562	0.789	0.394	0	1
MT-CO1	0	1.04468	0.428	0.271	0	1
OSM	0	1.0432	0.258	0.015	0	1
MARCKS	0	1.04088	0.569	0.235	0	1
PLSCR1	0	1.03941	0.577	0.138	0	1
LY96	0	1.03898	0.48	0.075	0	1
LY86	0	1.03898	0.436	0.017	0	1
TGFBI	0	1.03769	0.635	0.194	0	1
MT-ND4	0	1.03702	0.427	0.268	0	1
PYCARD	0	1.03385	0.517	0.095	0	1
THEMIS2	0	1.02886	0.496	0.061	0	1
SLC7A7	0	1.02834	0.397	0.022	0	1
TNFSF13B	0	1.02736	0.495	0.055	0	1
STXBP2	0	1.02391	0.438	0.096	0	1
LGALS2	0	1.02381	0.269	0.006	0	1
CCDC88A	0	1.02028	0.472	0.108	0	1
TLR2	0	1.02025	0.342	0.005	0	1
HEXB	0	1.01754	0.564	0.196	0	1
PILRA	0	1.01718	0.368	0.005	0	1
H2AFY	0	1.01271	0.813	0.357	0	1
S100A10	0	1.00902	0.803	0.442	0	1
CCL4	0	1.00646	0.645	0.27	0	1
ALOX5	0	1.00137	0.398	0.022	0	1
PLXDC2	0	1.00002	0.476	0.068	0	1
HIF1A	0	0.999413	0.587	0.193	0	1
ARRB2	0	0.998827	0.641	0.141	0	1
SIRPA	0	0.996417	0.379	0.02	0	1
CLEC4E	0	0.994341	0.275	0.003	0	1
OGFRL1	0	0.99386	0.418	0.043	0	1
MT-CO3	0	0.991282	0.427	0.268	0	1
MAFF	0	0.987643	0.577	0.191	0	1
LILRB2	0	0.987552	0.327	0.004	0	1
FPR3	0	0.986879	0.326	0.004	0	1
ARPC1B	0	0.979316	0.54	0.179	0	1
SLAMF8	0	0.976333	0.322	0.006	0	1
TKT	0	0.974514	0.623	0.217	0	1
OAZ1	0	0.972783	0.959	0.733	0	1
ARPC3	0	0.969793	0.845	0.465	0	1
IL13RA1	0	0.968048	0.448	0.093	0	1
ETS2	0	0.954709	0.513	0.162	0	1
PEA15	0	0.952938	0.554	0.207	0	1
YWHAH	0	0.94573	0.546	0.208	0	1
GM2A	0	0.940982	0.372	0.064	0	1
SLC25A37	0	0.932553	0.46	0.139	0	1
GNS	0	0.931065	0.393	0.084	0	1
ANPEP	0	0.928455	0.291	0.014	0	1
TBXAS1	0	0.919928	0.397	0.023	0	1
ATP6AP1	0	0.919853	0.587	0.238	0	1
CD302	0	0.918544	0.41	0.053	0	1
ATP5E	0	0.915742	0.423	0.236	0	1
SIGLEC10	0	0.912578	0.309	0.008	0	1
IL18	0	0.912327	0.368	0.02	0	1
EMILIN2	0	0.911835	0.359	0.03	0	1
SLC43A2	0	0.909659	0.357	0.029	0	1
H3F3A	0	0.907508	0.964	0.765	0	1
MT-ND1	0	0.902967	0.424	0.254	0	1
PLAU	0	0.895979	0.32	0.063	0	1
THAP2	0	0.893835	0.324	0.054	0	1
PTAFR	0	0.892941	0.305	0.009	0	1
ATP5G2	0	0.891835	0.406	0.175	0	1
MT-ND3	0	0.889691	0.425	0.248	0	1
RGS10	0	0.889383	0.655	0.198	0	1
VIM1	0	0.888527	0.976	0.691	0	1
TFRC	0	0.879631	0.405	0.179	0	1
MT-ATP6	0	0.87677	0.426	0.263	0	1
CD41	0	0.871198	0.607	0.178	0	1
BLVRB	0	0.871043	0.363	0.056	0	1
LILRB3	0	0.87039	0.332	0.006	0	1
IFNGR2	0	0.869057	0.501	0.168	0	1
FCGR1A	0	0.866826	0.3	0.003	0	1
ALCAM	0	0.865931	0.344	0.063	0	1
ITM2B	0	0.863894	0.891	0.619	0	1
ITGAM	0	0.861339	0.296	0.01	0	1
ADA2	0	0.860671	0.332	0.094	0	1
C14orf2	0	0.858532	0.386	0.128	0	1
BEST1	0	0.856425	0.265	0.019	0	1
SERPINB9	0	0.850138	0.509	0.19	0	1
EMP3	0	0.847773	0.732	0.324	0	1
NFKBIZ1	0	0.845253	0.651	0.301	0	1
ATP6V0D1	0	0.842992	0.551	0.18	0	1
RTN4	0	0.841948	0.722	0.32	0	1
ZEB2	0	0.84144	0.526	0.124	0	1
PLBD1	0	0.840987	0.373	0.071	0	1
CTSA	0	0.839672	0.472	0.137	0	1
CLEC4A	0	0.839189	0.331	0.006	0	1
S100A6	0	0.839041	0.87	0.592	0	1
GNG5	0	0.838239	0.643	0.239	0	1
SH3BGRL31	0	0.835603	0.965	0.745	0	1
GABARAP	0	0.831092	0.348	0.065	0	1
SOCS3	0	0.829929	0.708	0.286	0	1
LIMS1	0	0.82922	0.623	0.235	0	1
YBX3	0	0.826654	0.594	0.24	0	1
CCRL2	0	0.82495	0.269	0.014	0	1
FABP5	0	0.821843	0.45	0.191	0	1
COMT	0	0.821649	0.584	0.226	0	1
KYNU	0	0.820527	0.315	0.013	0	1
TWISTNB	0	0.818284	0.289	0.126	0	1
JAML	0	0.816602	0.435	0.079	0	1
HAVCR2	0	0.81631	0.406	0.032	0	1
DSE	0	0.812727	0.367	0.055	0	1
RNF144B	0	0.806783	0.279	0.01	0	1
CSF2RA	0	0.803906	0.321	0.005	0	1
IFNGR1	0	0.801307	0.49	0.124	0	1
IER51	0	0.799507	0.646	0.321	0	1
SERF2	0	0.792898	0.903	0.716	0	1
OTUD1	0	0.791287	0.381	0.104	0	1
CNPY3	0	0.79091	0.487	0.104	0	1
LTA4H	0	0.782836	0.436	0.152	0	1
BNIP3L	0	0.781517	0.486	0.141	0	1
CD300A	0	0.778901	0.343	0.022	0	1
IFI30	0	0.773901	0.289	0.014	0	1
DUSP11	0	0.773271	0.945	0.737	0	1
HCLS11	0	0.772764	0.727	0.267	0	1
GRB2	0	0.770344	0.651	0.292	0	1
RAC1	0	0.768254	0.868	0.497	0	1
GPCPD1	0	0.757925	0.413	0.125	0	1
YBX1	0	0.751036	0.92	0.695	0	1
ADAP2	0	0.745889	0.298	0.018	0	1
AKR1B1	0	0.745463	0.4	0.096	0	1
PLTP	0	0.743812	0.269	0.081	0	1
ATOX1	0	0.738206	0.381	0.095	0	1
TALDO1	0	0.737738	0.521	0.176	0	1
ALDOA	0	0.737221	0.384	0.168	0	1
FAM49B	0	0.734744	0.613	0.202	0	1
MPP1	0	0.730886	0.311	0.032	0	1
PTPRE	0	0.730755	0.387	0.085	0	1
SMCO4	0	0.728256	0.336	0.045	0	1
RNH1	0	0.727705	0.549	0.187	0	1
HNMT	0	0.72665	0.355	0.075	0	1
ID21	0	0.726486	0.84	0.491	0	1
FAM49A	0	0.725655	0.323	0.039	0	1
SERPINB1	0	0.725497	0.593	0.244	0	1
FOSL2	0	0.724189	0.61	0.251	0	1
LSP1	0	0.72356	0.708	0.302	0	1
TFEC	0	0.721973	0.266	0.007	0	1
CLEC12A	0	0.719202	0.268	0.009	0	1
ACTB	0	0.717398	0.985	0.935	0	1
SYNGR2	0	0.716946	0.573	0.225	0	1
GAA	0	0.70934	0.33	0.041	0	1
CFD	0	0.709066	0.285	0.024	0	1
ATP5J2	0	0.707953	0.343	0.097	0	1
GCA	0	0.706706	0.315	0.05	0	1
GSTP1	0	0.703774	0.755	0.415	0	1
HEXA	0	0.702686	0.394	0.094	0	1
PGD	0	0.700046	0.353	0.075	0	1
LAP3	0	0.699504	0.431	0.125	0	1
CD93	0	0.698299	0.265	0.023	0	1
NFKB1	0	0.697377	0.396	0.116	0	1
PIM3	0	0.697326	0.593	0.248	0	1
DBI	0	0.697237	0.65	0.329	0	1
RAB32	0	0.697217	0.326	0.045	0	1
PFKFB3	0	0.695048	0.475	0.142	0	1
SHTN1	0	0.693405	0.28	0.041	0	1
METRNL	0	0.690482	0.394	0.079	0	1
SNX3	0	0.684059	0.669	0.339	0	1
LGALS3	0	0.683013	0.711	0.361	0	1
LAT2	0	0.682453	0.344	0.04	0	1
GK	0	0.680297	0.293	0.039	0	1
GABARAPL1	0	0.679649	0.539	0.205	0	1
PLAC8	0	0.677275	0.253	0.074	0	1
MT-ND5	0	0.676258	0.406	0.201	0	1
C1orf54	0	0.672927	0.282	0.049	0	1
FKBP1A	0	0.67199	0.675	0.313	0	1
ZYX1	0	0.670017	0.632	0.279	0	1
SMIM3	0	0.669444	0.359	0.127	0	1
SH3BGRL	0	0.668667	0.666	0.278	0	1
EPB41L3	0	0.667668	0.258	0.006	0	1
RPS9	0	0.663202	0.92	0.799	0	1
GNAI21	0	0.662324	0.734	0.383	0	1
ENO1	0	0.657725	0.778	0.459	0	1
DUSP6	0	0.657656	0.369	0.205	0	1
PNRC11	0	0.655217	0.867	0.641	0	1
ADAM8	0	0.654701	0.348	0.076	0	1
2024-03-01	0	0.654032	0.261	0.009	0	1
TCEB2	0	0.653427	0.383	0.148	0	1
NFIL3	0	0.653173	0.324	0.086	0	1
RASGEF1B	0	0.646695	0.407	0.102	0	1
C3AR1	0	0.645598	0.257	0.014	0	1
CD55	0	0.643772	0.48	0.206	0	1
COLGALT1	0	0.641613	0.349	0.112	0	1
ARPC5	0	0.640943	0.747	0.378	0	1
PKM	0	0.63793	0.738	0.414	0	1
GNA13	0	0.632303	0.471	0.137	0	1
HSPA6	0	0.629443	0.372	0.217	0	1
AVPI1	0	0.629368	0.28	0.042	0	1
UQCR11	0	0.626375	0.489	0.234	0	1
SH2B3	0	0.625504	0.332	0.049	0	1
PGLS	0	0.62275	0.398	0.113	0	1
ATP5G3	0	0.620327	0.323	0.095	0	1
RNF13	0	0.619842	0.375	0.103	0	1
RNF19B	0	0.618414	0.325	0.109	0	1
ATP6AP2	0	0.618024	0.59	0.267	0	1
LAMTOR1	0	0.615395	0.463	0.155	0	1
SCPEP1	0	0.614563	0.323	0.066	0	1
PICALM	0	0.614093	0.477	0.18	0	1
S100A41	0	0.61408	0.847	0.541	0	1
C10orf54	0	0.612319	0.277	0.065	0	1
PRDX1	0	0.612144	0.638	0.382	0	1
ELL2	0	0.61207	0.385	0.133	0	1
USMG5	0	0.612027	0.348	0.115	0	1
PDXK	0	0.610103	0.358	0.101	0	1
GNAQ	0	0.60774	0.402	0.107	0	1
LPCAT2	0	0.607444	0.289	0.06	0	1
GNB4	0	0.605987	0.27	0.047	0	1
PLEKHO1	0	0.605451	0.376	0.078	0	1
MT-ND2	0	0.604459	0.426	0.266	0	1
SH3BP5	0	0.601507	0.328	0.082	0	1
CD33	0	0.600722	0.251	0.005	0	1
AXL	0	0.598687	0.251	0.052	0	1
OPN3	0	0.596418	0.263	0.049	0	1
NCOA4	0	0.595276	0.445	0.177	0	1
VCAN	0	0.595101	0.322	0.096	0	1
COX7B	0	0.594585	0.547	0.282	0	1
LAMP2	0	0.594309	0.449	0.216	0	1
SAMSN11	0	0.594094	0.571	0.227	0	1
PMP22	0	0.592918	0.316	0.089	0	1
RAB5C	0	0.592337	0.521	0.186	0	1
BID	0	0.591981	0.31	0.057	0	1
GRASP	0	0.590443	0.252	0.029	0	1
WARS	0	0.587692	0.293	0.09	0	1
RHOG1	0	0.586082	0.66	0.247	0	1
FGD2	0	0.584775	0.26	0.023	0	1
ATP5L	0	0.58378	0.409	0.208	0	1
AOAH	0	0.583718	0.314	0.058	0	1
BLOC1S1	0	0.582114	0.408	0.133	0	1
ATP5I	0	0.581632	0.35	0.118	0	1
LACTB	0	0.580093	0.342	0.076	0	1
NAGA	0	0.576936	0.302	0.05	0	1
DNASE2	0	0.576558	0.309	0.104	0	1
ABHD12	0	0.576274	0.329	0.086	0	1
UBE2D1	0	0.575544	0.365	0.105	0	1
AKR1A1	0	0.572757	0.439	0.169	0	1
ATF5	0	0.56888	0.272	0.072	0	1
ZNF302	0	0.567731	0.26	0.109	0	1
SCO2	0	0.565774	0.311	0.066	0	1
ZNF3311	0	0.564908	0.54	0.23	0	1
TMSB4X	0	0.563638	0.996	0.978	0	1
NFE2L2	0	0.563092	0.54	0.237	0	1
COX8A	0	0.561068	0.699	0.393	0	1
LAMTOR2	0	0.560503	0.435	0.156	0	1
LAMTOR4	0	0.559857	0.574	0.282	0	1
RBM47	0	0.558459	0.307	0.083	0	1
QKI	0	0.557919	0.449	0.134	0	1
NAGK	0	0.557056	0.337	0.087	0	1
GAPDH	0	0.556376	0.934	0.76	0	1
PDE4B	0	0.554922	0.499	0.182	0	1
VSIR	0	0.551785	0.261	0.079	0	1
SLC43A3	0	0.549643	0.252	0.035	0	1
PRCP	0	0.549463	0.365	0.091	0	1
LRPAP1	0	0.549159	0.423	0.151	0	1
RPL36A	0	0.549106	0.436	0.276	0	1
TGIF1	0	0.547818	0.433	0.156	0	1
MINOS1	0	0.546898	0.368	0.12	0	1
IFITM3	0	0.545903	0.733	0.323	0	1
NFKBIE	0	0.544797	0.366	0.096	0	1
FNIP2	0	0.539868	0.251	0.051	0	1
CYFIP1	0	0.537321	0.261	0.066	0	1
EFHD21	0	0.53685	0.615	0.273	0	1
PRKCD	0	0.535076	0.276	0.091	0	1
MGST2	0	0.534607	0.387	0.132	0	1
RIN3	0	0.531547	0.282	0.03	0	1
AP1B1	0	0.529317	0.309	0.073	0	1
MCL11	0	0.529315	0.894	0.689	0	1
RHOA	0	0.527183	0.858	0.582	0	1
CASP1	0	0.525855	0.378	0.085	0	1
PECAM1	0	0.522233	0.346	0.059	0	1
FLOT1	0	0.520111	0.391	0.13	0	1
GNB2L1	0	0.519193	0.42	0.257	0	1
ATP5D	0	0.51892	0.346	0.118	0	1
PAK1	0	0.517441	0.319	0.104	0	1
NR4A21	0	0.517152	0.698	0.34	0	1
DRAM2	0	0.516121	0.378	0.106	0	1
POMP	0	0.512074	0.706	0.399	0	1
RAB7A	0	0.511436	0.707	0.396	0	1
RHOQ	0	0.511337	0.362	0.129	0	1
CORO1C	0	0.510525	0.321	0.102	0	1
FN1	0	0.509953	0.281	0.125	0	1
UNC93B1	0	0.508663	0.277	0.043	0	1
BHLHE401	0	0.507889	0.616	0.329	0	1
SYK	0	0.504706	0.338	0.111	0	1
PLEKHB2	0	0.504554	0.432	0.147	0	1
CD84	0	0.501298	0.343	0.071	0	1
PRELID1	0	0.50092	0.455	0.221	0	1
ATP5O	0	0.498356	0.326	0.104	0	1
TTYH3	0	0.497782	0.261	0.062	0	1
PHLDA2	0	0.495133	0.312	0.122	0	1
PARVG	0	0.494028	0.403	0.083	0	1
FKBP15	0	0.493973	0.255	0.053	0	1
DPYD	0	0.486622	0.251	0.04	0	1
MAP2K3	0	0.482727	0.394	0.153	0	1
CDC42	0	0.482358	0.388	0.154	0	1
RELT	0	0.482347	0.268	0.046	0	1
SPG21	0	0.48199	0.439	0.167	0	1
TPI1	0	0.478863	0.807	0.517	0	1
MAP2K1	0	0.478715	0.377	0.119	0	1
COX5B	0	0.478211	0.593	0.324	0	1
C11orf31	0	0.477206	0.292	0.079	0	1
COX4I1	0	0.475579	0.8	0.556	0	1
CNDP2	0	0.473255	0.41	0.168	0	1
RPS17	0	0.4727	0.43	0.276	0	1
KDM6B	0	0.472254	0.501	0.214	0	1
ATP5C1	0	0.470784	0.282	0.07	0	1
ATP2B1	0	0.470378	0.437	0.193	0	1
ATP6V0E1	0	0.468829	0.752	0.469	0	1
COX6B1	0	0.468114	0.714	0.445	0	1
CD531	0	0.468075	0.745	0.314	0	1
VMP1	0	0.468009	0.56	0.296	0	1
HSBP1	0	0.467946	0.393	0.16	0	1
GLA	0	0.467192	0.313	0.093	0	1
ETV3	0	0.465414	0.298	0.094	0	1
C4orf48	0	0.465004	0.288	0.076	0	1
MT.ND6	0	0.463371	0.265	0.148	0	1
CHCHD10	0	0.46295	0.48	0.211	0	1
SKAP2	0	0.462755	0.394	0.134	0	1
GNA15	0	0.462719	0.315	0.061	0	1
SERPING1	0	0.461625	0.262	0.121	0	1
SOAT1	0	0.461463	0.267	0.051	0	1
ARHGAP18	0	0.460852	0.355	0.123	0	1
SEC11A	0	0.459474	0.592	0.315	0	1
UBA52	0	0.45773	0.893	0.767	0	1
BLVRA	0	0.457471	0.251	0.042	0	1
MT-CYB	0	0.457244	0.424	0.262	0	1
ARL8B	0	0.456201	0.414	0.181	0	1
TIPARP	0	0.455575	0.459	0.196	0	1
ARPC4	0	0.455295	0.621	0.3	0	1
CMTM6	0	0.452842	0.611	0.304	0	1
GLIPR2	0	0.452494	0.374	0.104	0	1
RGS19	0	0.450363	0.353	0.081	0	1
MYL6	0	0.44953	0.922	0.732	0	1
KIAA0930	0	0.443494	0.269	0.071	0	1
ATP5H	0	0.443226	0.281	0.07	0	1
RNF149	0	0.441821	0.455	0.183	0	1
MYD88	0	0.441712	0.255	0.063	0	1
STX4	0	0.440599	0.293	0.085	0	1
CKLF	0	0.439952	0.427	0.166	0	1
FKBP5	0	0.439709	0.432	0.153	0	1
NDUFA13	0	0.43882	0.382	0.158	0	1
NOP10	0	0.435781	0.537	0.285	0	1
SERP1	0	0.435318	0.766	0.481	0	1
AZI2	0	0.434647	0.278	0.104	0	1
BRK1	0	0.434056	0.569	0.301	0	1
HSD17B11	0	0.433558	0.433	0.181	0	1
ANXA11	0	0.432259	0.777	0.37	0	1
NDUFB1	0	0.430119	0.585	0.313	0	1
UQCR10	0	0.428322	0.524	0.252	0	1
CAP1	0	0.428303	0.688	0.393	0	1
CLIC1	0	0.427522	0.726	0.455	0	1
MEF2A	0	0.424172	0.294	0.09	0	1
OAZ2	0	0.423638	0.374	0.128	0	1
BST2	0	0.419923	0.513	0.229	0	1
HIGD2A	0	0.419204	0.559	0.266	0	1
VASP	0	0.418355	0.493	0.227	0	1
ADPGK	0	0.418134	0.329	0.093	0	1
TWF2	0	0.417307	0.308	0.068	0	1
EIF4EBP1	0	0.416421	0.266	0.065	0	1
M6PR	0	0.415786	0.498	0.234	0	1
PRDX3	0	0.415291	0.43	0.19	0	1
SNX2	0	0.415056	0.32	0.096	0	1
WDR83OS	0	0.413416	0.305	0.093	0	1
ATP5F1	0	0.411523	0.257	0.062	0	1
LAMP1	0	0.410278	0.551	0.346	0	1
ATG3	0	0.409782	0.33	0.108	0	1
ATF3	0	0.409406	0.631	0.362	0	1
WTAP	0	0.408182	0.524	0.284	0	1
NAPA	0	0.406867	0.464	0.213	0	1
NAAA	0	0.402771	0.257	0.055	0	1
NEDD8	0	0.402368	0.486	0.237	0	1
ZFP361	0	0.39941	0.943	0.834	0	1
LRP1	0	0.398415	0.321	0.112	0	1
ATP5J	0	0.398171	0.286	0.088	0	1
PGK1	0	0.396157	0.68	0.388	0	1
TMEM14C	0	0.395836	0.409	0.187	0	1
PABPC4	0	0.395099	0.589	0.327	0	1
PSME2	0	0.39473	0.508	0.262	0	1
PTPN6	0	0.393234	0.333	0.089	0	1
GLIPR1	0	0.393149	0.59	0.258	0	1
NCF4	0	0.393036	0.28	0.064	0	1
WAS1	0	0.392825	0.529	0.179	0	1
PSMB3	0	0.391293	0.48	0.224	0	1
TUBA1C	0	0.390695	0.439	0.211	0	1
CHMP4B	0	0.390316	0.589	0.32	0	1
SERPINB6	0	0.390254	0.365	0.143	0	1
STX7	0	0.389794	0.26	0.073	0	1
PFN1	0	0.389454	0.95	0.845	0	1
SLC25A6	0	0.388547	0.85	0.668	0	1
CREBL2	0	0.388197	0.3	0.101	0	1
PLIN3	0	0.387482	0.322	0.132	0	1
ZMIZ1	0	0.387025	0.277	0.096	0	1
NDUFA11	0	0.385308	0.403	0.185	0	1
UBE2E1	0	0.385095	0.337	0.131	0	1
TMEM219	0	0.384176	0.507	0.247	0	1
DBNL	0	0.38392	0.387	0.141	0	1
LCP2	0	0.383225	0.455	0.138	0	1
C20orf27	0	0.380139	0.26	0.068	0	1
TIMP2	0	0.379497	0.483	0.143	0	1
SLC2A31	0	0.378412	0.631	0.354	0	1
CFLAR1	0	0.377335	0.64	0.348	0	1
NFKBID	0	0.376895	0.265	0.06	0	1
SDHB	0	0.376894	0.348	0.132	0	1
PNPLA8	0	0.376362	0.303	0.122	0	1
SHFM1	0	0.375747	0.284	0.081	0	1
EVI2A	0	0.372159	0.438	0.138	0	1
NDUFS7	0	0.371647	0.355	0.135	0	1
GLRX	0	0.371192	0.407	0.147	0	1
TNFRSF1A	0	0.37066	0.287	0.106	0	1
ZNF267	0	0.369827	0.277	0.08	0	1
MYO1F	0	0.369802	0.382	0.093	0	1
RAB1A	0	0.368853	0.575	0.326	0	1
GMFG	0	0.368619	0.623	0.266	0	1
POLR2E	0	0.367265	0.441	0.183	0	1
GDI2	0	0.366936	0.629	0.362	0	1
VAPA	0	0.364308	0.601	0.335	0	1
YIF1B	0	0.363553	0.26	0.061	0	1
RGS11	0	0.363289	0.806	0.541	0	1
CD9	0	0.362448	0.399	0.22	0	1
RB1	0	0.360441	0.294	0.12	0	1
PNKD	0	0.359385	0.283	0.128	0	1
ZC3H12A1	0	0.358701	0.484	0.253	0	1
RNF181	0	0.358489	0.325	0.127	0	1
TMBIM4	0	0.357004	0.33	0.133	0	1
CAT	0	0.356967	0.33	0.114	0	1
BEX4	0	0.354304	0.252	0.065	0	1
ATP6V1G1	0	0.354062	0.603	0.36	0	1
RAP2B	0	0.353894	0.328	0.119	0	1
SCARB2	0	0.353817	0.338	0.182	0	1
UCP21	0	0.351953	0.594	0.246	0	1
ACSL3	0	0.351863	0.268	0.119	0	1
ITGA5	0	0.348464	0.255	0.076	0	1
MBOAT7	0	0.348339	0.274	0.093	0	1
SMS	0	0.348168	0.392	0.173	0	1
MAT2A	0	0.348047	0.306	0.131	0	1
BCAP31	0	0.347955	0.49	0.275	0	1
FERMT3	0	0.345987	0.335	0.08	0	1
PPP1R15A1	0	0.345769	0.911	0.736	0	1
RHEB	0	0.345662	0.386	0.18	0	1
SRA1	0	0.34388	0.27	0.083	0	1
ATP5B	0	0.342632	0.288	0.102	0	1
PCBP1	0	0.342331	0.791	0.523	0	1
DUSP21	0	0.340402	0.723	0.418	0	1
NDUFA2	0	0.33691	0.49	0.246	0	1
SWAP70	0	0.335268	0.25	0.073	0	1
CARD19	0	0.335202	0.256	0.067	0	1
HMGN3	0	0.334925	0.38	0.162	0	1
CLTA	0	0.333817	0.486	0.251	0	1
NDUFB2	0	0.333494	0.658	0.399	0	1
WDR45B	0	0.332852	0.313	0.135	0	1
COPE	0	0.332451	0.5	0.252	0	1
VAMP5	0	0.331995	0.319	0.13	0	1
RBX1	0	0.331356	0.445	0.21	0	1
NCKAP1L	0	0.331094	0.351	0.09	0	1
SFT2D1	0	0.330982	0.413	0.189	0	1
TMEM147	0	0.330552	0.358	0.154	0	1
UBE2F	0	0.330277	0.271	0.076	0	1
PTPN18	0	0.330199	0.371	0.13	0	1
PPP1R15B1	0	0.328839	0.484	0.267	0	1
ADAM17	0	0.32842	0.27	0.107	0	1
MIF	0	0.327937	0.3	0.134	0	1
EIF4E	0	0.32692	0.341	0.165	0	1
SUPT4H1	0	0.326402	0.254	0.066	0	1
VPS29	0	0.325879	0.371	0.151	0	1
PFDN5	0	0.3258	0.855	0.701	0	1
CFL1	0	0.325603	0.972	0.88	0	1
NUCB1	0	0.325264	0.426	0.197	0	1
LDHA	0	0.323373	0.807	0.574	0	1
HCST1	0	0.322549	0.684	0.29	0	1
TAGAP	0	0.320927	0.411	0.172	0	1
MYDGF	0	0.32003	0.423	0.215	0	1
B4GALT11	0	0.318609	0.465	0.247	0	1
POLR2L	0	0.318236	0.473	0.264	0	1
KLF10	0	0.318	0.422	0.223	0	1
EVI2B1	0	0.317852	0.622	0.265	0	1
LTBR	0	0.317737	0.254	0.118	0	1
TIMM8B	0	0.317461	0.272	0.102	0	1
TUBA1B	0	0.317305	0.719	0.459	0	1
MTHFD2	0	0.317082	0.366	0.147	0	1
DYNLT1	0	0.316986	0.317	0.135	0	1
RANBP2	0	0.31649	0.312	0.152	0	1
ARPC2	0	0.315047	0.878	0.689	0	1
PEPD	0	0.31498	0.28	0.109	0	1
METTL7A	0	0.313632	0.286	0.13	0	1
XIST	0	0.313375	0.322	0.119	0	1
COX5A	0	0.313099	0.563	0.31	0	1
ETF1	0	0.311886	0.444	0.214	0	1
LCP11	0	0.310687	0.736	0.338	0	1
CARD16	0	0.310254	0.409	0.135	0	1
ARL5A	0	0.309945	0.302	0.113	0	1
MYO9B	0	0.309382	0.313	0.098	0	1
TIMM13	0	0.309156	0.34	0.164	0	1
TRAPPC1	0	0.307299	0.471	0.216	0	1
VAMP3	0	0.30716	0.269	0.101	0	1
PRKACA	0	0.3059	0.253	0.106	0	1
LAPTM4A	0	0.30532	0.62	0.348	0	1
ATP5A1	0	0.304968	0.251	0.078	0	1
OSTC	0	0.303092	0.432	0.228	0	1
ERCC1	0	0.302486	0.254	0.075	0	1
TNFRSF1B	0	0.300176	0.502	0.195	0	1
EPSTI1	0	0.299549	0.388	0.173	0	1
MYEOV2	0	0.299168	0.279	0.093	0	1
UQCRC1	0	0.298892	0.29	0.111	0	1
RPS10	0	0.298611	0.481	0.32	0	1
VKORC1	0	0.298495	0.307	0.134	0	1
SAT2	0	0.298222	0.287	0.109	0	1
CYCS	0	0.296812	0.721	0.523	0	1
NDUFB5	0	0.296322	0.379	0.184	0	1
2024-09-15	0	0.293558	0.274	0.088	0	1
GUSB	0	0.293382	0.314	0.146	0	1
PPA1	0	0.293227	0.501	0.309	0	1
TNFAIP81	0	0.291617	0.412	0.169	0	1
PTPN12	0	0.289607	0.352	0.182	0	1
SCAMP2	0	0.287049	0.342	0.153	0	1
NANS	0	0.284979	0.329	0.135	0	1
SLC25A5	0	0.283248	0.702	0.439	0	1
TNFSF12	0	0.282627	0.311	0.104	0	1
EHD1	0	0.282165	0.276	0.147	0	1
TXN	0	0.28096	0.635	0.402	0	1
ISG15	0	0.280814	0.367	0.212	0	1
SYAP1	0	0.280804	0.447	0.261	0	1
UQCRH	0	0.277948	0.675	0.448	0	1
C14orf166	0	0.277602	0.266	0.084	0	1
ARRDC3	0	0.27675	0.274	0.14	0	1
REL1	0	0.276351	0.64	0.309	0	1
ACAA1	0	0.27604	0.26	0.087	0	1
FYB	0	0.275504	0.28	0.098	0	1
TCIRG1	0	0.275039	0.265	0.078	0	1
COX7A2	0	0.271838	0.588	0.387	0	1
QSOX1	0	0.270503	0.284	0.127	0	1
GNB2	0	0.27009	0.436	0.217	0	1
IRAK1	0	0.269509	0.263	0.128	0	1
RTN3	0	0.269296	0.478	0.279	0	1
UBE2L6	0	0.268631	0.367	0.164	0	1
MLX	0	0.268386	0.251	0.097	0	1
AP2M1	0	0.268126	0.5	0.266	0	1
EIF1B	0	0.267036	0.377	0.201	0	1
CHPT1	0	0.266871	0.301	0.145	0	1
RNPEP	0	0.266676	0.272	0.111	0	1
ARL4A1	0	0.266073	0.453	0.249	0	1
CAPNS1	0	0.265623	0.565	0.34	0	1
ALKBH7	0	0.265575	0.338	0.148	0	1
HADHB	0	0.263445	0.365	0.178	0	1
ANAPC11	0	0.262374	0.405	0.206	0	1
PSMA2	0	0.260069	0.314	0.136	0	1
CAPZA2	0	0.259588	0.41	0.213	0	1
SUMO3	0	0.259097	0.515	0.278	0	1
UBL5	0	0.257913	0.635	0.41	0	1
WSB1	0	0.257212	0.609	0.353	0	1
DUSP23	0	0.255401	0.27	0.1	0	1
VMA21	0	0.255346	0.294	0.115	0	1
NDUFB7	0	0.255329	0.315	0.147	0	1
CMTM7	0	0.25435	0.381	0.132	0	1
PET100	0	0.252737	0.286	0.106	0	1
CHMP2A	0	0.251884	0.397	0.202	0	1
STAT11	4.06e-260	0.255242	0.374	0.244	9.33e-256	1
ZFAND2A	3.41e-222	0.253661	0.305	0.192	7.83e-218	1
SDC4	7.14e-203	0.371899	0.259	0.165	1.64e-198	1
BAG3	5.82e-179	1.04349	0.282	0.195	1.34e-174	1
RPL26	9.96e-118	0.377102	0.862	0.815	2.29e-113	1
GNLY	0	3.00994	0.329	0.055	0	2
CCL5	0	2.74239	0.946	0.277	0	2
CD8A	0	2.42221	0.53	0.084	0	2
IFNG	0	2.41784	0.396	0.081	0	2
CCL41	0	2.39019	0.731	0.264	0	2
GZMB	0	2.28616	0.361	0.057	0	2
NKG7	0	2.22486	0.662	0.134	0	2
GZMA	0	2.11714	0.72	0.175	0	2
CCL4L21	0	2.00896	0.489	0.187	0	2
CRTAM	0	1.94396	0.255	0.04	0	2
GZMH	0	1.9047	0.404	0.07	0	2
KLRD1	0	1.6104	0.256	0.035	0	2
CST7	0	1.60479	0.535	0.178	0	2
DUSP41	0	1.51378	0.524	0.263	0	2
APOBEC3G	0	1.47463	0.38	0.139	0	2
IL2RB1	0	1.4743	0.401	0.127	0	2
CD961	0	1.45724	0.502	0.178	0	2
TRBC21	0	1.43761	0.759	0.367	0	2
LCP12	0	1.3987	0.673	0.349	0	2
FYB11	0	1.35518	0.545	0.211	0	2
PTPRC1	0	1.3112	0.736	0.428	0	2
GZMK	0	1.27495	0.375	0.128	0	2
TNFAIP31	0	1.27104	0.822	0.607	0	2
IKZF3	0	1.25568	0.304	0.106	0	2
CD3E1	0	1.23888	0.645	0.305	0	2
APOBEC3C1	0	1.20811	0.377	0.254	0	2
HLA.B1	0	1.17425	0.829	0.678	0	2
RUNX31	0	1.16318	0.455	0.237	0	2
CD3G1	0	1.15661	0.398	0.171	0	2
RAB27A	0	1.15649	0.299	0.147	0	2
PIK3R11	0	1.14517	0.317	0.211	0	2
WIPF11	0	1.13521	0.51	0.32	0	2
CD691	0	1.13514	0.645	0.375	0	2
RAC21	0	1.1327	0.682	0.438	0	2
HLA.E1	0	1.13061	0.757	0.594	0	2
HCST2	0	1.11712	0.552	0.309	0	2
CD21	0	1.09382	0.617	0.306	0	2
DUSP22	0	1.09142	0.631	0.431	0	2
ARHGAP9	0	1.08831	0.312	0.152	0	2
SLA	0	1.08245	0.308	0.162	0	2
AKNA1	0	1.07969	0.321	0.16	0	2
CNOT6L1	0	1.07938	0.377	0.243	0	2
EMB1	0	1.07874	0.401	0.23	0	2
ETS11	0	1.06982	0.511	0.304	0	2
ITGAL	0	1.06286	0.267	0.108	0	2
PIP4K2A1	0	1.0515	0.362	0.219	0	2
IL2RG1	0	1.04637	0.625	0.431	0	2
FYN1	0	1.0254	0.406	0.238	0	2
NR4A22	0	1.02099	0.49	0.367	0	2
MSN1	0	1.02025	0.488	0.363	0	2
STK17B1	0	1.01809	0.584	0.433	0	2
HLA.A1	0	1.00741	0.827	0.677	0	2
HLA.C1	0	1.0025	0.795	0.645	0	2
HLA.F1	0	0.994886	0.436	0.321	0	2
GNG21	0	0.994064	0.351	0.198	0	2
PTGER41	0	0.983201	0.372	0.221	0	2
CLEC2B1	0	0.982703	0.351	0.238	0	2
EVL1	0	0.963014	0.399	0.242	0	2
SPN	0	0.955045	0.251	0.122	0	2
CD7	0	0.953538	0.354	0.176	0	2
TRBC11	0	0.950784	0.444	0.226	0	2
KIAA15511	0	0.933634	0.284	0.186	0	2
PREX1	0	0.930313	0.257	0.139	0	2
SUN21	0	0.930218	0.348	0.245	0	2
CLEC2D1	0	0.92533	0.32	0.188	0	2
ARL4C1	0	0.918762	0.54	0.38	0	2
SYNE21	0	0.915704	0.326	0.221	0	2
RBL21	0	0.904894	0.28	0.185	0	2
PRKCH	0	0.899654	0.25	0.118	0	2
ITM2A1	0	0.899055	0.417	0.248	0	2
SH3BGRL32	0	0.892725	0.844	0.761	0	2
TRAC1	0	0.879342	0.642	0.363	0	2
ID22	0	0.859118	0.654	0.516	0	2
RGCC1	0	0.855214	0.643	0.495	0	2
CXCR41	0	0.848107	0.767	0.536	0	2
MBNL11	0	0.838708	0.468	0.415	0	2
CD521	0	0.821724	0.676	0.436	0	2
LCP21	0	0.790898	0.26	0.163	0	2
LCK1	0	0.776544	0.308	0.18	0	2
IKZF11	0	0.774141	0.261	0.158	0	2
ITGB21	0	0.74945	0.448	0.299	0	2
ZFP36L21	0	0.719558	0.743	0.718	0	2
ALOX5AP1	0	0.692364	0.364	0.234	0	2
CD3D1	0	0.687408	0.477	0.282	0	2
CD481	0	0.678719	0.414	0.314	0	2
BTG11	0	0.678445	0.883	0.765	0	2
IL321	0	0.659073	0.765	0.553	0	2
KLF61	0	0.656057	0.859	0.841	0	2
CORO1A1	0	0.652006	0.448	0.339	0	2
JUND1	0	0.636323	0.869	0.844	0	2
ARHGDIB1	0	0.57305	0.711	0.595	0	2
CALM11	0	0.571591	0.781	0.793	0	2
SPOCK21	0	0.563072	0.407	0.255	0	2
PFN11	0	0.4252	0.844	0.858	0	2
B2M	0	0.328195	0.999	0.994	0	2
RPS291	0	0.327311	0.989	0.988	0	2
SRGN1	0	0.286421	0.858	0.662	0	2
RNF19A	2.02e-300	0.922451	0.284	0.191	4.65e-296	2
SRSF71	8.13e-300	0.697981	0.594	0.592	1.87e-295	2
CCL31	7.86e-298	0.451804	0.325	0.211	1.81e-293	2
CFL11	1.71e-282	0.343417	0.875	0.892	3.92e-278	2
MT.ATP81	1.56e-267	0.492543	0.726	0.652	3.58e-263	2
RGS12	3.29e-263	0.325584	0.691	0.556	7.56e-259	2
ARHGEF11	7.16e-258	0.788946	0.326	0.244	1.65e-253	2
ADGRE5	4.26e-247	0.949916	0.327	0.256	9.81e-243	2
2024-09-01	4.26e-242	0.707718	0.255	0.17	9.8e-238	2
ARPC21	6.02e-240	0.546444	0.659	0.716	1.38e-235	2
WNK11	6.34e-230	0.904718	0.354	0.295	1.46e-225	2
RARRES3	9.42e-229	0.746284	0.306	0.227	2.17e-224	2
FNBP11	9.85e-229	0.753569	0.374	0.307	2.26e-224	2
TUBA4A	4.14e-216	0.777575	0.329	0.252	9.52e-212	2
CCNI1	3.03e-215	0.562963	0.624	0.683	6.97e-211	2
MACF11	4.85e-212	0.882414	0.302	0.235	1.12e-207	2
PTP4A21	5.57e-212	0.769801	0.5	0.518	1.28e-207	2
LAPTM52	9.18e-212	0.322719	0.596	0.473	2.11e-207	2
RASSF51	8.56e-211	0.696593	0.275	0.197	1.97e-206	2
RNF2131	2.76e-206	0.812778	0.321	0.255	6.35e-202	2
SLC38A11	3.19e-203	0.822819	0.316	0.252	7.35e-199	2
TPM31	1.49e-202	0.574326	0.573	0.59	3.43e-198	2
CELF21	1.68e-200	0.779995	0.316	0.25	3.86e-196	2
WAS2	4.41e-198	0.715576	0.283	0.211	1.01e-193	2
ANXA12	2.48e-196	0.563821	0.476	0.408	5.71e-192	2
ACAP11	4.35e-196	0.597996	0.283	0.203	1e-191	2
STK17A	1.09e-194	0.618935	0.284	0.206	2.51e-190	2
KLRB11	1.57e-192	0.334772	0.257	0.165	3.62e-188	2
CD441	1.89e-189	0.576094	0.56	0.573	4.35e-185	2
1991-09-01	1.86e-184	0.749328	0.413	0.384	4.28e-180	2
TENT5C1	2.98e-175	0.570407	0.258	0.18	6.85e-171	2
REL2	2.32e-170	0.758798	0.393	0.34	5.34e-166	2
TAGAP1	7.51e-154	0.723819	0.256	0.191	1.73e-149	2
PNRC12	3.95e-153	0.422241	0.631	0.67	9.08e-149	2
IQGAP1	6.2e-152	0.756582	0.455	0.469	1.42e-147	2
MCL12	3.11e-148	0.460746	0.661	0.717	7.15e-144	2
GABARAPL11	3.63e-145	0.856566	0.287	0.237	8.35e-141	2
ITM2C	1.91e-144	0.811412	0.297	0.246	4.4e-140	2
TSC22D31	2.56e-143	0.299874	0.692	0.659	5.89e-139	2
BTN3A2	2.97e-140	0.82818	0.279	0.231	6.83e-136	2
TNFRSF1B1	1.1e-134	0.626038	0.281	0.223	2.54e-130	2
SLC2A32	3.59e-133	0.50188	0.43	0.379	8.26e-129	2
DIAPH1	5.37e-132	0.739215	0.261	0.211	1.24e-127	2
DNAJB11	6.13e-132	0.806182	0.653	0.701	1.41e-127	2
YPEL51	1.69e-130	0.523863	0.538	0.552	3.88e-126	2
CD99	1.97e-130	0.52687	0.522	0.544	4.52e-126	2
CD532	3.99e-130	0.496428	0.404	0.356	9.18e-126	2
PPP1R181	3.25e-128	0.694409	0.328	0.29	7.47e-124	2
RHOH1	5.41e-123	0.589582	0.271	0.214	1.24e-118	2
HCLS12	6.2e-120	0.602548	0.354	0.313	1.42e-115	2
LSP11	2.42e-116	0.518819	0.384	0.343	5.57e-112	2
SARAF1	3.28e-115	0.40058	0.578	0.61	7.54e-111	2
HSP90AA11	2.21e-113	0.647245	0.847	0.896	5.09e-109	2
HSPA81	1.67e-112	0.621525	0.705	0.779	3.85e-108	2
VAMP21	1.81e-108	0.713203	0.409	0.414	4.17e-104	2
IDS1	5.17e-106	0.609734	0.392	0.377	1.19e-101	2
SLC7A5	1.38e-100	0.873128	0.258	0.22	3.18e-96	2
UBXN4	8.44e-96	0.252033	0.239	0.384	1.94e-91	2
TSPYL21	2.06e-94	0.693356	0.311	0.275	4.74e-90	2
FMNL11	9.53e-91	0.533578	0.27	0.227	2.19e-86	2
AES1	2.24e-90	0.589068	0.462	0.505	5.14e-86	2
ZFP36L11	2.4e-89	0.407468	0.624	0.652	5.51e-85	2
MYH91	1.31e-87	0.529544	0.422	0.416	3e-83	2
COTL11	1.71e-87	0.469705	0.41	0.379	3.93e-83	2
TERF2IP	8.95e-87	0.713076	0.387	0.398	2.06e-82	2
PPP2R5C1	2.64e-83	0.6402	0.396	0.409	6.07e-79	2
RPS261	2.01e-82	0.551056	0.613	0.722	4.61e-78	2
YWHAZ1	9.71e-82	0.282056	0.676	0.726	2.23e-77	2
ATP5F1E1	1.21e-80	0.321703	0.601	0.589	2.78e-76	2
ZNF3312	1.99e-80	0.595418	0.3	0.26	4.57e-76	2
ZC3HAV11	6.1e-77	0.634253	0.326	0.306	1.4e-72	2
GNAS1	7.41e-77	0.30716	0.706	0.752	1.7e-72	2
ACTR21	4.99e-75	0.570765	0.457	0.501	1.15e-70	2
BRD21	4.99e-74	0.580039	0.471	0.529	1.15e-69	2
CDC42SE21	1.61e-73	0.608952	0.314	0.295	3.69e-69	2
FOSL21	8.28e-73	0.793788	0.305	0.289	1.9e-68	2
AHNAK1	1.42e-72	0.537968	0.398	0.393	3.27e-68	2
AKAP13	3.93e-72	0.71126	0.342	0.342	9.05e-68	2
CD371	2.73e-71	0.343877	0.377	0.346	6.28e-67	2
GOLGA7	5.35e-71	0.29244	0.167	0.262	1.23e-66	2
PRR13	8.84e-71	0.39135	0.273	0.414	2.03e-66	2
LIMD2	3.1e-66	0.521045	0.253	0.22	7.12e-62	2
CYTIP1	3.24e-65	0.496907	0.312	0.285	7.44e-61	2
JAK11	4.1e-64	0.625122	0.335	0.333	9.43e-60	2
CSRNP11	5.5e-64	0.532389	0.404	0.414	1.26e-59	2
HNRNPR	2.5e-62	0.259441	0.224	0.338	5.74e-58	2
STK41	1.2e-60	0.596236	0.342	0.339	2.77e-56	2
RBBP6	9.46e-60	0.256916	0.199	0.298	2.17e-55	2
UBC	1.53e-59	0.255143	0.82	0.893	3.52e-55	2
SAMSN12	1.3e-56	0.447561	0.295	0.261	2.98e-52	2
PNN	1.96e-56	0.268253	0.21	0.313	4.52e-52	2
LSM14A	3.69e-56	0.259517	0.201	0.301	8.49e-52	2
PNISR1	4.88e-56	0.253458	0.255	0.375	1.12e-51	2
LEPROTL11	1.52e-55	0.500967	0.33	0.314	3.5e-51	2
SCAF111	3.82e-55	0.299383	0.213	0.317	8.79e-51	2
GNAI22	1.57e-54	0.538365	0.402	0.424	3.6e-50	2
CNN21	3.26e-54	0.599458	0.393	0.418	7.5e-50	2
ARPC41	1.58e-53	0.252907	0.235	0.347	3.64e-49	2
YY11	6.71e-53	0.292518	0.233	0.344	1.54e-48	2
HNRNPD1	1.72e-52	0.272588	0.253	0.376	3.94e-48	2
FAM107B1	1.05e-50	0.493587	0.29	0.269	2.41e-46	2
USF21	1.36e-50	0.271398	0.176	0.261	3.13e-46	2
HNRNPL	2.66e-50	0.258413	0.228	0.336	6.11e-46	2
WBP11	3.6e-50	0.269874	0.172	0.255	8.29e-46	2
CAST1	1.63e-48	0.33846	0.307	0.442	3.74e-44	2
EZR1	2.06e-48	0.472675	0.456	0.491	4.73e-44	2
CCDC591	3.98e-48	0.260953	0.174	0.255	9.14e-44	2
TPR1	1.15e-47	0.312855	0.213	0.309	2.64e-43	2
TLN1	1.25e-47	0.632807	0.334	0.344	2.88e-43	2
BHLHE402	2.11e-47	0.600344	0.358	0.361	4.86e-43	2
HNRNPM	1.96e-46	0.282774	0.26	0.382	4.51e-42	2
GGNBP2	4.5e-46	0.312298	0.175	0.257	1.04e-41	2
IFITM2	7.89e-46	0.489012	0.475	0.514	1.81e-41	2
ADD1	1.92e-45	0.276389	0.182	0.265	4.42e-41	2
PTPN1	5.75e-45	0.292851	0.173	0.251	1.32e-40	2
SP100	6e-45	0.687906	0.299	0.303	1.38e-40	2
ANKRD111	7.27e-44	0.316124	0.18	0.261	1.67e-39	2
PGAM1	1.32e-43	0.31658	0.207	0.3	3.05e-39	2
RBM251	5.59e-43	0.301297	0.284	0.41	1.29e-38	2
ENSA	5.88e-43	0.308582	0.265	0.389	1.35e-38	2
CCND21	7.31e-43	0.615087	0.291	0.286	1.68e-38	2
RSF11	9.63e-43	0.333917	0.176	0.256	2.22e-38	2
RBM391	6.71e-42	0.399664	0.544	0.663	1.54e-37	2
FOXP1	4.29e-41	0.25368	0.198	0.28	9.86e-37	2
CAPZA1	9.36e-39	0.306835	0.28	0.404	2.15e-34	2
SURF4	1.4e-38	0.360137	0.206	0.298	3.23e-34	2
MAPK1IP1L1	1.76e-38	0.293614	0.197	0.281	4.05e-34	2
FAM120A1	1e-37	0.35854	0.22	0.317	2.31e-33	2
BIRC31	3.42e-37	0.37204	0.341	0.327	7.86e-33	2
DNAJA1	4.06e-37	0.548957	0.514	0.597	9.34e-33	2
CLK11	2.86e-36	0.500321	0.424	0.478	6.59e-32	2
PNRC21	6.46e-36	0.306605	0.22	0.313	1.49e-31	2
ARF61	7.71e-36	0.471387	0.456	0.53	1.77e-31	2
HMGB2	5.5e-35	0.408282	0.367	0.379	1.26e-30	2
EWSR1	1.33e-33	0.309331	0.269	0.385	3.06e-29	2
TMEM50A	1.68e-33	0.309494	0.266	0.38	3.86e-29	2
DRAP1	4.04e-33	0.280741	0.211	0.295	9.3e-29	2
PPP1R15A2	1.29e-32	0.259343	0.682	0.764	2.97e-28	2
HSPA1B1	1.33e-32	0.474804	0.469	0.609	3.06e-28	2
GPI	2.4e-32	0.34518	0.202	0.285	5.52e-28	2
RGS21	2.92e-32	0.492573	0.428	0.439	6.71e-28	2
CAPZB1	3.87e-32	0.433578	0.486	0.565	8.9e-28	2
U2AF21	8.65e-32	0.344825	0.203	0.286	1.99e-27	2
SRSF51	2.62e-31	0.409196	0.519	0.629	6.02e-27	2
ZC3H12A2	2.77e-31	0.595396	0.281	0.278	6.36e-27	2
IFI16	3.01e-31	0.583569	0.289	0.292	6.91e-27	2
ARL6IP51	3.78e-31	0.482031	0.403	0.445	8.7e-27	2
EVI2B2	1.45e-30	0.44116	0.309	0.304	3.33e-26	2
RSRC21	2e-30	0.31291	0.249	0.348	4.6e-26	2
TACC11	5.08e-30	0.313766	0.204	0.281	1.17e-25	2
NOP58	5.42e-30	0.290062	0.215	0.296	1.25e-25	2
SRSF2	2.46e-29	0.430501	0.49	0.587	5.65e-25	2
ZYX2	3.81e-29	0.622416	0.304	0.319	8.75e-25	2
NEU1	2.67e-28	0.361212	0.185	0.253	6.13e-24	2
PDCD41	4.19e-28	0.569776	0.301	0.314	9.63e-24	2
MAN1A2	4.77e-28	0.692507	0.252	0.256	1.1e-23	2
PGK11	9.37e-28	0.265738	0.313	0.432	2.15e-23	2
BPTF	1.35e-27	0.68999	0.265	0.272	3.11e-23	2
ADAR	3.23e-26	0.367367	0.19	0.262	7.44e-22	2
ZBTB7A	2.25e-25	0.359215	0.206	0.283	5.17e-21	2
KHDRBS11	3.9e-25	0.345499	0.284	0.398	8.97e-21	2
STAT12	4.81e-25	0.337321	0.197	0.265	1.11e-20	2
FAM49B1	7.48e-25	0.251964	0.189	0.254	1.72e-20	2
CDV31	1.85e-24	0.367309	0.223	0.307	4.26e-20	2
HNRNPDL1	3.04e-24	0.374266	0.521	0.644	6.99e-20	2
CAP11	5.15e-24	0.523695	0.38	0.431	1.18e-19	2
MIDN	6.2e-24	0.287321	0.222	0.299	1.42e-19	2
UBE2D21	8.53e-24	0.284626	0.316	0.443	1.96e-19	2
LITAF1	9.45e-24	0.543224	0.352	0.381	2.17e-19	2
EIF4A21	9.88e-24	0.293669	0.572	0.686	2.27e-19	2
GCC21	2.03e-23	0.34886	0.202	0.273	4.67e-19	2
MYADM1	2.74e-23	0.575352	0.414	0.467	6.3e-19	2
IK1	4.29e-23	0.331208	0.188	0.256	9.86e-19	2
NKTR1	3.17e-22	0.276303	0.198	0.262	7.29e-18	2
LASP1	1.8e-21	0.392127	0.198	0.269	4.14e-17	2
SFPQ	1.21e-20	0.2556	0.361	0.499	2.79e-16	2
CDC42SE11	1.59e-20	0.569983	0.3	0.323	3.66e-16	2
PAK2	4.41e-20	0.32373	0.226	0.304	1.01e-15	2
KPNB11	9.27e-20	0.331491	0.262	0.355	2.13e-15	2
PRDM11	1.02e-18	0.559137	0.251	0.25	2.34e-14	2
ELF11	1.13e-18	0.486622	0.367	0.409	2.59e-14	2
PSME1	1.55e-18	0.295098	0.328	0.449	3.56e-14	2
DHRS7	3.94e-18	0.381174	0.228	0.31	9.05e-14	2
SET	2.77e-17	0.310448	0.501	0.567	6.36e-13	2
C6orf621	3.72e-17	0.382864	0.193	0.258	8.56e-13	2
LY6E	1.42e-16	0.316699	0.228	0.298	3.27e-12	2
KDM6B1	1.08e-15	0.283309	0.196	0.251	2.5e-11	2
SRSF111	1.7e-15	0.362849	0.328	0.448	3.91e-11	2
TAP11	1.98e-15	0.517926	0.312	0.342	4.55e-11	2
CSDE1	2.48e-15	0.26342	0.395	0.542	5.71e-11	2
ATRX1	2.88e-15	0.440867	0.251	0.335	6.62e-11	2
TRIR1	1.1e-14	0.594281	0.299	0.332	2.54e-10	2
SH3KBP1	1.39e-14	0.545823	0.317	0.353	3.19e-10	2
IER52	8.16e-14	0.335523	0.34	0.359	1.88e-09	2
GPBP11	2.63e-13	0.352553	0.269	0.356	6.05e-09	2
HP1BP31	1.23e-12	0.386729	0.244	0.321	2.84e-08	2
SERBP1	1.43e-12	0.316766	0.358	0.487	3.3e-08	2
HNRNPH11	4.65e-12	0.318282	0.34	0.459	1.07e-07	2
UCP22	6.07e-12	0.317939	0.28	0.285	1.4e-07	2
CFLAR2	6.14e-12	0.515613	0.34	0.385	1.41e-07	2
RBPJ	2.83e-11	0.772506	0.27	0.3	6.5e-07	2
SF11	6.2e-11	0.306832	0.349	0.471	1.43e-06	2
SLTM1	7.49e-11	0.415181	0.235	0.306	1.72e-06	2
EIF4G2	9.35e-11	0.348048	0.503	0.617	2.15e-06	2
2024-09-07	1.2e-10	0.417146	0.399	0.467	2.77e-06	2
PMAIP11	1.52e-10	0.340997	0.295	0.306	3.49e-06	2
AMD1	3.29e-10	0.317659	0.228	0.288	7.57e-06	2
BAX1	1.2e-09	0.399297	0.248	0.32	2.76e-05	2
MOB1A	1.75e-09	0.420982	0.242	0.317	4.02e-05	2
PRRC2C1	2.6e-09	0.514006	0.399	0.485	5.98e-05	2
DDX241	7.23e-09	0.458907	0.38	0.45	0.000166279	2
IRF1	1.19e-08	0.258111	0.31	0.391	0.000273067	2
CITED2	3.72e-08	0.291288	0.306	0.32	0.000855492	2
CASP4	7.19e-08	0.379189	0.199	0.25	0.00165388	2
PHLDA1	2.05e-07	0.33136	0.278	0.339	0.00471759	2
BRD41	3.11e-07	0.438432	0.246	0.316	0.00714741	2
ROCK11	3.29e-07	0.560532	0.264	0.294	0.00756567	2
KMT2E	3.55e-07	0.496842	0.368	0.438	0.00816109	2
RSRP11	1.05e-06	0.319274	0.241	0.299	0.0242028	2
PPP1R12A1	1.58e-06	0.430346	0.209	0.262	0.0363696	2
DEFA5	0	3.69103	0.491	0.023	0	3
EPCAM	0	3.27091	0.966	0.069	0	3
GPX2	0	2.85298	0.936	0.048	0	3
NKD1	0	2.72063	0.73	0.04	0	3
TSPAN8	0	2.50162	0.863	0.051	0	3
ELF3	0	2.44972	0.916	0.076	0	3
DSG2	0	2.31085	0.837	0.054	0	3
CLDN4	0	2.24616	0.918	0.092	0	3
SLC12A2	0	2.22084	0.816	0.075	0	3
SOX9	0	2.18644	0.827	0.054	0	3
H1F0	0	2.16643	0.828	0.124	0	3
KLF5	0	2.1403	0.855	0.059	0	3
AGR2	0	2.11079	0.715	0.037	0	3
DACH1	0	2.09042	0.663	0.027	0	3
SCD	0	2.06186	0.753	0.064	0	3
CDH17	0	2.03575	0.773	0.041	0	3
SPINT2	0	1.99029	0.887	0.178	0	3
MACC1	0	1.89806	0.652	0.038	0	3
CBX3	0	1.89448	0.933	0.377	0	3
PROX1	0	1.87147	0.62	0.027	0	3
PABPC11	0	1.87105	0.99	0.882	0	3
COX6C	0	1.86654	0.958	0.57	0	3
KRT8	0	1.85912	0.873	0.095	0	3
PERP	0	1.84895	0.852	0.133	0	3
BMP4	0	1.81135	0.678	0.05	0	3
NOTUM	0	1.81007	0.587	0.021	0	3
KRT18	0	1.80886	0.832	0.087	0	3
ASCL2	0	1.80582	0.668	0.038	0	3
MAL2	0	1.79128	0.735	0.035	0	3
GGH	0	1.79082	0.715	0.059	0	3
CD91	0	1.78859	0.87	0.171	0	3
APCDD1	0	1.7796	0.565	0.035	0	3
MLEC	0	1.74302	0.797	0.162	0	3
MUC3A	0	1.74013	0.679	0.033	0	3
MT.CO2	0	1.73898	0.992	0.676	0	3
SP5	0	1.73183	0.615	0.02	0	3
ERBB3	0	1.72745	0.755	0.041	0	3
LMO7	0	1.7204	0.787	0.081	0	3
SPRY2	0	1.71034	0.659	0.047	0	3
TM9SF2	0	1.70814	0.832	0.224	0	3
RACK11	0	1.68999	0.971	0.515	0	3
CANX	0	1.68502	0.91	0.384	0	3
CD24	0	1.6712	0.609	0.058	0	3
AXIN2	0	1.63626	0.656	0.033	0	3
CDK6	0	1.63012	0.68	0.129	0	3
LGALS31	0	1.61941	0.924	0.342	0	3
DEFA6	0	1.61896	0.389	0.008	0	3
CERS6	0	1.61637	0.683	0.082	0	3
CLDN7	0	1.59081	0.751	0.054	0	3
CLDN1	0	1.59004	0.642	0.041	0	3
MT.ND1	0	1.56406	0.992	0.679	0	3
TSC22D1	0	1.55638	0.835	0.187	0	3
CLDN3	0	1.54565	0.671	0.056	0	3
ITGA6	0	1.5168	0.729	0.079	0	3
DSP	0	1.48586	0.681	0.049	0	3
MT.ND4	0	1.48397	0.992	0.679	0	3
SFN	0	1.48043	0.66	0.044	0	3
IRS2	0	1.47928	0.789	0.194	0	3
MT.CO3	0	1.4787	0.992	0.677	0	3
CDH1	0	1.4728	0.697	0.053	0	3
PPP1R1B	0	1.45873	0.616	0.026	0	3
HOXA10	0	1.43701	0.633	0.036	0	3
MT.ND2	0	1.4325	0.992	0.679	0	3
CTNNB1	0	1.42737	0.798	0.24	0	3
TGFBI1	0	1.42719	0.786	0.183	0	3
TFF3	0	1.4167	0.519	0.04	0	3
CDX2	0	1.41644	0.64	0.028	0	3
PBX1	0	1.41416	0.624	0.07	0	3
POF1B	0	1.40911	0.599	0.031	0	3
SLC1A5	0	1.40162	0.787	0.192	0	3
TXN1	0	1.39251	0.904	0.375	0	3
DNAJC15	0	1.38966	0.806	0.207	0	3
CD46	0	1.38305	0.775	0.189	0	3
EIF3E	0	1.35475	0.918	0.512	0	3
MUC13	0	1.35459	0.649	0.037	0	3
ANXA4	0	1.35434	0.73	0.117	0	3
QPRT	0	1.3487	0.59	0.071	0	3
ABHD2	0	1.34714	0.684	0.129	0	3
HES1	0	1.34684	0.703	0.156	0	3
KRT5	0	1.34194	0.325	0.012	0	3
VIL1	0	1.33972	0.639	0.035	0	3
HMGA1	0	1.33594	0.856	0.259	0	3
HOXB9	0	1.32505	0.571	0.027	0	3
CTNND1	0	1.32182	0.723	0.109	0	3
LGALS4	0	1.31716	0.609	0.044	0	3
FOXQ1	0	1.3122	0.518	0.037	0	3
PDLIM1	0	1.3116	0.745	0.138	0	3
FERMT1	0	1.31035	0.593	0.036	0	3
OXR1	0	1.3053	0.585	0.089	0	3
SET1	0	1.30339	0.932	0.519	0	3
GGCT	0	1.29937	0.673	0.113	0	3
EBPL	0	1.29755	0.678	0.092	0	3
PRAC1	0	1.29391	0.5	0.017	0	3
FNTA	0	1.28959	0.693	0.132	0	3
MT.CYB	0	1.28823	0.992	0.676	0	3
ATP1A1	0	1.28767	0.85	0.307	0	3
ZDHHC9	0	1.28537	0.644	0.061	0	3
ETS21	0	1.27943	0.718	0.144	0	3
S100P	0	1.2785	0.563	0.04	0	3
GNG4	0	1.27818	0.525	0.027	0	3
FOXA2	0	1.27288	0.553	0.021	0	3
GDF15	0	1.26407	0.478	0.061	0	3
SCRN1	0	1.25829	0.5	0.059	0	3
RPL8	0	1.24797	0.989	0.873	0	3
SEM1	0	1.2426	0.798	0.188	0	3
GOLIM4	0	1.23293	0.673	0.127	0	3
NET1	0	1.22743	0.703	0.098	0	3
H2AFY1	0	1.2199	0.879	0.355	0	3
VDAC1	0	1.21543	0.82	0.256	0	3
DPEP1	0	1.21437	0.519	0.027	0	3
TDGF1	0	1.21005	0.487	0.016	0	3
SINHCAF	0	1.20967	0.715	0.116	0	3
MT.ATP6	0	1.20285	0.992	0.678	0	3
ZKSCAN1	0	1.20222	0.673	0.111	0	3
SLC39A5	0	1.19631	0.5	0.014	0	3
HMGB1	0	1.19619	0.971	0.678	0	3
IGF2BP2	0	1.19614	0.585	0.057	0	3
ACSL5	0	1.19543	0.673	0.09	0	3
NDFIP2	0	1.19193	0.642	0.096	0	3
EMP2	0	1.19162	0.618	0.078	0	3
RAN	0	1.18455	0.901	0.467	0	3
SNTB1	0	1.17948	0.547	0.052	0	3
LAMP11	0	1.17817	0.837	0.317	0	3
FKBP9	0	1.17567	0.617	0.092	0	3
APP	0	1.17357	0.873	0.219	0	3
PPA11	0	1.1726	0.793	0.28	0	3
ANXA13	0	1.17077	0.483	0.012	0	3
RPS201	0	1.16899	0.994	0.967	0	3
RAB25	0	1.16859	0.584	0.032	0	3
YAP1	0	1.16018	0.594	0.07	0	3
RALA	0	1.15848	0.711	0.175	0	3
CELF3	0	1.15724	0.427	0.008	0	3
TRIM2	0	1.15404	0.551	0.036	0	3
GTF2F2	0	1.14834	0.663	0.115	0	3
RAB2A	0	1.14754	0.817	0.293	0	3
MARCKSL1	0	1.14297	0.823	0.237	0	3
ATP5MC2	0	1.13446	0.936	0.426	0	3
MT.CO1	0	1.12952	0.992	0.68	0	3
GTF2I	0	1.12793	0.788	0.26	0	3
EIF3H	0	1.12455	0.906	0.497	0	3
ATP5MC3	0	1.12212	0.845	0.274	0	3
SSBP1	0	1.11454	0.806	0.27	0	3
YWHAE	0	1.11386	0.89	0.406	0	3
CXADR	0	1.1136	0.528	0.03	0	3
PRR15	0	1.11171	0.495	0.022	0	3
TM9SF3	0	1.11032	0.782	0.225	0	3
ATP5MF	0	1.10846	0.815	0.235	0	3
CDCA7	0	1.10746	0.471	0.024	0	3
CAB39L	0	1.09926	0.456	0.026	0	3
GJB1	0	1.09782	0.508	0.02	0	3
CHMP4C	0	1.09542	0.53	0.03	0	3
GFPT1	0	1.09271	0.623	0.108	0	3
DKC1	0	1.09123	0.638	0.101	0	3
ZFAS1	0	1.08883	0.916	0.515	0	3
CAMK2N1	0	1.08882	0.602	0.109	0	3
PKP3	0	1.08851	0.529	0.031	0	3
PDIA4	0	1.08479	0.744	0.232	0	3
SYK1	0	1.08357	0.56	0.09	0	3
CST1	0	1.08223	0.306	0.035	0	3
HOXB8	0	1.07529	0.462	0.022	0	3
PHGR1	0	1.07468	0.502	0.035	0	3
PCCA	0	1.0743	0.447	0.033	0	3
MAP7	0	1.07426	0.546	0.036	0	3
POLR1D	0	1.06886	0.823	0.308	0	3
HNF4A	0	1.06782	0.526	0.026	0	3
EPHB2	0	1.0666	0.501	0.028	0	3
ARGLU1	0	1.06495	0.827	0.349	0	3
KIF5B	0	1.0622	0.838	0.333	0	3
UPF3A	0	1.05962	0.68	0.16	0	3
ASPSCR1	0	1.05501	0.487	0.054	0	3
BZW2	0	1.04967	0.617	0.102	0	3
PPDPF	0	1.04914	0.938	0.491	0	3
JUP	0	1.04903	0.604	0.079	0	3
SOX4	0	1.04233	0.732	0.186	0	3
SLC44A1	0	1.0415	0.629	0.132	0	3
RRBP1	0	1.03583	0.797	0.261	0	3
ADD31	0	1.03259	0.759	0.202	0	3
PCK1	0	1.03018	0.313	0.014	0	3
BTF3	0	1.028	0.938	0.666	0	3
SLC7A8	0	1.02535	0.457	0.032	0	3
GPR160	0	1.02272	0.539	0.056	0	3
ACTG1	0	1.02025	0.98	0.832	0	3
VPS36	0	1.02001	0.611	0.119	0	3
TMEM176B1	0	1.01633	0.751	0.181	0	3
BAMBI	0	1.01449	0.438	0.038	0	3
SELENBP1	0	1.01167	0.399	0.032	0	3
SDC41	0	1.01051	0.664	0.122	0	3
YWHAZ2	0	1.0091	0.955	0.696	0	3
TSPAN6	0	1.00333	0.495	0.045	0	3
PEG10	0	1.00148	0.325	0.012	0	3
PEBP1	0	1.00004	0.898	0.437	0	3
METAP2	0	0.999337	0.748	0.227	0	3
AKR1C3	0	0.998942	0.487	0.036	0	3
SND1	0	0.997269	0.682	0.192	0	3
COPZ1	0	0.997065	0.739	0.226	0	3
WDR43	0	0.990081	0.613	0.106	0	3
HSP90B1	0	0.989088	0.932	0.532	0	3
HDGF	0	0.98853	0.82	0.287	0	3
PTMS	0	0.987575	0.826	0.287	0	3
IFITM31	0	0.9859	0.89	0.312	0	3
DDR1	0	0.984997	0.518	0.048	0	3
SLC16A1	0	0.983754	0.568	0.096	0	3
TST	0	0.979228	0.522	0.054	0	3
GPR155	0	0.977081	0.468	0.064	0	3
RHOBTB3	0	0.976113	0.535	0.075	0	3
SCNN1A	0	0.973217	0.431	0.023	0	3
ROCK2	0	0.969195	0.641	0.131	0	3
SMARCC1	0	0.968991	0.643	0.145	0	3
PCMTD2	0	0.967775	0.568	0.095	0	3
UGDH	0	0.967109	0.474	0.059	0	3
L1TD1	0	0.965325	0.341	0.008	0	3
VAV3	0	0.964992	0.474	0.044	0	3
KRTCAP3	0	0.963366	0.487	0.027	0	3
ESRP1	0	0.963135	0.482	0.025	0	3
MYO10	0	0.962275	0.576	0.09	0	3
SLIRP	0	0.962253	0.704	0.211	0	3
ARHGAP5	0	0.960765	0.63	0.131	0	3
LSM5	0	0.958742	0.663	0.174	0	3
SMIM22	0	0.954239	0.476	0.031	0	3
TOMM7	0	0.95401	0.947	0.695	0	3
TMED2	0	0.94835	0.782	0.312	0	3
RNF128	0	0.94473	0.461	0.02	0	3
KREMEN1	0	0.944137	0.426	0.035	0	3
CHD7	0	0.942549	0.512	0.062	0	3
PAWR	0	0.941861	0.57	0.082	0	3
ACTN41	0	0.941787	0.906	0.382	0	3
CNN3	0	0.939089	0.611	0.134	0	3
GSTP11	0	0.937107	0.877	0.406	0	3
CYB5B	0	0.936915	0.665	0.172	0	3
SH3YL1	0	0.933201	0.546	0.066	0	3
TCEA1	0	0.931971	0.778	0.297	0	3
NCL	0	0.927015	0.921	0.533	0	3
PTPRF	0	0.923088	0.473	0.038	0	3
RPS21	0	0.920893	0.981	0.855	0	3
SNRPE	0	0.919897	0.702	0.218	0	3
EEF1B2	0	0.919487	0.957	0.72	0	3
TOMM20	0	0.919261	0.806	0.336	0	3
IFI27	0	0.918013	0.532	0.118	0	3
RPL311	0	0.913818	0.995	0.966	0	3
NEK3	0	0.912871	0.444	0.038	0	3
PA2G4	0	0.911511	0.809	0.309	0	3
TESC	0	0.910575	0.445	0.057	0	3
CPNE3	0	0.909168	0.63	0.14	0	3
RNF170	0	0.903814	0.449	0.043	0	3
KDM7A	0	0.90381	0.524	0.08	0	3
LBR	0	0.902944	0.648	0.142	0	3
NONO	0	0.902462	0.809	0.323	0	3
GDA	0	0.901482	0.398	0.017	0	3
ATP5F1E2	0	0.898941	0.963	0.549	0	3
HOXA13	0	0.897902	0.406	0.017	0	3
GNL3	0	0.897112	0.644	0.166	0	3
LGR5	0	0.894889	0.388	0.009	0	3
KHSRP	0	0.894866	0.722	0.202	0	3
CDCA7L	0	0.894555	0.418	0.034	0	3
SUGT1	0	0.893939	0.603	0.132	0	3
SSB	0	0.892569	0.775	0.261	0	3
NOX1	0	0.890561	0.378	0.013	0	3
F11R	0	0.890138	0.539	0.077	0	3
RPL301	0	0.887311	0.991	0.937	0	3
DSC2	0	0.884259	0.46	0.045	0	3
NPM1	0	0.882808	0.953	0.739	0	3
MYH14	0	0.881802	0.432	0.031	0	3
ARMC10	0	0.879791	0.579	0.111	0	3
SPINT1	0	0.875495	0.492	0.065	0	3
ANP32B1	0	0.874586	0.92	0.527	0	3
LRPPRC	0	0.874104	0.565	0.093	0	3
ATP9A	0	0.87357	0.442	0.041	0	3
PAICS	0	0.873172	0.512	0.074	0	3
MT.ND4L	0	0.871603	0.985	0.609	0	3
PUF60	0	0.871035	0.669	0.172	0	3
CUL4A	0	0.870517	0.557	0.095	0	3
TPT11	0	0.870043	0.998	0.993	0	3
UQCRQ	0	0.869752	0.839	0.391	0	3
GTF2IRD1	0	0.869683	0.417	0.029	0	3
ERG28	0	0.866562	0.514	0.066	0	3
RSL1D1	0	0.866024	0.799	0.315	0	3
PCBD1	0	0.865842	0.587	0.126	0	3
MGST1	0	0.863603	0.442	0.038	0	3
RPL7	0	0.86132	0.982	0.837	0	3
HOXB7	0	0.860657	0.408	0.034	0	3
ATP5F1A	0	0.860206	0.7	0.204	0	3
HOXA3	0	0.859581	0.403	0.025	0	3
FZD10	0	0.855912	0.359	0.014	0	3
RPL37	0	0.854972	0.994	0.948	0	3
ITPR2	0	0.852868	0.45	0.097	0	3
MT.ND3	0	0.852273	0.992	0.667	0	3
RCN1	0	0.852067	0.525	0.109	0	3
DPYSL2	0	0.851532	0.552	0.145	0	3
MTURN	0	0.848202	0.426	0.044	0	3
DEK	0	0.847006	0.813	0.328	0	3
MTRNR2L12	0	0.846873	0.986	0.573	0	3
REPIN1	0	0.845615	0.521	0.087	0	3
CDC16	0	0.844003	0.544	0.101	0	3
RPL21	0	0.84359	0.991	0.947	0	3
TMED10	0	0.843326	0.821	0.387	0	3
INTS8	0	0.841808	0.526	0.073	0	3
NUDT15	0	0.841756	0.476	0.063	0	3
EPHB3	0	0.840204	0.354	0.017	0	3
NQO1	0	0.839474	0.413	0.041	0	3
PRPF40A	0	0.835241	0.756	0.26	0	3
CLNS1A	0	0.83395	0.644	0.167	0	3
FAM84A	0	0.833508	0.401	0.032	0	3
KRT23	0	0.833366	0.402	0.023	0	3
MYB	0	0.831601	0.422	0.026	0	3
DSTN	0	0.831459	0.829	0.287	0	3
OTULINL	0	0.831115	0.416	0.038	0	3
EIF2S2	0	0.830051	0.787	0.318	0	3
EIF1AX	0	0.826843	0.793	0.345	0	3
TMEM97	0	0.824588	0.44	0.037	0	3
USH1C	0	0.824364	0.413	0.024	0	3
MTDH	0	0.823314	0.857	0.448	0	3
CXXC5	0	0.822788	0.561	0.132	0	3
MPHOSPH8	0	0.821253	0.736	0.246	0	3
SERPINB11	0	0.820702	0.706	0.236	0	3
CCL201	0	0.819114	0.575	0.15	0	3
IPO5	0	0.818927	0.516	0.092	0	3
TRIP6	0	0.817136	0.464	0.071	0	3
FAM171A1	0	0.81545	0.413	0.029	0	3
TGS1	0	0.815008	0.513	0.074	0	3
HACD3	0	0.813906	0.522	0.102	0	3
IMPDH2	0	0.813344	0.535	0.118	0	3
LAD1	0	0.812817	0.414	0.029	0	3
RAD212	0	0.811962	0.79	0.298	0	3
LGALS3BP	0	0.81128	0.747	0.201	0	3
PAM	0	0.81122	0.443	0.09	0	3
MYC	0	0.810749	0.494	0.092	0	3
MYO6	0	0.810263	0.442	0.065	0	3
MRPL3	0	0.809446	0.59	0.135	0	3
MRPS18B	0	0.808589	0.555	0.115	0	3
SPPL2B	0	0.807317	0.385	0.044	0	3
LRP5	0	0.806672	0.439	0.051	0	3
CYB5A	0	0.805611	0.564	0.124	0	3
CTDSPL	0	0.804344	0.443	0.06	0	3
KIZ	0	0.804212	0.418	0.048	0	3
ZC3H13	0	0.803547	0.647	0.178	0	3
CCT6A	0	0.803391	0.662	0.19	0	3
UFM1	0	0.803085	0.714	0.262	0	3
C8orf59	0	0.802308	0.644	0.183	0	3
COMMD6	0	0.801955	0.864	0.506	0	3
C6orf48	0	0.795652	0.834	0.415	0	3
NDUFAB1	0	0.795393	0.656	0.21	0	3
MUCL1	0	0.794092	0.281	0.009	0	3
ZNF703	0	0.793666	0.43	0.081	0	3
DWORF	0	0.793526	0.283	0.009	0	3
SLC25A51	0	0.793251	0.809	0.431	0	3
HEBP2	0	0.792261	0.633	0.17	0	3
YWHAG	0	0.792101	0.659	0.193	0	3
TMEM45B	0	0.789567	0.403	0.025	0	3
POMP1	0	0.786215	0.842	0.388	0	3
MGST21	0	0.785143	0.546	0.118	0	3
LGR6	0	0.782644	0.34	0.016	0	3
ATP1B1	0	0.78159	0.363	0.123	0	3
HNRNPA2B1	0	0.781039	0.961	0.676	0	3
PTPN121	0	0.779964	0.594	0.158	0	3
MTCH2	0	0.778881	0.559	0.123	0	3
TCF7L2	0	0.77887	0.477	0.078	0	3
THOC3	0	0.778318	0.479	0.065	0	3
CHPT11	0	0.777019	0.557	0.119	0	3
ABHD11	0	0.773772	0.402	0.049	0	3
RNF43	0	0.77275	0.384	0.021	0	3
BRD7	0	0.771287	0.531	0.128	0	3
ERGIC1	0	0.770316	0.601	0.174	0	3
CEACAM1	0	0.769774	0.438	0.044	0	3
CCT2	0	0.768222	0.685	0.212	0	3
ETV4	0	0.768137	0.369	0.018	0	3
TSTD1	0	0.76807	0.64	0.168	0	3
ARSD	0	0.767735	0.439	0.054	0	3
TSPAN3	0	0.764392	0.553	0.149	0	3
LYPLA1	0	0.76427	0.545	0.124	0	3
SLC39A4	0	0.76395	0.459	0.068	0	3
PRSS8	0	0.763231	0.387	0.029	0	3
CMAS	0	0.763207	0.526	0.096	0	3
STK38L	0	0.761138	0.459	0.089	0	3
CLTA1	0	0.760239	0.687	0.233	0	3
GTF3A	0	0.76001	0.739	0.309	0	3
SEPHS2	0	0.757882	0.504	0.077	0	3
SORD	0	0.757668	0.443	0.05	0	3
ST14	0	0.75732	0.421	0.059	0	3
NIFK	0	0.756295	0.534	0.103	0	3
C1orf43	0	0.756023	0.724	0.27	0	3
PTK2	0	0.755897	0.478	0.07	0	3
AKAP1	0	0.755622	0.457	0.057	0	3
AAMP	0	0.755315	0.643	0.184	0	3
HSD17B12	0	0.753615	0.538	0.118	0	3
MTPN	0	0.749714	0.724	0.267	0	3
HPCAL1	0	0.748697	0.614	0.173	0	3
DIS3	0	0.748636	0.495	0.085	0	3
CYC1	0	0.746541	0.592	0.164	0	3
MLXIPL	0	0.744862	0.253	0.009	0	3
ASPH	0	0.743994	0.507	0.106	0	3
BRI31	0	0.743449	0.744	0.272	0	3
EHF	0	0.742148	0.373	0.029	0	3
COX20	0	0.741005	0.653	0.183	0	3
NRCAM	0	0.740779	0.273	0.015	0	3
NAXD	0	0.739821	0.437	0.058	0	3
PPIA	0	0.738949	0.973	0.747	0	3
CHMP3	0	0.738305	0.64	0.187	0	3
GDI21	0	0.735842	0.778	0.349	0	3
SAMD5	0	0.73543	0.337	0.023	0	3
CTNNA1	0	0.734948	0.58	0.147	0	3
TFDP1	0	0.732328	0.503	0.129	0	3
NORAD	0	0.731981	0.692	0.197	0	3
MTIF3	0	0.73117	0.606	0.166	0	3
DCAF13	0	0.729828	0.491	0.08	0	3
VEGFA1	0	0.729569	0.654	0.17	0	3
AP1M2	0	0.72831	0.391	0.023	0	3
USP7	0	0.728008	0.666	0.185	0	3
G3BP1	0	0.727997	0.679	0.208	0	3
MRPL13	0	0.72788	0.481	0.086	0	3
U2SURP	0	0.727463	0.666	0.199	0	3
CYSTM1	0	0.72746	0.558	0.155	0	3
SAP18	0	0.726802	0.887	0.451	0	3
ATP5MC1	0	0.726722	0.514	0.118	0	3
IFT57	0	0.726099	0.461	0.104	0	3
RBM26	0	0.725651	0.58	0.139	0	3
PSMB5	0	0.723814	0.559	0.145	0	3
MED4	0	0.723284	0.585	0.155	0	3
JPH1	0	0.722079	0.348	0.013	0	3
XRCC5	0	0.7206	0.767	0.307	0	3
SDC1	0	0.719619	0.502	0.091	0	3
RPL7L1	0	0.719331	0.636	0.165	0	3
PCLO	0	0.719329	0.289	0.012	0	3
HTATIP2	0	0.719269	0.556	0.122	0	3
HOXA7	0	0.71817	0.335	0.018	0	3
SMIM14	0	0.716959	0.516	0.14	0	3
TUFM	0	0.716925	0.713	0.272	0	3
ASS1	0	0.714526	0.338	0.032	0	3
MAP3K20	0	0.714368	0.509	0.094	0	3
PTCD3	0	0.713955	0.49	0.085	0	3
RPL37A	0	0.713893	0.994	0.958	0	3
SYPL1	0	0.713517	0.605	0.159	0	3
ELOC	0	0.713354	0.587	0.135	0	3
ARSE	0	0.713241	0.342	0.014	0	3
FAM83H	0	0.711986	0.372	0.026	0	3
DARS	0	0.711921	0.595	0.158	0	3
SQLE	0	0.711513	0.374	0.05	0	3
ARHGAP32	0	0.711435	0.368	0.029	0	3
DDX18	0	0.709318	0.66	0.205	0	3
GPSM2	0	0.709109	0.352	0.029	0	3
ALDH21	0	0.708977	0.599	0.158	0	3
TRIM24	0	0.708938	0.431	0.064	0	3
RPL231	0	0.708444	0.989	0.943	0	3
MCM4	0	0.70838	0.294	0.041	0	3
RPS18	0	0.705151	0.996	0.956	0	3
STK241	0	0.704927	0.71	0.222	0	3
TRABD2A	0	0.70367	0.391	0.047	0	3
SCCPDH	0	0.703341	0.431	0.071	0	3
SRI	0	0.702616	0.683	0.23	0	3
ACSL6	0	0.700056	0.309	0.022	0	3
RABGAP1	0	0.700004	0.504	0.106	0	3
LDLR	0	0.69875	0.441	0.101	0	3
GRTP1	0	0.698642	0.341	0.014	0	3
N4BP2L2	0	0.69856	0.698	0.268	0	3
PRKDC	0	0.697848	0.507	0.108	0	3
TAX1BP1	0	0.696704	0.763	0.324	0	3
ACP1	0	0.692882	0.617	0.185	0	3
ERH	0	0.691033	0.684	0.251	0	3
DDX21	0	0.69073	0.773	0.319	0	3
CCT3	0	0.690496	0.628	0.189	0	3
GID8	0	0.689824	0.543	0.124	0	3
UBE2I	0	0.689592	0.735	0.278	0	3
NUCKS1	0	0.689333	0.849	0.389	0	3
CHCHD7	0	0.688016	0.558	0.139	0	3
FILIP1L	0	0.687696	0.448	0.104	0	3
C9orf152	0	0.687085	0.333	0.015	0	3
ESD	0	0.686667	0.609	0.188	0	3
HOXA9	0	0.686329	0.306	0.021	0	3
RBM471	0	0.686269	0.43	0.073	0	3
RAB3IP	0	0.685612	0.372	0.042	0	3
CTTN	0	0.685393	0.459	0.085	0	3
KRT19	0	0.68473	0.349	0.043	0	3
SNRPF	0	0.684538	0.652	0.235	0	3
ANXA21	0	0.68438	0.828	0.413	0	3
ATP5MPL	0	0.68294	0.631	0.177	0	3
PRDX5	0	0.682848	0.676	0.304	0	3
MRPS33	0	0.682705	0.541	0.131	0	3
HNRNPK	0	0.682018	0.907	0.556	0	3
MCCC2	0	0.681751	0.465	0.071	0	3
PSMA3	0	0.681083	0.647	0.209	0	3
GPRC5A	0	0.680302	0.37	0.052	0	3
WWP1	0	0.680189	0.548	0.116	0	3
AHCY	0	0.678817	0.451	0.09	0	3
FAM234A	0	0.678057	0.369	0.059	0	3
TSTA3	0	0.677248	0.483	0.101	0	3
NFIA	0	0.676841	0.429	0.078	0	3
ATXN7L3B	0	0.674679	0.54	0.122	0	3
EIF2S3	0	0.674512	0.675	0.246	0	3
PRSS3	0	0.674424	0.342	0.025	0	3
ATP5ME	0	0.673852	0.734	0.263	0	3
MLXIP	0	0.672921	0.522	0.14	0	3
WFDC2	0	0.671944	0.257	0.015	0	3
CLRN3	0	0.671803	0.326	0.019	0	3
SLC7A1	0	0.670626	0.381	0.048	0	3
NME1	0	0.670287	0.513	0.147	0	3
VSIG10	0	0.669936	0.328	0.026	0	3
SUMF2	0	0.6695	0.57	0.163	0	3
LAPTM4B	0	0.668386	0.463	0.085	0	3
RTN31	0	0.667769	0.69	0.259	0	3
IRF2BP21	0	0.667224	0.879	0.444	0	3
LUC7L3	0	0.665353	0.622	0.196	0	3
KBTBD2	0	0.664071	0.524	0.126	0	3
RPS61	0	0.663536	0.996	0.968	0	3
SSRP1	0	0.663499	0.617	0.176	0	3
AKAP9	0	0.662256	0.694	0.259	0	3
RPL10A	0	0.661	0.977	0.877	0	3
CD2AP	0	0.660122	0.514	0.108	0	3
S100A16	0	0.6601	0.413	0.066	0	3
IPO7	0	0.659012	0.605	0.174	0	3
CCND22	0	0.658803	0.719	0.239	0	3
DDB1	0	0.658758	0.58	0.155	0	3
VPS35	0	0.657067	0.539	0.144	0	3
ANKRD10	0	0.655652	0.56	0.167	0	3
AP1S1	0	0.655527	0.43	0.072	0	3
ABLIM1	0	0.654481	0.505	0.081	0	3
ZNF664	0	0.652769	0.45	0.073	0	3
PROSER1	0	0.652188	0.404	0.047	0	3
NDUFB9	0	0.650951	0.651	0.22	0	3
ATP5IF1	0	0.649252	0.714	0.233	0	3
PRPF19	0	0.648598	0.479	0.09	0	3
TAF1D	0	0.646738	0.773	0.306	0	3
APBB2	0	0.646714	0.307	0.036	0	3
PARP4	0	0.646166	0.457	0.078	0	3
EFNA1	0	0.644637	0.356	0.04	0	3
PLEKHB1	0	0.644473	0.328	0.026	0	3
CRYL1	0	0.644233	0.389	0.059	0	3
PRSS23	0	0.643859	0.518	0.112	0	3
GARS	0	0.642096	0.461	0.115	0	3
CTBP2	0	0.641428	0.41	0.074	0	3
WFS1	0	0.641291	0.334	0.038	0	3
SPATS2L	0	0.640725	0.624	0.184	0	3
HNRNPAB	0	0.640495	0.657	0.253	0	3
FARSB	0	0.640461	0.424	0.066	0	3
ATP2C2	0	0.640208	0.294	0.012	0	3
METTL5	0	0.640185	0.535	0.127	0	3
PKP2	0	0.63966	0.343	0.024	0	3
DIO3OS	0	0.639347	0.289	0.016	0	3
MRPL52	0	0.639109	0.631	0.217	0	3
ATIC	0	0.639019	0.465	0.084	0	3
HNRNPU	0	0.638721	0.882	0.462	0	3
SNRPD1	0	0.638522	0.606	0.202	0	3
BCAP311	0	0.637729	0.698	0.255	0	3
ZNF511	0	0.637543	0.436	0.081	0	3
SLC35A3	0	0.636711	0.432	0.067	0	3
CENPV	0	0.636128	0.387	0.043	0	3
CCNB1IP1	0	0.63608	0.428	0.069	0	3
C8orf82	0	0.635887	0.404	0.069	0	3
MOGAT3	0	0.635308	0.287	0.014	0	3
PATJ	0	0.634556	0.362	0.035	0	3
SLC29A1	0	0.634072	0.402	0.083	0	3
TECR	0	0.632272	0.72	0.272	0	3
SERINC3	0	0.631656	0.644	0.222	0	3
DNAJC3	0	0.631296	0.536	0.178	0	3
EI24	0	0.6308	0.543	0.144	0	3
MANSC1	0	0.630746	0.324	0.021	0	3
YWHAB1	0	0.630216	0.918	0.563	0	3
OCLN	0	0.62971	0.343	0.028	0	3
MTIF2	0	0.629645	0.401	0.061	0	3
2024-09-10	0	0.629344	0.387	0.059	0	3
SUPT16H	0	0.628672	0.497	0.113	0	3
CCT5	0	0.628633	0.562	0.151	0	3
SUCO	0	0.628413	0.407	0.081	0	3
SMOC2	0	0.627305	0.295	0.041	0	3
HSP90AB11	0	0.626479	0.984	0.806	0	3
CAPRIN1	0	0.624691	0.536	0.137	0	3
TMEM258	0	0.624616	0.86	0.464	0	3
ABHD17C	0	0.624326	0.34	0.025	0	3
TIMM131	0	0.62412	0.521	0.147	0	3
RP9	0	0.624067	0.386	0.054	0	3
PDIA6	0	0.623234	0.742	0.338	0	3
PIBF1	0	0.623207	0.384	0.053	0	3
NFIX	0	0.622504	0.479	0.095	0	3
ABO	0	0.622369	0.306	0.015	0	3
HMGN1	0	0.622331	0.873	0.492	0	3
SMARCD2	0	0.621194	0.479	0.09	0	3
MKRN1	0	0.620164	0.57	0.164	0	3
PCID2	0	0.619771	0.432	0.08	0	3
RPL29	0	0.619146	0.985	0.899	0	3
ATP5PF	0	0.61896	0.645	0.212	0	3
PTK6	0	0.618542	0.301	0.022	0	3
NFE2L3	0	0.618294	0.383	0.052	0	3
CNDP21	0	0.618167	0.546	0.156	0	3
NIPAL2	0	0.618103	0.344	0.039	0	3
ELOB	0	0.617902	0.601	0.195	0	3
ESF1	0	0.617675	0.467	0.101	0	3
EIF4G1	0	0.616998	0.554	0.16	0	3
TMED9	0	0.616667	0.756	0.344	0	3
PREB	0	0.615231	0.423	0.095	0	3
PGRMC1	0	0.614982	0.472	0.112	0	3
PTTG1IP	0	0.614957	0.647	0.224	0	3
IP6K2	0	0.614398	0.474	0.124	0	3
SRSF10	0	0.612717	0.631	0.207	0	3
EPS8	0	0.612032	0.426	0.08	0	3
COPA	0	0.611639	0.629	0.203	0	3
LARS	0	0.611047	0.478	0.105	0	3
EPRS	0	0.610996	0.534	0.151	0	3
IRF6	0	0.610578	0.327	0.021	0	3
WNK2	0	0.609526	0.273	0.01	0	3
SLC35D2	0	0.609121	0.449	0.075	0	3
THOC2	0	0.607374	0.596	0.182	0	3
PNN1	0	0.606606	0.685	0.26	0	3
ANKRD46	0	0.606386	0.328	0.027	0	3
[truncated: 17,819 more rows]

## Sheet: Table S3
Table S3. Marker genes for cell types
	p_val	avg_log2FC	pct.1	pct.2	p_val_adj	cluster
CCL5	0	3.4567	0.597	0.123	0	T/NK
TRBC2	0	3.44451	0.743	0.11	0	T/NK
TRAC	0	2.97468	0.717	0.104	0	T/NK
TRBC1	0	2.80123	0.469	0.053	0	T/NK
IL7R	0	2.74594	0.504	0.087	0	T/NK
CD2	0	2.73739	0.645	0.066	0	T/NK
CD3E	0	2.62517	0.656	0.061	0	T/NK
GZMA	0	2.54648	0.441	0.044	0	T/NK
NKG7	0	2.48529	0.335	0.059	0	T/NK
IL32	0	2.48334	0.811	0.366	0	T/NK
CD3D	0	2.44679	0.572	0.063	0	T/NK
SPOCK2	0	2.43482	0.502	0.067	0	T/NK
KLRB1	0	2.30753	0.329	0.038	0	T/NK
DUSP4	0	2.30096	0.444	0.153	0	T/NK
TNFAIP3	0	2.25114	0.788	0.488	0	T/NK
PTPRC	0	2.10951	0.69	0.256	0	T/NK
GZMK	0	2.10571	0.289	0.034	0	T/NK
FYB1	0	2.05957	0.401	0.109	0	T/NK
CD96	0	2.04378	0.41	0.036	0	T/NK
ITM2A	0	2.04185	0.457	0.097	0	T/NK
CXCR4	0	2.01357	0.8	0.348	0	T/NK
BTG1	0	1.97488	0.915	0.656	0	T/NK
LTB	0	1.95951	0.42	0.116	0	T/NK
CST7	0	1.95331	0.379	0.07	0	T/NK
CD52	0	1.94733	0.708	0.242	0	T/NK
CD7	0	1.91266	0.365	0.043	0	T/NK
ICOS	0	1.90125	0.296	0.024	0	T/NK
CD3G	0	1.86542	0.379	0.031	0	T/NK
HLA-A	0	1.85905	0.38	0.191	0	T/NK
IL2RB	0	1.85517	0.3	0.027	0	T/NK
IL2RG	0	1.81978	0.603	0.317	0	T/NK
ETS1	0	1.81298	0.475	0.192	0	T/NK
RAC2	0	1.75239	0.627	0.317	0	T/NK
CD69	0	1.75113	0.597	0.23	0	T/NK
HLA-C	0	1.74595	0.381	0.194	0	T/NK
STK17B	0	1.67638	0.555	0.354	0	T/NK
RUNX3	0	1.67535	0.394	0.14	0	T/NK
HLA-B	0	1.64484	0.382	0.196	0	T/NK
CREM	0	1.63649	0.501	0.262	0	T/NK
RGCC	0	1.60173	0.665	0.374	0	T/NK
FYN	0	1.57139	0.377	0.147	0	T/NK
SARAF	0	1.5557	0.675	0.545	0	T/NK
LCP1	0	1.55559	0.542	0.24	0	T/NK
LCK	0	1.54038	0.339	0.064	0	T/NK
EVL	0	1.52514	0.391	0.141	0	T/NK
ARHGDIB	0	1.52289	0.763	0.468	0	T/NK
MAF	0	1.5158	0.286	0.145	0	T/NK
RORA	0	1.5058	0.318	0.094	0	T/NK
ZFP36L2	0	1.49465	0.76	0.685	0	T/NK
EMB	0	1.49027	0.346	0.16	0	T/NK
CORO1A	0	1.48358	0.495	0.222	0	T/NK
CLEC2D	0	1.47629	0.314	0.102	0	T/NK
TSC22D3	0	1.46733	0.787	0.553	0	T/NK
CCL4	0	1.4665	0.42	0.215	0	T/NK
LEPROTL1	0	1.45723	0.41	0.233	0	T/NK
CNOT6L	0	1.43751	0.336	0.187	0	T/NK
DNAJB1	0	1.43315	0.702	0.691	0	T/NK
GNG2	0	1.43002	0.327	0.114	0	T/NK
WIPF1	0	1.42533	0.441	0.249	0	T/NK
HCST	0	1.41604	0.478	0.206	0	T/NK
TUBA4A	0	1.40801	0.342	0.187	0	T/NK
ARL4C	0	1.40467	0.483	0.32	0	T/NK
PTGER4	0	1.38409	0.338	0.146	0	T/NK
PIK3IP1	0	1.31638	0.305	0.135	0	T/NK
BIRC3	0	1.28741	0.419	0.249	0	T/NK
STK17A	0	1.28614	0.322	0.118	0	T/NK
HLA-E	0	1.28131	0.346	0.178	0	T/NK
ACAP1	0	1.27231	0.327	0.108	0	T/NK
LAT	0	1.26152	0.282	0.085	0	T/NK
SYNE2	0	1.25789	0.289	0.182	0	T/NK
SRSF7	0	1.25399	0.642	0.548	0	T/NK
CD48	0	1.25333	0.441	0.222	0	T/NK
SLA	0	1.23421	0.264	0.1	0	T/NK
ARHGAP9	0	1.22427	0.255	0.092	0	T/NK
RPS27	0	1.21091	0.975	0.959	0	T/NK
PIK3R1	0	1.20881	0.256	0.192	0	T/NK
RPL28	0	1.19215	0.882	0.874	0	T/NK
B2M	0	1.17946	0.998	0.991	0	T/NK
DUSP2	0	1.1731	0.569	0.348	0	T/NK
RHOH	0	1.17038	0.308	0.141	0	T/NK
HSPA8	0	1.15998	0.764	0.778	0	T/NK
IKZF1	0	1.14844	0.25	0.097	0	T/NK
AKNA	0	1.14196	0.25	0.112	0	T/NK
RNF19A	0	1.13799	0.255	0.152	0	T/NK
CYTIP	0	1.13347	0.371	0.214	0	T/NK
RARRES3	0	1.13344	0.307	0.172	0	T/NK
TSPYL2	0	1.13173	0.326	0.237	0	T/NK
ID2	0	1.12966	0.622	0.448	0	T/NK
S100A4	0	1.12735	0.671	0.489	0	T/NK
ANXA1	0	1.12158	0.463	0.372	0	T/NK
CDC42SE2	0	1.10858	0.348	0.251	0	T/NK
TNFRSF1B	0	1.10673	0.286	0.178	0	T/NK
PIP4K2A	0	1.09144	0.288	0.185	0	T/NK
MALAT1	0	1.07821	0.974	0.994	0	T/NK
FNBP1	0	1.07631	0.368	0.266	0	T/NK
2024-09-01	0	1.07308	0.26	0.107	0	T/NK
MBNL1	0	1.07274	0.422	0.42	0	T/NK
HLA.E	0	1.06619	0.553	0.662	0	T/NK
ARHGEF1	0	1.06283	0.312	0.199	0	T/NK
IDS	0	1.03338	0.415	0.346	0	T/NK
FAM107B	0	1.03071	0.316	0.231	0	T/NK
2024-09-09	0	1.02646	0.398	0.378	0	T/NK
RPS10	0	1.02502	0.402	0.281	0	T/NK
RPS17	0	1.02053	0.386	0.21	0	T/NK
CELF2	0	1.01794	0.296	0.221	0	T/NK
SUN2	0	1.01544	0.294	0.222	0	T/NK
PBXIP1	0	1.00943	0.261	0.155	0	T/NK
YPEL5	0	1.00694	0.58	0.525	0	T/NK
PMAIP1	0	1.00459	0.332	0.281	0	T/NK
CD53	0	0.999645	0.454	0.279	0	T/NK
PPP1R2	0	0.996279	0.315	0.278	0	T/NK
REL	0	0.991296	0.396	0.301	0	T/NK
RPS19	0	0.991249	0.957	0.962	0	T/NK
ISG20	0	0.986767	0.295	0.184	0	T/NK
HMGB2	0	0.984811	0.395	0.364	0	T/NK
CD44	0	0.978459	0.599	0.548	0	T/NK
RPS29	0	0.976202	0.991	0.985	0	T/NK
DNAJA1	0	0.972081	0.556	0.618	0	T/NK
SH3BGRL3	0	0.964062	0.821	0.724	0	T/NK
ZC3HAV1	0	0.963132	0.335	0.285	0	T/NK
RPL23A	0	0.963117	0.876	0.906	0	T/NK
RGS1	0	0.957777	0.742	0.418	0	T/NK
HLA.B	0	0.956807	0.611	0.766	0	T/NK
STK4	0	0.955585	0.358	0.323	0	T/NK
SAMSN1	0	0.95246	0.351	0.189	0	T/NK
UCP2	0	0.94388	0.314	0.258	0	T/NK
PPP2R5C	0	0.940985	0.405	0.41	0	T/NK
RASSF5	0	0.936763	0.258	0.158	0	T/NK
GMFG	0	0.935861	0.363	0.254	0	T/NK
SRGN	0	0.933844	0.881	0.506	0	T/NK
RPLP2	0	0.931299	0.93	0.941	0	T/NK
EIF1	0	0.928405	0.904	0.921	0	T/NK
RPLP1	0	0.926362	0.935	0.959	0	T/NK
RPL17	0	0.925177	0.314	0.199	0	T/NK
ADGRE5	0	0.924744	0.282	0.246	0	T/NK
HLA.A	0	0.921141	0.609	0.767	0	T/NK
RNF213	0	0.920033	0.286	0.241	0	T/NK
RPS15A	0	0.917131	0.879	0.921	0	T/NK
FMNL1	0	0.911615	0.287	0.184	0	T/NK
RPL10	0	0.904757	0.878	0.92	0	T/NK
RPL13A	0	0.904093	0.959	0.968	0	T/NK
ARL6IP5	0	0.898179	0.443	0.439	0	T/NK
SOD1	0	0.89536	0.484	0.554	0	T/NK
RPS25	0	0.883548	0.87	0.901	0	T/NK
2024-09-06	0	0.882054	0.266	0.2	0	T/NK
RPL41	0	0.881059	0.964	0.974	0	T/NK
TMSB4X	0	0.878404	0.983	0.977	0	T/NK
KLF6	0	0.878119	0.858	0.829	0	T/NK
PFN1	0	0.87665	0.857	0.856	0	T/NK
FXYD5	0	0.871704	0.456	0.405	0	T/NK
VAMP2	0	0.868973	0.405	0.421	0	T/NK
UBB	0	0.866173	0.718	0.816	0	T/NK
LIMD2	0	0.864041	0.274	0.179	0	T/NK
DDX24	0	0.862828	0.425	0.458	0	T/NK
CLEC2B	0	0.859231	0.273	0.228	0	T/NK
GNB2L1	0	0.857031	0.365	0.195	0	T/NK
ELF1	0	0.849489	0.401	0.408	0	T/NK
SLC2A3	0	0.848355	0.435	0.34	0	T/NK
SMAP2	0	0.847235	0.325	0.287	0	T/NK
FAU	0	0.840605	0.787	0.839	0	T/NK
UBC	0	0.839761	0.875	0.895	0	T/NK
GPSM3	0	0.839278	0.344	0.256	0	T/NK
RPS3	0	0.83727	0.914	0.92	0	T/NK
CSRNP1	0	0.837232	0.421	0.407	0	T/NK
MSN	0	0.835394	0.395	0.358	0	T/NK
CALM1	0	0.833093	0.792	0.791	0	T/NK
HSPA1A	0	0.830657	0.531	0.788	0	T/NK
UBE2S	0	0.825504	0.268	0.225	0	T/NK
ZNF331	0	0.821245	0.315	0.22	0	T/NK
SRSF2	0	0.815329	0.538	0.611	0	T/NK
CLK1	0	0.809886	0.45	0.492	0	T/NK
RPL13	0	0.806037	0.921	0.953	0	T/NK
GLTSCR2	0	0.805527	0.277	0.165	0	T/NK
RPSA	0	0.7988	0.723	0.747	0	T/NK
RPS15	0	0.785139	0.775	0.852	0	T/NK
RPL36A	0	0.784363	0.357	0.238	0	T/NK
WAS	0	0.782038	0.255	0.185	0	T/NK
RPS26	0	0.781528	0.662	0.755	0	T/NK
NR4A2	0	0.779014	0.417	0.347	0	T/NK
LSP1	0	0.774314	0.406	0.295	0	T/NK
ATP5E	0	0.761325	0.337	0.186	0	T/NK
ARF6	0	0.758289	0.49	0.551	0	T/NK
ATP5L	0	0.749088	0.293	0.175	0	T/NK
RPL18A	0	0.745668	0.796	0.854	0	T/NK
RPL19	0	0.742942	0.85	0.9	0	T/NK
EZR	0	0.739321	0.486	0.489	0	T/NK
DDX5	0	0.738539	0.713	0.784	0	T/NK
CCNI	0	0.726198	0.632	0.718	0	T/NK
UBA52	0	0.723647	0.76	0.799	0	T/NK
RPL26	0	0.721676	0.779	0.857	0	T/NK
RPS4X	0	0.715673	0.87	0.929	0	T/NK
HCLS1	0	0.703848	0.34	0.297	0	T/NK
RPL18	0	0.700633	0.767	0.84	0	T/NK
RPL36AL	0	0.697844	0.502	0.6	0	T/NK
LBH	0	0.682447	0.255	0.155	0	T/NK
PNRC1	0	0.681294	0.664	0.667	0	T/NK
UBE2D3	0	0.67828	0.506	0.582	0	T/NK
RPS2	0	0.675812	0.89	0.927	0	T/NK
SRSF5	0	0.673816	0.56	0.669	0	T/NK
CD37	0	0.672728	0.433	0.275	0	T/NK
COTL1	0	0.656556	0.433	0.337	0	T/NK
TMA7	0	0.6564	0.529	0.634	0	T/NK
LAPTM5	0	0.655027	0.658	0.334	0	T/NK
RPL3	0	0.651738	0.913	0.948	0	T/NK
RPS12	0	0.647803	0.924	0.944	0	T/NK
RPS28	0	0.644917	0.91	0.94	0	T/NK
RPL24	0	0.636474	0.713	0.812	0	T/NK
H3F3B	0	0.630221	0.86	0.91	0	T/NK
RPS27A	0	0.628148	0.971	0.962	0	T/NK
CCL4L2	0	0.617537	0.26	0.181	0	T/NK
RPS3A	0	0.615624	0.889	0.918	0	T/NK
RPL27	0	0.606921	0.828	0.889	0	T/NK
DDIT4	0	0.593004	0.426	0.395	0	T/NK
EEF1D	0	0.572976	0.731	0.825	0	T/NK
RPL15	0	0.548718	0.828	0.911	0	T/NK
RPL35	0	0.530829	0.751	0.867	0	T/NK
RPS14	0	0.530673	0.933	0.946	0	T/NK
RPL38	0	0.524037	0.907	0.946	0	T/NK
ITGB2	0	0.516952	0.402	0.237	0	T/NK
RPL27A	0	0.513505	0.971	0.979	0	T/NK
ARPC2	0	0.498232	0.647	0.766	0	T/NK
RPL11	0	0.48068	0.913	0.941	0	T/NK
RPL34	0	0.476326	0.99	0.991	0	T/NK
MT-CYB	0	0.474391	0.368	0.202	0	T/NK
MT-ND2	0	0.469061	0.375	0.203	0	T/NK
HNRNPA1	0	0.466936	0.681	0.771	0	T/NK
ALOX5AP	0	0.46054	0.314	0.188	0	T/NK
EEF1A1	0	0.459805	0.994	0.992	0	T/NK
RPL4	0	0.437655	0.793	0.875	0	T/NK
RPL35A	0	0.436706	0.905	0.948	0	T/NK
RPL36	0	0.426296	0.812	0.907	0	T/NK
HSPD1	0	0.422072	0.393	0.596	0	T/NK
RPS16	0	0.419919	0.943	0.967	0	T/NK
MT-CO1	0	0.417548	0.383	0.204	0	T/NK
RPL32	0	0.415466	0.927	0.964	0	T/NK
RPL14	0	0.415223	0.847	0.917	0	T/NK
RPS7	0	0.409836	0.853	0.907	0	T/NK
RPS9	0	0.40398	0.75	0.867	0	T/NK
MAN1A2	0	0.396372	0.182	0.32	0	T/NK
NOP53	0	0.388293	0.233	0.399	0	T/NK
RPL9	0	0.385996	0.924	0.952	0	T/NK
RPS5	0	0.380124	0.808	0.883	0	T/NK
WAC	0	0.373072	0.249	0.42	0	T/NK
CDV3	0	0.370011	0.212	0.374	0	T/NK
RPL6	0	0.351818	0.904	0.942	0	T/NK
TMSB10	0	0.349996	0.801	0.871	0	T/NK
HSPA1B	0	0.347234	0.437	0.735	0	T/NK
MT-ATP6	0	0.339162	0.369	0.202	0	T/NK
RPL30	0	0.337328	0.932	0.952	0	T/NK
WDR82	0	0.335376	0.15	0.26	0	T/NK
RPL5	0	0.333685	0.833	0.895	0	T/NK
RPL39	0	0.331693	0.941	0.96	0	T/NK
RPS11	0	0.315367	0.868	0.93	0	T/NK
RYBP	0	0.312022	0.16	0.297	0	T/NK
ATRX	0	0.304531	0.235	0.407	0	T/NK
DNPH1	0	0.297693	0.145	0.264	0	T/NK
HP1BP3	0	0.296467	0.227	0.39	0	T/NK
PHIP	0	0.294665	0.155	0.265	0	T/NK
PTBP3	0	0.29317	0.224	0.378	0	T/NK
ATXN2L	0	0.293025	0.194	0.352	0	T/NK
STAT1	0	0.288415	0.187	0.321	0	T/NK
TRIR	0	0.287497	0.223	0.421	0	T/NK
RPL21	0	0.287019	0.948	0.953	0	T/NK
MT-CO3	0	0.284394	0.379	0.203	0	T/NK
RPS6	0	0.28189	0.965	0.975	0	T/NK
MAPKAPK2	0	0.279378	0.154	0.273	0	T/NK
FOXN3	0	0.275564	0.152	0.264	0	T/NK
PPP1R12A	0	0.27142	0.189	0.316	0	T/NK
RPL7A	0	0.270689	0.786	0.89	0	T/NK
MAX	0	0.270418	0.163	0.282	0	T/NK
SHISA5	0	0.269714	0.185	0.34	0	T/NK
GGNBP2	0	0.268925	0.175	0.313	0	T/NK
PHF3	0	0.267613	0.145	0.281	0	T/NK
B4GALT1	0	0.266622	0.202	0.332	0	T/NK
MT-ND5	0	0.264898	0.267	0.186	0	T/NK
BBX	0	0.263906	0.162	0.275	0	T/NK
CFL1	0	0.263113	0.867	0.911	0	T/NK
ARPC5L	0	0.263007	0.153	0.264	0	T/NK
BRD4	0	0.261734	0.213	0.394	0	T/NK
RPL10A	0	0.258888	0.866	0.906	0	T/NK
JUNB	0	0.258446	0.847	0.877	0	T/NK
WBP11	0	0.257587	0.175	0.31	0	T/NK
RBM25	0	0.25555	0.298	0.486	0	T/NK
PPP2R5E	0	0.255444	0.134	0.257	0	T/NK
DHRS7	0	0.254928	0.215	0.378	0	T/NK
PPP1R15B	0	0.254483	0.209	0.363	0	T/NK
C16orf72	0	0.250145	0.164	0.298	0	T/NK
OSBPL8	8.13e-306	0.294056	0.157	0.264	1.87e-301	T/NK
SLC38A1	9.04e-302	0.886334	0.276	0.243	2.08e-297	T/NK
ARID1A	3.51e-297	0.352443	0.159	0.267	8.07e-293	T/NK
WDR26	5.54e-296	0.354481	0.155	0.263	1.27e-291	T/NK
HNRNPDL	2.3e-294	0.578325	0.56	0.695	5.29e-290	T/NK
WDR1	6.18e-294	0.280203	0.19	0.315	1.42e-289	T/NK
TCP1	1.7e-289	0.307817	0.198	0.326	3.9e-285	T/NK
SPTAN1	6.31e-289	0.279505	0.189	0.309	1.45e-284	T/NK
HLA.C	1.19e-283	0.733836	0.579	0.731	2.75e-279	T/NK
TLN1	4.4e-281	0.271947	0.261	0.415	1.01e-276	T/NK
HNRNPH3	5.19e-280	0.293591	0.207	0.338	1.19e-275	T/NK
PRR13	5.27e-274	0.320456	0.304	0.484	1.21e-269	T/NK
PAFAH1B1	2.98e-268	0.303937	0.163	0.268	6.86e-264	T/NK
EIF3D	4.49e-265	0.290589	0.222	0.36	1.03e-260	T/NK
EVI2B	4.51e-264	0.56745	0.325	0.287	1.04e-259	T/NK
SRSF11	6.43e-263	0.319339	0.329	0.53	1.48e-258	T/NK
KPNB1	7.15e-263	0.370659	0.26	0.422	1.65e-258	T/NK
HSP90AA1	2.02e-262	0.842547	0.858	0.919	4.65e-258	T/NK
CACYBP	5.69e-260	1.11475	0.356	0.369	1.31e-255	T/NK
UBE2B	9.05e-260	0.324765	0.209	0.34	2.08e-255	T/NK
RWDD1	1.64e-254	0.305402	0.209	0.338	3.77e-250	T/NK
PARK7	5.51e-252	0.32702	0.28	0.457	1.27e-247	T/NK
RALY	1.16e-251	0.265156	0.171	0.28	2.66e-247	T/NK
MKNK2	3.05e-251	0.252439	0.185	0.294	7.01e-247	T/NK
LDHB	1.59e-250	0.745397	0.268	0.242	3.67e-246	T/NK
ARL6IP1	3.6e-250	0.305125	0.255	0.406	8.27e-246	T/NK
JMJD1C	8.08e-250	0.292913	0.19	0.303	1.86e-245	T/NK
UXT	1.33e-247	0.252916	0.203	0.326	3.05e-243	T/NK
WTAP	6.75e-246	0.257158	0.237	0.376	1.55e-241	T/NK
AMD1	4.74e-239	0.824941	0.29	0.275	1.09e-234	T/NK
RPLP0	2.7e-235	0.383235	0.692	0.83	6.21e-231	T/NK
METTL9	1.35e-231	0.279833	0.175	0.281	3.1e-227	T/NK
RAP1A	2.02e-231	0.776554	0.307	0.3	4.66e-227	T/NK
CIB1	1.8e-229	0.765097	0.327	0.326	4.14e-225	T/NK
TPM3	2.75e-229	0.545814	0.545	0.627	6.32e-225	T/NK
SF3B2	1.98e-226	0.301976	0.221	0.352	4.55e-222	T/NK
YTHDC1	3.38e-225	0.319151	0.169	0.27	7.78e-221	T/NK
LDHA	3.84e-225	0.541106	0.553	0.64	8.83e-221	T/NK
SBDS	1.26e-223	0.303727	0.33	0.521	2.9e-219	T/NK
TMX4	8.2e-223	0.33349	0.192	0.302	1.89e-218	T/NK
GADD45A	5.47e-220	0.308786	0.248	0.375	1.26e-215	T/NK
RBMS1	1.78e-217	0.306539	0.166	0.261	4.09e-213	T/NK
EIF4B	4.05e-211	0.270887	0.385	0.598	9.32e-207	T/NK
EIF3G	4.45e-210	0.310428	0.273	0.435	1.02e-205	T/NK
G3BP2	1.34e-209	0.843504	0.25	0.229	3.08e-205	T/NK
ERAP2	1.32e-205	0.440467	0.182	0.287	3.03e-201	T/NK
CD99	8.86e-205	0.501254	0.507	0.572	2.04e-200	T/NK
PSME2	2.15e-201	0.262475	0.224	0.347	4.93e-197	T/NK
WNK1	1.64e-200	0.950872	0.3	0.302	3.77e-196	T/NK
PPP1R18	5.09e-199	0.761309	0.299	0.289	1.17e-194	T/NK
BCLAF1	5.75e-196	0.388131	0.307	0.479	1.32e-191	T/NK
NAA50	1.37e-194	0.359785	0.17	0.268	3.16e-190	T/NK
H2AFV	6.78e-193	0.358369	0.288	0.454	1.56e-188	T/NK
APOBEC3C	1.92e-192	0.962832	0.272	0.262	4.42e-188	T/NK
GAPDH	1.6e-185	0.354501	0.724	0.828	3.67e-181	T/NK
PSMA7	5.11e-184	0.250533	0.33	0.509	1.18e-179	T/NK
EFHD2	2e-183	0.378417	0.241	0.371	4.61e-179	T/NK
JAK1	8.78e-183	0.854928	0.326	0.34	2.02e-178	T/NK
SNHG8	2.52e-182	0.33158	0.277	0.428	5.8e-178	T/NK
DHX36	1.18e-180	0.343796	0.167	0.259	2.72e-176	T/NK
NIPBL	2.26e-179	0.421628	0.165	0.256	5.19e-175	T/NK
UBALD2	2.92e-179	0.305971	0.175	0.267	6.72e-175	T/NK
RNF145	3.58e-178	0.313452	0.168	0.259	8.24e-174	T/NK
CCDC59	8.09e-178	0.373564	0.191	0.295	1.86e-173	T/NK
H2AFZ	6.14e-175	0.827813	0.399	0.447	1.41e-170	T/NK
SLTM	7.76e-175	0.398121	0.233	0.358	1.78e-170	T/NK
BPTF	2.12e-172	0.491903	0.211	0.325	4.87e-168	T/NK
XRCC6	1.83e-168	0.341862	0.198	0.303	4.21e-164	T/NK
PIM3	8.09e-167	0.344339	0.228	0.338	1.86e-162	T/NK
EDF1	2.23e-163	0.26119	0.306	0.469	5.12e-159	T/NK
DEDD2	2.44e-158	0.820299	0.258	0.246	5.62e-154	T/NK
IK	5.74e-158	0.385103	0.194	0.297	1.32e-153	T/NK
PDCD4	1.18e-156	0.798569	0.307	0.318	2.72e-152	T/NK
ARHGDIA	4.66e-156	0.312128	0.28	0.427	1.07e-151	T/NK
TERF2IP	1.77e-153	0.826885	0.372	0.419	4.08e-149	T/NK
BZW1	2.35e-152	0.333247	0.272	0.413	5.4e-148	T/NK
ADAM10	1.86e-150	0.570609	0.17	0.259	4.29e-146	T/NK
TXNIP	5.26e-149	0.800886	0.454	0.507	1.21e-144	T/NK
ARPC4	7.5e-147	0.3386	0.263	0.399	1.72e-142	T/NK
MCL1	2.12e-142	0.363756	0.651	0.764	4.87e-138	T/NK
SF3B1	5.68e-141	0.414182	0.324	0.5	1.31e-136	T/NK
PTGES3	4.49e-138	0.273426	0.362	0.546	1.03e-133	T/NK
MAPK1IP1L	7.15e-138	0.416761	0.214	0.323	1.64e-133	T/NK
FOXP1	1.05e-137	0.384325	0.217	0.32	2.41e-133	T/NK
TAF7	2.17e-137	0.349249	0.299	0.447	4.99e-133	T/NK
RGS10	5.3e-136	0.499265	0.26	0.237	1.22e-131	T/NK
HNRNPUL1	3.69e-135	0.437556	0.323	0.499	8.49e-131	T/NK
MAP7D1	4.78e-132	0.322564	0.178	0.262	1.1e-127	T/NK
PSMB8	2.11e-131	0.387471	0.213	0.318	4.86e-127	T/NK
TMEM50A	6.11e-129	0.373452	0.289	0.439	1.4e-124	T/NK
PCM1	2.94e-128	0.388871	0.174	0.257	6.76e-124	T/NK
PAK2	7.17e-128	0.488001	0.233	0.351	1.65e-123	T/NK
TAPBP	4.49e-127	0.382183	0.291	0.44	1.03e-122	T/NK
RBM39	4.78e-127	0.474656	0.564	0.726	1.1e-122	T/NK
SNRPB	1.56e-126	0.328957	0.27	0.404	3.59e-122	T/NK
HNRNPH1	2.29e-123	0.368342	0.35	0.532	5.26e-119	T/NK
UQCRB	3.65e-122	0.408813	0.581	0.735	8.39e-118	T/NK
HMGN2	7.06e-122	0.372515	0.406	0.611	1.62e-117	T/NK
YWHAQ	1.96e-120	0.367962	0.342	0.519	4.5e-116	T/NK
NSD3	4.41e-117	0.548267	0.185	0.274	1.01e-112	T/NK
PAIP2	3.37e-116	0.409977	0.269	0.406	7.75e-112	T/NK
MYL12A	3.82e-116	0.519924	0.486	0.59	8.8e-112	T/NK
UBL5	1.47e-111	0.288676	0.343	0.516	3.38e-107	T/NK
NDUFB8	1.84e-111	0.310695	0.182	0.265	4.24e-107	T/NK
ACTR2	2.41e-110	0.314076	0.396	0.585	5.54e-106	T/NK
SRSF3	3.09e-106	0.606043	0.467	0.586	7.11e-102	T/NK
HIGD2A	2.51e-105	0.328443	0.24	0.349	5.78e-101	T/NK
PSIP1	3.6e-104	0.403124	0.188	0.27	8.29e-100	T/NK
RAP1B	5.94e-103	0.454035	0.264	0.391	1.36e-98	T/NK
DYNLL1	4.32e-101	0.461318	0.349	0.525	9.92e-97	T/NK
RBM8A	1.14e-100	0.687026	0.369	0.433	2.63e-96	T/NK
PPP2CA	4.32e-97	0.443183	0.25	0.369	9.95e-93	T/NK
NAP1L1	8.78e-93	0.297606	0.658	0.775	2.02e-88	T/NK
NASP	2.59e-92	0.35986	0.21	0.299	5.95e-88	T/NK
ANKRD12	1.26e-90	0.785459	0.335	0.372	2.9e-86	T/NK
CGGBP1	1.6e-88	0.431031	0.176	0.251	3.68e-84	T/NK
HLA.F	6.33e-88	0.915657	0.315	0.348	1.46e-83	T/NK
PGAM1	1.8e-86	0.453964	0.235	0.34	4.14e-82	T/NK
CHD2	9.53e-86	0.419495	0.196	0.278	2.19e-81	T/NK
NOP58	3.12e-84	0.461079	0.235	0.335	7.17e-80	T/NK
RSRP1	3.52e-84	0.652864	0.285	0.3	8.11e-80	T/NK
NCOR1	2.6e-83	0.413506	0.205	0.29	5.97e-79	T/NK
RHBDD2	5.92e-83	0.479418	0.185	0.262	1.36e-78	T/NK
ANAPC16	2.07e-81	0.675223	0.324	0.367	4.76e-77	T/NK
PPP4R3A	4.74e-80	0.395891	0.178	0.25	1.09e-75	T/NK
PFDN5	2.43e-79	0.281813	0.629	0.797	5.59e-75	T/NK
JUND	3.09e-79	0.464246	0.779	0.906	7.11e-75	T/NK
GNAI2	1.63e-78	0.303867	0.347	0.487	3.75e-74	T/NK
RSRC2	5.85e-78	0.432387	0.274	0.395	1.35e-73	T/NK
KDM6B	1.2e-76	0.322283	0.205	0.28	2.77e-72	T/NK
ISG15	6.29e-76	0.271342	0.193	0.261	1.45e-71	T/NK
AES	8.86e-76	0.653921	0.441	0.553	2.04e-71	T/NK
IFITM2	5.96e-75	0.390604	0.481	0.536	1.37e-70	T/NK
APRT	7.45e-74	0.365946	0.241	0.343	1.71e-69	T/NK
CITED2	1.05e-73	0.346661	0.32	0.318	2.42e-69	T/NK
COX7C	1.47e-73	0.383427	0.559	0.729	3.39e-69	T/NK
NEU1	3.51e-73	0.54494	0.202	0.284	8.07e-69	T/NK
EIF3K	3.78e-73	0.308119	0.36	0.529	8.7e-69	T/NK
FOSL2	6.82e-71	0.462285	0.242	0.333	1.57e-66	T/NK
CNBP	4.63e-70	0.36039	0.358	0.537	1.07e-65	T/NK
TUBA1B	5.14e-70	0.334945	0.405	0.561	1.18e-65	T/NK
BRD2	2.17e-68	0.58072	0.459	0.58	4.99e-64	T/NK
CLDND1	4.21e-67	0.503665	0.182	0.255	9.68e-63	T/NK
ACTR3	1.31e-66	0.383444	0.365	0.535	3.01e-62	T/NK
HSPH1	1.9e-66	0.589967	0.399	0.544	4.38e-62	T/NK
ROCK1	5.26e-63	0.477088	0.24	0.335	1.21e-58	T/NK
C12orf57	1.79e-62	0.600949	0.345	0.397	4.13e-58	T/NK
IRF1	1.41e-61	0.532846	0.36	0.402	3.25e-57	T/NK
TUBA1A	2.49e-60	0.419097	0.317	0.323	5.74e-56	T/NK
FAM177A1	6.54e-60	0.776791	0.27	0.297	1.5e-55	T/NK
JTB	1.06e-59	0.311649	0.185	0.252	2.43e-55	T/NK
HINT1	2.05e-59	0.379549	0.528	0.662	4.72e-55	T/NK
PPP1CB	3.12e-59	0.445702	0.276	0.392	7.17e-55	T/NK
EIF4A2	2.8e-57	0.346288	0.595	0.745	6.43e-53	T/NK
ARID4B	3.38e-54	0.70708	0.303	0.339	7.78e-50	T/NK
PSME1	1e-53	0.63315	0.387	0.481	2.31e-49	T/NK
COX4I1	9.55e-53	0.40571	0.507	0.649	2.2e-48	T/NK
SRRM1	1.77e-52	0.444073	0.324	0.465	4.07e-48	T/NK
CHD1	1.25e-51	0.476558	0.202	0.273	2.87e-47	T/NK
POLR2L	1.86e-49	0.32438	0.242	0.328	4.29e-45	T/NK
TIPARP	1.58e-47	0.415836	0.192	0.254	3.63e-43	T/NK
PPP1CA	1.72e-47	0.400763	0.207	0.284	3.96e-43	T/NK
TUBB4B	2.98e-47	0.65761	0.34	0.393	6.86e-43	T/NK
NDUFS5	3.8e-44	0.324415	0.396	0.576	8.73e-40	T/NK
DRAP1	1.04e-43	0.414009	0.239	0.329	2.39e-39	T/NK
PRRC2C	4.1e-43	0.439879	0.387	0.554	9.44e-39	T/NK
GSPT1	5.7e-42	0.513362	0.234	0.323	1.31e-37	T/NK
FAM49B	7.43e-42	0.336449	0.211	0.279	1.71e-37	T/NK
SF3B5	7.69e-42	0.418917	0.25	0.344	1.77e-37	T/NK
TRA2B	2.65e-41	0.569807	0.424	0.532	6.09e-37	T/NK
CAP1	5.27e-38	0.394907	0.35	0.492	1.21e-33	T/NK
CASP4	4.17e-37	0.442611	0.208	0.278	9.58e-33	T/NK
CIRBP	7.02e-36	0.428569	0.505	0.66	1.61e-31	T/NK
STAT3	5.17e-32	0.428992	0.209	0.276	1.19e-27	T/NK
YWHAB	6.35e-31	0.279643	0.508	0.677	1.46e-26	T/NK
IFRD1	1.24e-30	0.650884	0.286	0.321	2.86e-26	T/NK
PRDM1	4.28e-30	0.395605	0.22	0.277	9.84e-26	T/NK
BAX	1.12e-29	0.530656	0.263	0.357	2.58e-25	T/NK
HSPE1	4.98e-28	0.93143	0.356	0.43	1.15e-23	T/NK
CAPZB	6.89e-27	0.439927	0.487	0.619	1.58e-22	T/NK
ZC3H12A	1.18e-25	0.610804	0.266	0.289	2.71e-21	T/NK
CNN2	1.27e-24	0.451549	0.349	0.474	2.91e-20	T/NK
RHOG	7.78e-24	0.588047	0.275	0.308	1.79e-19	T/NK
HNRNPA0	5.56e-22	0.551346	0.407	0.532	1.28e-17	T/NK
GPBP1	2.32e-21	0.653861	0.313	0.377	5.33e-17	T/NK
HSPA6	1.64e-20	0.854462	0.21	0.255	3.78e-16	T/NK
PHLDA1	2.02e-20	0.380255	0.294	0.367	4.65e-16	T/NK
MACF1	3.83e-20	0.707965	0.23	0.253	8.8e-16	T/NK
PSMB9	7.18e-20	0.607137	0.268	0.308	1.65e-15	T/NK
CCNL1	8.25e-17	0.478344	0.431	0.549	1.9e-12	T/NK
IQGAP1	8.14e-16	0.558359	0.384	0.541	1.87e-11	T/NK
KMT2E	1.08e-13	0.611439	0.377	0.478	2.49e-09	T/NK
KDM2A	1.43e-13	0.545544	0.197	0.251	3.28e-09	T/NK
GSTK1	3.5e-13	0.469474	0.33	0.453	8.04e-09	T/NK
CMPK1	1.94e-12	0.497922	0.28	0.376	4.45e-08	T/NK
PTP4A2	1.08e-11	0.59658	0.437	0.586	2.49e-07	T/NK
IFI16	2.04e-11	0.539284	0.272	0.309	4.69e-07	T/NK
PRPF38B	8.76e-11	0.642899	0.308	0.376	2.01e-06	T/NK
RBPJ	5.51e-10	0.75573	0.254	0.334	1.27e-05	T/NK
SKP1	5.72e-10	0.458212	0.365	0.509	1.31e-05	T/NK
SF1	1.24e-09	0.47527	0.379	0.529	2.85e-05	T/NK
AKAP13	4.04e-09	0.637713	0.308	0.372	9.3e-05	T/NK
UBXN1	6.17e-09	0.434003	0.229	0.29	0.000141952	T/NK
SRP14	6.25e-09	0.297538	0.454	0.637	0.000143835	T/NK
TOB1	1.74e-08	0.669827	0.333	0.399	0.000400108	T/NK
CALM3	7.37e-08	0.551361	0.28	0.37	0.00169411	T/NK
BAZ1A	9.87e-08	0.502361	0.224	0.28	0.00226864	T/NK
DDX3X	1.42e-07	0.53437	0.415	0.544	0.003275	T/NK
LY6E	1.68e-07	0.551579	0.267	0.312	0.00385671	T/NK
NKTR	5.16e-07	0.506476	0.227	0.281	0.0118576	T/NK
TAP1	1.38e-06	0.495153	0.294	0.378	0.0317874	T/NK
BUB3	1.86e-06	0.625433	0.23	0.268	0.0427404	T/NK
FGFR1OP2	2.08e-06	0.607328	0.244	0.286	0.0478259	T/NK
CXCL8	0	4.63994	0.813	0.108	0	Myeloid
LYZ	0	4.52248	0.94	0.163	0	Myeloid
IL1B	0	4.44889	0.707	0.039	0	Myeloid
SPP1	0	4.1858	0.387	0.063	0	Myeloid
HLA.DRA	0	3.96019	0.565	0.163	0	Myeloid
TYROBP	0	3.81128	0.965	0.091	0	Myeloid
FCER1G	0	3.77999	0.953	0.059	0	Myeloid
C1QB	0	3.60588	0.498	0.029	0	Myeloid
C1QC	0	3.56071	0.499	0.021	0	Myeloid
APOC1	0	3.5607	0.472	0.062	0	Myeloid
APOE	0	3.54601	0.448	0.082	0	Myeloid
HLA.DRB1	0	3.49025	0.565	0.232	0	Myeloid
HLA-DRA	0	3.46344	0.421	0.158	0	Myeloid
S100A9	0	3.42506	0.523	0.019	0	Myeloid
C1QA	0	3.40022	0.539	0.027	0	Myeloid
CXCL2	0	3.38207	0.667	0.102	0	Myeloid
HLA.DPA1	0	3.30745	0.541	0.18	0	Myeloid
CCL3	0	3.27569	0.759	0.152	0	Myeloid
PLAUR	0	3.25497	0.845	0.117	0	Myeloid
CD74	0	3.23278	0.994	0.681	0	Myeloid
CCL3L1	0	3.2066	0.399	0.041	0	Myeloid
G0S2	0	3.19503	0.564	0.068	0	Myeloid
FTL	0	3.18811	0.991	0.776	0	Myeloid
AIF1	0	3.10567	0.848	0.031	0	Myeloid
S100A8	0	3.10253	0.405	0.012	0	Myeloid
C5AR1	0	3.0508	0.618	0.016	0	Myeloid
CST3	0	3.04033	0.953	0.301	0	Myeloid
HLA.DPB1	0	2.96531	0.527	0.143	0	Myeloid
CTSB	0	2.91121	0.908	0.377	0	Myeloid
PSAP	0	2.86485	0.949	0.544	0	Myeloid
HLA-DPB1	0	2.8536	0.399	0.147	0	Myeloid
MS4A6A	0	2.85163	0.739	0.018	0	Myeloid
SOD2	0	2.8505	0.851	0.246	0	Myeloid
GPX1	0	2.81574	0.418	0.117	0	Myeloid
EREG	0	2.75682	0.453	0.047	0	Myeloid
IL1RN	0	2.7383	0.434	0.015	0	Myeloid
CXCL3	0	2.71563	0.467	0.072	0	Myeloid
OLR1	0	2.66224	0.604	0.014	0	Myeloid
GRN	0	2.65826	0.859	0.212	0	Myeloid
HLA-DPA1	0	2.63643	0.393	0.128	0	Myeloid
HLA.DQB1	0	2.62582	0.479	0.067	0	Myeloid
NPC2	0	2.62343	0.924	0.326	0	Myeloid
IER3	0	2.60026	0.856	0.289	0	Myeloid
KLF4	0	2.57081	0.816	0.176	0	Myeloid
CTSD	0	2.56326	0.724	0.291	0	Myeloid
HLA.DRB5	0	2.49627	0.466	0.068	0	Myeloid
GPR183	0	2.48994	0.821	0.249	0	Myeloid
HLA.DQA1	0	2.48511	0.428	0.066	0	Myeloid
GLUL	0	2.46928	0.76	0.131	0	Myeloid
CD14	0	2.45163	0.633	0.018	0	Myeloid
HLA-DRB1	0	2.43989	0.387	0.131	0	Myeloid
CD68	0	2.42653	0.713	0.038	0	Myeloid
FTH1	0	2.35416	0.998	0.895	0	Myeloid
SAT1	0	2.34104	0.975	0.615	0	Myeloid
ADM	0	2.33065	0.432	0.088	0	Myeloid
BCL2A1	0	2.32455	0.65	0.056	0	Myeloid
CYBB	0	2.30562	0.632	0.024	0	Myeloid
CTSS	0	2.28655	0.875	0.272	0	Myeloid
CCL3L3	0	2.25613	0.257	0.045	0	Myeloid
SGK1	0	2.23887	0.739	0.131	0	Myeloid
FCGR2A	0	2.21111	0.664	0.017	0	Myeloid
LST1	0	2.20063	0.694	0.039	0	Myeloid
CSTB	0	2.1989	0.791	0.359	0	Myeloid
CD163	0	2.17987	0.499	0.007	0	Myeloid
PLEK	0	2.15416	0.643	0.067	0	Myeloid
GPNMB	0	2.1206	0.396	0.059	0	Myeloid
SPI1	0	2.09886	0.739	0.025	0	Myeloid
SERPINA1	0	2.09234	0.683	0.022	0	Myeloid
HLA-DQB1	0	2.09081	0.351	0.085	0	Myeloid
HBEGF	0	2.06409	0.545	0.093	0	Myeloid
CTSH	0	2.04743	0.766	0.135	0	Myeloid
C15orf48	0	2.02394	0.548	0.059	0	Myeloid
FCGR3A	0	2.02166	0.52	0.021	0	Myeloid
CD83	0	2.00337	0.795	0.148	0	Myeloid
MAFB	0	1.97887	0.526	0.034	0	Myeloid
AREG	0	1.96857	0.482	0.152	0	Myeloid
HLA-DQA1	0	1.95853	0.325	0.055	0	Myeloid
CEBPD	0	1.93706	0.746	0.206	0	Myeloid
CPVL	0	1.93563	0.588	0.016	0	Myeloid
NAMPT	0	1.92967	0.797	0.283	0	Myeloid
CCL4L21	0	1.91979	0.614	0.166	0	Myeloid
HLA.DMB	0	1.91694	0.409	0.031	0	Myeloid
MS4A7	0	1.90313	0.579	0.008	0	Myeloid
FCN1	0	1.89562	0.349	0.005	0	Myeloid
S100A11	0	1.8841	0.929	0.47	0	Myeloid
C1orf162	0	1.86666	0.677	0.034	0	Myeloid
CAPG	0	1.86632	0.724	0.18	0	Myeloid
PTGS2	0	1.86024	0.368	0.034	0	Myeloid
CXCL16	0	1.85954	0.652	0.07	0	Myeloid
PPIF	0	1.84938	0.611	0.128	0	Myeloid
NFKBIA	0	1.8308	0.951	0.721	0	Myeloid
ASAH1	0	1.81802	0.705	0.165	0	Myeloid
NLRP3	0	1.7957	0.415	0.014	0	Myeloid
CEBPB	0	1.79277	0.822	0.331	0	Myeloid
VSIG4	0	1.79019	0.451	0.005	0	Myeloid
CTSZ	0	1.78396	0.703	0.149	0	Myeloid
FBP1	0	1.78132	0.439	0.043	0	Myeloid
IGSF6	0	1.77405	0.526	0.005	0	Myeloid
PLIN2	0	1.76421	0.691	0.239	0	Myeloid
HMOX1	0	1.75854	0.426	0.027	0	Myeloid
FCGRT	0	1.75818	0.732	0.156	0	Myeloid
CTSL	0	1.74029	0.476	0.084	0	Myeloid
THBD	0	1.73422	0.396	0.027	0	Myeloid
ACP5	0	1.71782	0.47	0.084	0	Myeloid
ITGB21	0	1.66942	0.846	0.244	0	Myeloid
HLA-DQA2	0	1.64836	0.328	0.052	0	Myeloid
HLA-DMA	0	1.64815	0.366	0.057	0	Myeloid
MS4A4A	0	1.63637	0.46	0.005	0	Myeloid
CCL20	0	1.62303	0.326	0.174	0	Myeloid
RNF130	0	1.61486	0.668	0.097	0	Myeloid
TYMP	0	1.6058	0.605	0.102	0	Myeloid
VEGFA	0	1.57706	0.55	0.174	0	Myeloid
CSTA	0	1.5713	0.531	0.012	0	Myeloid
BASP1	0	1.56922	0.556	0.127	0	Myeloid
THBS1	0	1.56847	0.32	0.105	0	Myeloid
LGALS1	0	1.55617	0.814	0.341	0	Myeloid
CD86	0	1.5556	0.55	0.014	0	Myeloid
RNASE6	0	1.54271	0.544	0.023	0	Myeloid
CLEC7A	0	1.53994	0.584	0.017	0	Myeloid
TIMP1	0	1.52162	0.604	0.256	0	Myeloid
LIPA	0	1.51865	0.465	0.093	0	Myeloid
PHACTR1	0	1.50418	0.493	0.045	0	Myeloid
FCGR2B	0	1.50195	0.427	0.035	0	Myeloid
TMEM176B	0	1.50008	0.54	0.197	0	Myeloid
FGR	0	1.48521	0.497	0.016	0	Myeloid
CSF1R	0	1.48389	0.499	0.005	0	Myeloid
MNDA	0	1.47329	0.493	0.011	0	Myeloid
MRC1	0	1.47325	0.355	0.006	0	Myeloid
FGL2	0	1.4722	0.521	0.046	0	Myeloid
SLC11A1	0	1.46855	0.376	0.008	0	Myeloid
CHMP1B	0	1.46031	0.711	0.315	0	Myeloid
SDS	0	1.44281	0.299	0.006	0	Myeloid
MSR1	0	1.42905	0.371	0.006	0	Myeloid
SRGN1	0	1.41359	0.983	0.642	0	Myeloid
FPR1	0	1.39846	0.442	0.003	0	Myeloid
CLEC10A	0	1.3949	0.316	0.004	0	Myeloid
LILRB4	0	1.37582	0.464	0.006	0	Myeloid
MAP3K8	0	1.37435	0.63	0.139	0	Myeloid
PPT1	0	1.37121	0.628	0.121	0	Myeloid
HLA.DMA	0	1.37037	0.395	0.051	0	Myeloid
LAPTM51	0	1.35531	0.925	0.428	0	Myeloid
NINJ1	0	1.35113	0.609	0.122	0	Myeloid
MXD1	0	1.35048	0.571	0.125	0	Myeloid
LGMN	0	1.3434	0.402	0.08	0	Myeloid
NR4A3	0	1.3425	0.489	0.087	0	Myeloid
NCF2	0	1.33387	0.473	0.009	0	Myeloid
ALDH2	0	1.33321	0.582	0.152	0	Myeloid
LAIR1	0	1.33225	0.489	0.025	0	Myeloid
ALOX5AP1	0	1.33198	0.615	0.199	0	Myeloid
IRF8	0	1.32926	0.485	0.05	0	Myeloid
ZFAND5	0	1.31521	0.792	0.42	0	Myeloid
MFSD1	0	1.31296	0.58	0.123	0	Myeloid
RAB20	0	1.31032	0.477	0.064	0	Myeloid
ATP6V1B2	0	1.31006	0.553	0.098	0	Myeloid
ICAM1	0	1.30835	0.525	0.097	0	Myeloid
ATP6V1F	0	1.30772	0.738	0.267	0	Myeloid
GRINA	0	1.303	0.624	0.178	0	Myeloid
CREG1	0	1.29473	0.535	0.164	0	Myeloid
CPM	0	1.28561	0.352	0.029	0	Myeloid
CYBA	0	1.28413	0.68	0.348	0	Myeloid
HCK	0	1.28079	0.48	0.009	0	Myeloid
TNFAIP2	0	1.27568	0.432	0.05	0	Myeloid
VAMP8	0	1.27424	0.796	0.314	0	Myeloid
TREM1	0	1.2722	0.355	0.005	0	Myeloid
COTL11	0	1.26373	0.823	0.324	0	Myeloid
RNASET2	0	1.25771	0.763	0.285	0	Myeloid
INSIG1	0	1.24571	0.481	0.195	0	Myeloid
BRI3	0	1.24532	0.73	0.264	0	Myeloid
SAMHD1	0	1.24021	0.585	0.144	0	Myeloid
MPEG1	0	1.2242	0.4	0.005	0	Myeloid
NEAT1	0	1.2221	0.811	0.563	0	Myeloid
RIPK2	0	1.21479	0.497	0.087	0	Myeloid
LITAF	0	1.21138	0.781	0.325	0	Myeloid
RGS2	0	1.21038	0.795	0.391	0	Myeloid
TMEM176A	0	1.20796	0.447	0.132	0	Myeloid
TSPO	0	1.20571	0.671	0.211	0	Myeloid
MT2A	0	1.20169	0.617	0.319	0	Myeloid
ITGAX	0	1.19913	0.437	0.014	0	Myeloid
LYN	0	1.19754	0.529	0.081	0	Myeloid
CD63	0	1.19341	0.881	0.484	0	Myeloid
KCTD12	0	1.18777	0.472	0.059	0	Myeloid
LGALS9	0	1.18614	0.591	0.111	0	Myeloid
HLA-DMB	0	1.18516	0.301	0.025	0	Myeloid
EIF4A3	0	1.18083	0.645	0.288	0	Myeloid
APLP2	0	1.17929	0.653	0.234	0	Myeloid
HLA.DQA2	0	1.16929	0.252	0.013	0	Myeloid
ATP6V0B	0	1.1649	0.719	0.256	0	Myeloid
CTSC	0	1.16158	0.68	0.29	0	Myeloid
ATP1B3	0	1.15193	0.727	0.331	0	Myeloid
RAB31	0	1.14934	0.57	0.091	0	Myeloid
TMSB101	0	1.14859	0.977	0.82	0	Myeloid
SDCBP	0	1.14233	0.757	0.321	0	Myeloid
ZNF385A	0	1.13657	0.428	0.025	0	Myeloid
PLD3	0	1.13549	0.424	0.168	0	Myeloid
RASSF4	0	1.13203	0.388	0.017	0	Myeloid
STX11	0	1.13053	0.507	0.083	0	Myeloid
AP2S1	0	1.11466	0.563	0.132	0	Myeloid
CDKN1A	0	1.10855	0.769	0.374	0	Myeloid
AP1S2	0	1.1082	0.547	0.106	0	Myeloid
THEMIS2	0	1.09848	0.502	0.057	0	Myeloid
TREM2	0	1.0928	0.283	0.004	0	Myeloid
ANXA2	0	1.09068	0.813	0.407	0	Myeloid
ABCA8	0	1.08818	0.286	0.084	0	Myeloid
IFI6	0	1.0863	0.53	0.284	0	Myeloid
MGAT1	0	1.08576	0.615	0.186	0	Myeloid
ACSL1	0	1.0828	0.358	0.025	0	Myeloid
CCDC88A	0	1.08227	0.479	0.105	0	Myeloid
GSN	0	1.08067	0.591	0.156	0	Myeloid
SLC31A2	0	1.07369	0.422	0.024	0	Myeloid
SLC15A3	0	1.07367	0.369	0.02	0	Myeloid
SLCO2B1	0	1.06858	0.293	0.01	0	Myeloid
UPP1	0	1.0673	0.493	0.081	0	Myeloid
GSTO1	0	1.05846	0.654	0.24	0	Myeloid
DAB2	0	1.0551	0.359	0.067	0	Myeloid
TPP1	0	1.0545	0.697	0.285	0	Myeloid
TGFBI	0	1.04394	0.633	0.191	0	Myeloid
ANXA5	0	1.04295	0.803	0.352	0	Myeloid
SLC16A3	0	1.03944	0.481	0.084	0	Myeloid
B3GNT5	0	1.03742	0.336	0.071	0	Myeloid
RILPL2	0	1.03676	0.595	0.159	0	Myeloid
GPX4	0	1.034	0.685	0.302	0	Myeloid
MT-CO2	0	1.03315	0.423	0.267	0	Myeloid
PYCARD	0	1.03052	0.512	0.093	0	Myeloid
OSM	0	1.02877	0.253	0.014	0	Myeloid
SNX10	0	1.02867	0.494	0.091	0	Myeloid
PLSCR1	0	1.0273	0.568	0.136	0	Myeloid
CD81	0	1.02568	0.587	0.337	0	Myeloid
CSF3R	0	1.02555	0.343	0.004	0	Myeloid
GADD45B	0	1.02483	0.866	0.499	0	Myeloid
LY96	0	1.01665	0.471	0.073	0	Myeloid
LY86	0	1.01587	0.425	0.015	0	Myeloid
MT-CO11	0	1.01551	0.423	0.27	0	Myeloid
MT-ND4	0	1.01077	0.423	0.267	0	Myeloid
TNFSF13B	0	1.01028	0.485	0.053	0	Myeloid
H2AFY	0	1.00911	0.807	0.354	0	Myeloid
HEXB	0	1.00387	0.557	0.194	0	Myeloid
SLC7A7	0	1.0016	0.384	0.021	0	Myeloid
LGALS2	0	1.00149	0.261	0.005	0	Myeloid
MARCKS	0	0.999381	0.55	0.235	0	Myeloid
STXBP2	0	0.995719	0.43	0.095	0	Myeloid
TLR2	0	0.991743	0.331	0.004	0	Myeloid
PILRA	0	0.984662	0.353	0.004	0	Myeloid
LILRB2	0	0.98227	0.322	0.003	0	Myeloid
ARPC1B	0	0.979571	0.537	0.177	0	Myeloid
ALOX5	0	0.976076	0.386	0.021	0	Myeloid
SIRPA	0	0.973289	0.369	0.019	0	Myeloid
OGFRL1	0	0.972372	0.409	0.041	0	Myeloid
S100A10	0	0.971327	0.786	0.442	0	Myeloid
ARRB2	0	0.970413	0.628	0.139	0	Myeloid
ARPC3	0	0.969599	0.842	0.463	0	Myeloid
CCL41	0	0.967914	0.633	0.269	0	Myeloid
PLXDC2	0	0.966198	0.461	0.068	0	Myeloid
OAZ1	0	0.965982	0.956	0.732	0	Myeloid
CLEC4E	0	0.962448	0.265	0.002	0	Myeloid
FPR3	0	0.96221	0.315	0.003	0	Myeloid
HIF1A	0	0.961538	0.574	0.192	0	Myeloid
MT-CO31	0	0.96013	0.423	0.268	0	Myeloid
SLAMF8	0	0.950265	0.313	0.005	0	Myeloid
MAFF	0	0.949175	0.561	0.19	0	Myeloid
TKT	0	0.948648	0.611	0.216	0	Myeloid
PEA15	0	0.945919	0.552	0.205	0	Myeloid
IL13RA1	0	0.945558	0.437	0.092	0	Myeloid
GM2A	0	0.927736	0.365	0.063	0	Myeloid
YWHAH	0	0.925764	0.536	0.207	0	Myeloid
ETS2	0	0.91804	0.498	0.161	0	Myeloid
PLAC8	0	0.911241	0.274	0.07	0	Myeloid
CD4	0	0.909975	0.613	0.174	0	Myeloid
ATP5E1	0	0.909962	0.419	0.236	0	Myeloid
GNS	0	0.907957	0.383	0.083	0	Myeloid
H3F3A	0	0.906218	0.963	0.764	0	Myeloid
ANPEP	0	0.902101	0.282	0.013	0	Myeloid
CD302	0	0.901048	0.402	0.052	0	Myeloid
SLC25A37	0	0.89971	0.449	0.138	0	Myeloid
ATP6AP1	0	0.899188	0.578	0.236	0	Myeloid
TBXAS1	0	0.897487	0.386	0.022	0	Myeloid
IL18	0	0.894335	0.36	0.018	0	Myeloid
EMILIN2	0	0.893703	0.351	0.029	0	Myeloid
SIGLEC10	0	0.893329	0.301	0.007	0	Myeloid
SLC43A2	0	0.884256	0.347	0.028	0	Myeloid
MT-ND1	0	0.880945	0.42	0.254	0	Myeloid
PLAU	0	0.87737	0.313	0.062	0	Myeloid
ATP5G2	0	0.8724	0.401	0.174	0	Myeloid
PTAFR	0	0.872256	0.296	0.008	0	Myeloid
RGS101	0	0.871544	0.646	0.196	0	Myeloid
VIM	0	0.871289	0.972	0.689	0	Myeloid
THAP2	0	0.867601	0.315	0.053	0	Myeloid
TFRC	0	0.858614	0.403	0.178	0	Myeloid
C14orf2	0	0.85755	0.383	0.127	0	Myeloid
SERPINB9	0	0.853536	0.508	0.188	0	Myeloid
ALCAM	0	0.853132	0.339	0.061	0	Myeloid
MT-ND3	0	0.851956	0.421	0.248	0	Myeloid
ADA2	0	0.848635	0.329	0.092	0	Myeloid
MT-ATP61	0	0.84534	0.422	0.262	0	Myeloid
BLVRB	0	0.845175	0.353	0.055	0	Myeloid
GNG5	0	0.84469	0.641	0.236	0	Myeloid
LILRB3	0	0.842308	0.319	0.006	0	Myeloid
ITGAM	0	0.841998	0.288	0.009	0	Myeloid
FCGR1A	0	0.841588	0.289	0.002	0	Myeloid
BEST1	0	0.841086	0.259	0.018	0	Myeloid
IFNGR2	0	0.839672	0.487	0.167	0	Myeloid
NFKBIZ	0	0.833706	0.645	0.299	0	Myeloid
SOCS3	0	0.833204	0.706	0.283	0	Myeloid
RTN4	0	0.83237	0.716	0.318	0	Myeloid
ATP6V0D1	0	0.831958	0.545	0.178	0	Myeloid
JAML	0	0.831353	0.438	0.076	0	Myeloid
CLEC4A	0	0.829122	0.324	0.004	0	Myeloid
EMP3	0	0.82619	0.722	0.323	0	Myeloid
CNPY3	0	0.823632	0.491	0.101	0	Myeloid
ITM2B	0	0.822324	0.878	0.619	0	Myeloid
GABARAP	0	0.819705	0.343	0.064	0	Myeloid
ZEB2	0	0.816609	0.515	0.123	0	Myeloid
COMT	0	0.815767	0.579	0.224	0	Myeloid
PLBD1	0	0.814093	0.361	0.071	0	Myeloid
TWISTNB	0	0.812568	0.287	0.125	0	Myeloid
CTSA	0	0.811178	0.461	0.136	0	Myeloid
KYNU	0	0.810087	0.31	0.012	0	Myeloid
IER5	0	0.807307	0.639	0.32	0	Myeloid
S100A6	0	0.805328	0.864	0.591	0	Myeloid
SH3BGRL31	0	0.803342	0.96	0.745	0	Myeloid
RNF144B	0	0.802863	0.275	0.008	0	Myeloid
CCRL2	0	0.79957	0.26	0.013	0	Myeloid
HAVCR2	0	0.799188	0.396	0.031	0	Myeloid
CSF2RA	0	0.797365	0.316	0.004	0	Myeloid
FABP5	0	0.79715	0.446	0.19	0	Myeloid
LIMS1	0	0.794042	0.608	0.234	0	Myeloid
SERF2	0	0.792315	0.902	0.714	0	Myeloid
YBX3	0	0.788292	0.578	0.239	0	Myeloid
DSE	0	0.787898	0.357	0.054	0	Myeloid
CD300A	0	0.782144	0.339	0.02	0	Myeloid
IFNGR1	0	0.780121	0.481	0.123	0	Myeloid
PTPRE	0	0.771076	0.392	0.083	0	Myeloid
GRB2	0	0.763318	0.646	0.29	0	Myeloid
LTA4H	0	0.763273	0.43	0.151	0	Myeloid
OTUD1	0	0.763128	0.371	0.103	0	Myeloid
HCLS11	0	0.762164	0.721	0.264	0	Myeloid
FOSL21	0	0.761349	0.612	0.248	0	Myeloid
RAC1	0	0.758866	0.862	0.495	0	Myeloid
IFI30	0	0.754223	0.281	0.014	0	Myeloid
BNIP3L	0	0.752266	0.473	0.141	0	Myeloid
DUSP1	0	0.746166	0.939	0.737	0	Myeloid
ID21	0	0.746099	0.836	0.489	0	Myeloid
YBX1	0	0.745173	0.916	0.694	0	Myeloid
PFKFB3	0	0.744928	0.479	0.139	0	Myeloid
TALDO1	0	0.740055	0.518	0.174	0	Myeloid
LSP11	0	0.73699	0.71	0.299	0	Myeloid
SYNGR2	0	0.735773	0.573	0.222	0	Myeloid
DBI	0	0.733172	0.652	0.327	0	Myeloid
FAM49B1	0	0.730455	0.608	0.2	0	Myeloid
SMIM3	0	0.727409	0.366	0.125	0	Myeloid
AKR1B1	0	0.726701	0.393	0.095	0	Myeloid
ADAP2	0	0.726022	0.29	0.017	0	Myeloid
ATOX1	0	0.725115	0.377	0.094	0	Myeloid
GPCPD1	0	0.724678	0.402	0.125	0	Myeloid
TFEC	0	0.723795	0.262	0.006	0	Myeloid
ALDOA	0	0.722637	0.379	0.167	0	Myeloid
SMCO4	0	0.721366	0.332	0.043	0	Myeloid
PLTP	0	0.715514	0.261	0.081	0	Myeloid
FAM49A	0	0.713328	0.316	0.038	0	Myeloid
MPP1	0	0.713049	0.303	0.031	0	Myeloid
RNH1	0	0.710345	0.54	0.185	0	Myeloid
GSTP1	0	0.710041	0.751	0.413	0	Myeloid
ATP5J2	0	0.709326	0.34	0.095	0	Myeloid
PIM31	0	0.708621	0.593	0.246	0	Myeloid
HNMT	0	0.701519	0.344	0.075	0	Myeloid
PGD	0	0.700854	0.351	0.073	0	Myeloid
SNX3	0	0.700522	0.669	0.336	0	Myeloid
CLEC12A	0	0.69962	0.261	0.008	0	Myeloid
ACTB	0	0.697854	0.983	0.935	0	Myeloid
LAP3	0	0.697629	0.428	0.123	0	Myeloid
SERPINB1	0	0.696897	0.582	0.243	0	Myeloid
HEXA	0	0.692241	0.388	0.092	0	Myeloid
GCA	0	0.69197	0.31	0.049	0	Myeloid
METRNL	0	0.691438	0.393	0.078	0	Myeloid
GAA	0	0.689266	0.321	0.041	0	Myeloid
SHTN1	0	0.687862	0.277	0.04	0	Myeloid
NFKB1	0	0.68173	0.391	0.115	0	Myeloid
RAB32	0	0.679789	0.318	0.044	0	Myeloid
CD93	0	0.675914	0.258	0.022	0	Myeloid
RPS91	0	0.675274	0.919	0.798	0	Myeloid
CFD	0	0.673539	0.274	0.024	0	Myeloid
OPN3	0	0.669645	0.27	0.046	0	Myeloid
LAT2	0	0.667099	0.336	0.039	0	Myeloid
C1orf54	0	0.664457	0.278	0.048	0	Myeloid
GNAI21	0	0.664265	0.731	0.381	0	Myeloid
MT-ND51	0	0.662105	0.402	0.201	0	Myeloid
SH2B3	0	0.661255	0.336	0.047	0	Myeloid
GRASP	0	0.658834	0.26	0.026	0	Myeloid
GABARAPL1	0	0.658218	0.531	0.204	0	Myeloid
FKBP1A	0	0.657809	0.668	0.311	0	Myeloid
SH3BGRL	0	0.656199	0.66	0.276	0	Myeloid
GK	0	0.655392	0.285	0.038	0	Myeloid
ENO1	0	0.654876	0.769	0.458	0	Myeloid
2024-03-01	0	0.648426	0.257	0.008	0	Myeloid
EPB41L3	0	0.648023	0.25	0.006	0	Myeloid
ZYX	0	0.645594	0.621	0.278	0	Myeloid
ZNF3311	0	0.644087	0.546	0.227	0	Myeloid
RASGEF1B	0	0.644019	0.402	0.101	0	Myeloid
GNA13	0	0.637886	0.47	0.135	0	Myeloid
CD55	0	0.63621	0.478	0.205	0	Myeloid
COLGALT1	0	0.634142	0.344	0.111	0	Myeloid
ARPC5	0	0.633711	0.74	0.376	0	Myeloid
LGALS3	0	0.631884	0.689	0.361	0	Myeloid
NFIL3	0	0.630907	0.316	0.085	0	Myeloid
TCEB2	0	0.630598	0.378	0.147	0	Myeloid
ADAM8	0	0.629249	0.34	0.075	0	Myeloid
PKM	0	0.626191	0.727	0.413	0	Myeloid
ATP5G3	0	0.62398	0.321	0.094	0	Myeloid
PNRC11	0	0.62347	0.862	0.64	0	Myeloid
BID	0	0.620748	0.314	0.055	0	Myeloid
PGLS	0	0.619814	0.395	0.112	0	Myeloid
DUSP6	0	0.615138	0.36	0.205	0	Myeloid
LAMTOR1	0	0.614081	0.46	0.153	0	Myeloid
UQCR111	0	0.612963	0.485	0.233	0	Myeloid
AVPI1	0	0.609416	0.274	0.041	0	Myeloid
HSPA61	0	0.605472	0.365	0.217	0	Myeloid
PLEKHO1	0	0.603616	0.375	0.076	0	Myeloid
ATP6AP2	0	0.602111	0.582	0.266	0	Myeloid
USMG5	0	0.600466	0.344	0.114	0	Myeloid
RNF13	0	0.600165	0.367	0.102	0	Myeloid
SCPEP1	0	0.59848	0.316	0.065	0	Myeloid
GNAQ	0	0.595764	0.396	0.106	0	Myeloid
FGD2	0	0.59567	0.26	0.021	0	Myeloid
GNB4	0	0.595187	0.266	0.046	0	Myeloid
MCL11	0	0.593652	0.896	0.687	0	Myeloid
RNF19B	0	0.591785	0.317	0.109	0	Myeloid
PRDX1	0	0.591665	0.63	0.382	0	Myeloid
LPCAT2	0	0.590683	0.282	0.059	0	Myeloid
PICALM	0	0.590459	0.466	0.179	0	Myeloid
ATF5	0	0.589608	0.273	0.071	0	Myeloid
C10orf54	0	0.589298	0.27	0.064	0	Myeloid
PDXK	0	0.588147	0.35	0.1	0	Myeloid
SH3BP5	0	0.586897	0.323	0.081	0	Myeloid
RAB5C	0	0.586378	0.517	0.184	0	Myeloid
ELL2	0	0.585841	0.377	0.133	0	Myeloid
ATP5L1	0	0.585166	0.406	0.207	0	Myeloid
COX7B	0	0.581767	0.543	0.28	0	Myeloid
NCOA4	0	0.580604	0.439	0.176	0	Myeloid
MT-ND21	0	0.577858	0.422	0.266	0	Myeloid
S100A41	0	0.577538	0.837	0.54	0	Myeloid
NAGA	0	0.577412	0.301	0.049	0	Myeloid
LAMP2	0	0.576249	0.443	0.215	0	Myeloid
WARS	0	0.572856	0.289	0.089	0	Myeloid
BLOC1S1	0	0.571871	0.404	0.131	0	Myeloid
PDE4B	0	0.570887	0.5	0.179	0	Myeloid
ATP5I	0	0.569631	0.346	0.117	0	Myeloid
BHLHE40	0	0.56882	0.622	0.326	0	Myeloid
COX8A	0	0.568557	0.697	0.391	0	Myeloid
PMP22	0	0.568543	0.308	0.088	0	Myeloid
AKR1A1	0	0.566233	0.435	0.167	0	Myeloid
CORO1C	0	0.566062	0.331	0.099	0	Myeloid
RHOG1	0	0.562399	0.648	0.246	0	Myeloid
ABHD12	0	0.562284	0.323	0.085	0	Myeloid
NAGK	0	0.561033	0.336	0.085	0	Myeloid
DNASE2	0	0.560205	0.302	0.103	0	Myeloid
AOAH	0	0.558076	0.304	0.058	0	Myeloid
LACTB	0	0.557622	0.333	0.075	0	Myeloid
SCO2	0	0.557049	0.307	0.065	0	Myeloid
TMSB4X1	0	0.556333	0.996	0.978	0	Myeloid
ZNF302	0	0.552876	0.256	0.109	0	Myeloid
NFE2L2	0	0.552103	0.535	0.236	0	Myeloid
UBE2D1	0	0.550459	0.355	0.104	0	Myeloid
LAMTOR2	0	0.549331	0.429	0.155	0	Myeloid
SAMSN11	0	0.549061	0.556	0.227	0	Myeloid
MGST2	0	0.548091	0.388	0.13	0	Myeloid
RBM47	0	0.545833	0.302	0.083	0	Myeloid
GNA15	0	0.545799	0.327	0.057	0	Myeloid
QKI	0	0.545167	0.443	0.133	0	Myeloid
VCAN	0	0.544645	0.31	0.096	0	Myeloid
UNC93B1	0	0.543846	0.282	0.04	0	Myeloid
SLC43A3	0	0.543839	0.25	0.034	0	Myeloid
NR4A21	0	0.541683	0.699	0.338	0	Myeloid
LAMTOR4	0	0.541416	0.567	0.281	0	Myeloid
NFKBIE	0	0.539469	0.362	0.095	0	Myeloid
GAPDH1	0	0.537304	0.925	0.76	0	Myeloid
IRF7	0	0.53645	0.282	0.106	0	Myeloid
PRCP	0	0.53586	0.359	0.09	0	Myeloid
RPL36A1	0	0.535378	0.433	0.275	0	Myeloid
MINOS1	0	0.53496	0.363	0.119	0	Myeloid
LRPAP1	0	0.534193	0.418	0.15	0	Myeloid
VSIR	0	0.531579	0.255	0.078	0	Myeloid
RHOA	0	0.529742	0.856	0.58	0	Myeloid
PRKCD	0	0.528726	0.273	0.09	0	Myeloid
SYK	0	0.526658	0.341	0.11	0	Myeloid
AP1B1	0	0.525766	0.306	0.072	0	Myeloid
CYFIP1	0	0.522686	0.255	0.066	0	Myeloid
GNB2L11	0	0.522034	0.416	0.257	0	Myeloid
PAK1	0	0.521085	0.318	0.103	0	Myeloid
KDM6B1	0	0.519588	0.506	0.211	0	Myeloid
EFHD21	0	0.518611	0.607	0.271	0	Myeloid
TGIF1	0	0.515851	0.42	0.155	0	Myeloid
RELT	0	0.513275	0.27	0.045	0	Myeloid
ATP5D	0	0.512405	0.343	0.117	0	Myeloid
PECAM1	0	0.510818	0.341	0.058	0	Myeloid
RIN3	0	0.510745	0.274	0.029	0	Myeloid
FLOT1	0	0.510715	0.386	0.129	0	Myeloid
ETV3	0	0.509173	0.305	0.092	0	Myeloid
POMP	0	0.508362	0.702	0.397	0	Myeloid
DRAM2	0	0.504963	0.372	0.105	0	Myeloid
CASP1	0	0.502468	0.368	0.084	0	Myeloid
PARVG	0	0.501664	0.402	0.081	0	Myeloid
MAP2K3	0	0.500339	0.396	0.151	0	Myeloid
PLEKHB2	0	0.498946	0.429	0.145	0	Myeloid
PRELID1	0	0.496121	0.452	0.22	0	Myeloid
IFITM3	0	0.493099	0.711	0.324	0	Myeloid
RAB7A	0	0.491567	0.698	0.395	0	Myeloid
RHOQ	0	0.489879	0.354	0.129	0	Myeloid
ATP5O	0	0.489692	0.323	0.103	0	Myeloid
CNDP2	0	0.48463	0.411	0.166	0	Myeloid
TTYH3	0	0.48237	0.255	0.061	0	Myeloid
FKBP15	0	0.481176	0.25	0.053	0	Myeloid
C11orf31	0	0.479426	0.291	0.078	0	Myeloid
COX4I11	0	0.477797	0.797	0.554	0	Myeloid
MAP2K1	0	0.47692	0.376	0.117	0	Myeloid
FN1	0	0.476845	0.273	0.125	0	Myeloid
RPS171	0	0.476493	0.426	0.275	0	Myeloid
CD84	0	0.473135	0.335	0.07	0	Myeloid
COX5B	0	0.472182	0.59	0.322	0	Myeloid
SPG21	0	0.470975	0.434	0.166	0	Myeloid
PHLDA2	0	0.467842	0.304	0.122	0	Myeloid
SKAP2	0	0.465843	0.393	0.132	0	Myeloid
CDC42	0	0.46561	0.383	0.153	0	Myeloid
ATP5C1	0	0.464501	0.279	0.069	0	Myeloid
RNF149	0	0.463605	0.455	0.182	0	Myeloid
ARPC41	0	0.463109	0.62	0.298	0	Myeloid
TPI1	0	0.462937	0.796	0.516	0	Myeloid
MT.ND6	0	0.462146	0.264	0.147	0	Myeloid
COX6B1	0	0.461709	0.711	0.443	0	Myeloid
CD531	0	0.460581	0.742	0.311	0	Myeloid
GLA	0	0.459504	0.31	0.092	0	Myeloid
ATP6V0E1	0	0.457614	0.748	0.468	0	Myeloid
ARHGAP18	0	0.456846	0.352	0.122	0	Myeloid
UBA521	0	0.455101	0.893	0.766	0	Myeloid
HSBP1	0	0.454306	0.387	0.159	0	Myeloid
C4orf48	0	0.44947	0.283	0.075	0	Myeloid
KIAA0930	0	0.446979	0.269	0.07	0	Myeloid
MYL6	0	0.446973	0.919	0.731	0	Myeloid
CHCHD10	0	0.446732	0.474	0.21	0	Myeloid
RGS19	0	0.445815	0.35	0.08	0	Myeloid
SEC11A	0	0.444898	0.585	0.314	0	Myeloid
SOAT1	0	0.444885	0.261	0.051	0	Myeloid
MYD88	0	0.443783	0.254	0.062	0	Myeloid
TIPARP1	0	0.441423	0.454	0.195	0	Myeloid
ATP2B1	0	0.439781	0.428	0.192	0	Myeloid
ARL8B	0	0.439557	0.408	0.18	0	Myeloid
SERP1	0	0.438442	0.764	0.479	0	Myeloid
CMTM6	0	0.438387	0.605	0.303	0	Myeloid
BRK1	0	0.437597	0.567	0.3	0	Myeloid
VMP1	0	0.437283	0.55	0.296	0	Myeloid
NDUFB1	0	0.437033	0.585	0.311	0	Myeloid
FKBP5	0	0.436079	0.43	0.151	0	Myeloid
SERPING1	0	0.435777	0.26	0.12	0	Myeloid
BST2	0	0.435475	0.514	0.227	0	Myeloid
ATP5H	0	0.43531	0.278	0.069	0	Myeloid
NFKBID	0	0.433444	0.272	0.058	0	Myeloid
MT-CYB1	0	0.43034	0.42	0.261	0	Myeloid
GLIPR2	0	0.429661	0.366	0.103	0	Myeloid
ATF3	0	0.428492	0.63	0.361	0	Myeloid
CKLF	0	0.428212	0.422	0.165	0	Myeloid
ZFP36	0	0.427781	0.944	0.833	0	Myeloid
RGS11	0	0.426623	0.813	0.538	0	Myeloid
NDUFA13	0	0.426278	0.378	0.157	0	Myeloid
UQCR10	0	0.425387	0.521	0.251	0	Myeloid
NAPA	0	0.424296	0.466	0.211	0	Myeloid
CAP11	0	0.422566	0.682	0.392	0	Myeloid
NOP10	0	0.422244	0.533	0.284	0	Myeloid
ADPGK	0	0.422071	0.329	0.091	0	Myeloid
STX4	0	0.421277	0.285	0.084	0	Myeloid
CLIC1	0	0.42051	0.721	0.454	0	Myeloid
HSD17B11	0	0.419266	0.427	0.18	0	Myeloid
MEF2A	0	0.41923	0.29	0.09	0	Myeloid
TUBA1B1	0	0.418997	0.717	0.458	0	Myeloid
M6PR	0	0.416315	0.497	0.232	0	Myeloid
UCP21	0	0.415564	0.605	0.242	0	Myeloid
AZI2	0	0.415497	0.272	0.104	0	Myeloid
PRDX3	0	0.414206	0.428	0.189	0	Myeloid
OAZ2	0	0.412893	0.369	0.127	0	Myeloid
NEDD8	0	0.411592	0.487	0.235	0	Myeloid
TWF2	0	0.411581	0.305	0.067	0	Myeloid
HIGD2A1	0	0.410858	0.554	0.264	0	Myeloid
EIF4EBP1	0	0.410694	0.264	0.064	0	Myeloid
ATP5F1	0	0.40916	0.255	0.061	0	Myeloid
DBNL	0	0.408284	0.391	0.139	0	Myeloid
PSME21	0	0.406302	0.508	0.261	0	Myeloid
GLIPR1	0	0.40617	0.591	0.256	0	Myeloid
ATG3	0	0.405955	0.327	0.107	0	Myeloid
SNX2	0	0.403077	0.314	0.096	0	Myeloid
VASP	0	0.401853	0.486	0.226	0	Myeloid
WDR83OS	0	0.401237	0.301	0.092	0	Myeloid
TMEM14C	0	0.399563	0.408	0.186	0	Myeloid
PSMB3	0	0.39824	0.48	0.222	0	Myeloid
ATP5J	0	0.398188	0.284	0.087	0	Myeloid
NAAA	0	0.394945	0.253	0.054	0	Myeloid
TUBA1C	0	0.392094	0.435	0.209	0	Myeloid
WTAP1	0	0.391352	0.519	0.283	0	Myeloid
PFN11	0	0.391	0.948	0.845	0	Myeloid
STX7	0	0.390679	0.259	0.072	0	Myeloid
ANXA11	0	0.389446	0.758	0.37	0	Myeloid
WAS1	0	0.389096	0.527	0.177	0	Myeloid
PTPN6	0	0.388873	0.33	0.088	0	Myeloid
NCF4	0	0.387404	0.277	0.063	0	Myeloid
PGK1	0	0.387222	0.675	0.386	0	Myeloid
PLIN3	0	0.386768	0.32	0.131	0	Myeloid
SLC25A6	0	0.384873	0.848	0.667	0	Myeloid
LAMP1	0	0.384387	0.545	0.345	0	Myeloid
UBE2E1	0	0.382799	0.334	0.13	0	Myeloid
CHMP4B	0	0.382516	0.584	0.319	0	Myeloid
NDUFA11	0	0.382462	0.401	0.184	0	Myeloid
ZMIZ1	0	0.381052	0.274	0.095	0	Myeloid
TMEM219	0	0.378587	0.504	0.246	0	Myeloid
SHFM1	0	0.376028	0.283	0.08	0	Myeloid
CAT	0	0.375911	0.332	0.112	0	Myeloid
C20orf27	0	0.375389	0.258	0.067	0	Myeloid
RAP2B	0	0.373468	0.329	0.117	0	Myeloid
SERPINB6	0	0.37214	0.357	0.142	0	Myeloid
PABPC4	0	0.370917	0.58	0.326	0	Myeloid
SDHB	0	0.370531	0.345	0.131	0	Myeloid
GDI2	0	0.370428	0.627	0.361	0	Myeloid
POLR2E	0	0.368834	0.439	0.181	0	Myeloid
CREBL2	0	0.367208	0.292	0.101	0	Myeloid
LRP1	0	0.36628	0.309	0.112	0	Myeloid
BEX4	0	0.365656	0.252	0.063	0	Myeloid
NDUFS7	0	0.365529	0.352	0.133	0	Myeloid
YIF1B	0	0.36422	0.259	0.059	0	Myeloid
HMGN3	0	0.364087	0.385	0.16	0	Myeloid
B4GALT11	0	0.36385	0.47	0.245	0	Myeloid
PNPLA8	0	0.35976	0.298	0.122	0	Myeloid
SCARB2	0	0.359613	0.337	0.181	0	Myeloid
RAB1A	0	0.35854	0.57	0.325	0	Myeloid
PPP1R15A	0	0.358329	0.911	0.735	0	Myeloid
CFLAR	0	0.356212	0.633	0.347	0	Myeloid
TIMP2	0	0.355059	0.473	0.142	0	Myeloid
FERMT3	0	0.355019	0.336	0.078	0	Myeloid
RANBP2	0	0.353889	0.316	0.15	0	Myeloid
MYO1F	0	0.353852	0.376	0.092	0	Myeloid
TNFRSF1A	0	0.353662	0.281	0.105	0	Myeloid
RB1	0	0.353507	0.289	0.12	0	Myeloid
ZNF267	0	0.351458	0.27	0.08	0	Myeloid
GLRX	0	0.351252	0.4	0.146	0	Myeloid
LCP2	0	0.350975	0.443	0.138	0	Myeloid
GMFG1	0	0.349371	0.616	0.265	0	Myeloid
RHEB	0	0.349361	0.386	0.179	0	Myeloid
RNF181	0	0.348052	0.321	0.126	0	Myeloid
EVI2A	0	0.347603	0.428	0.137	0	Myeloid
VAPA	0	0.347427	0.595	0.334	0	Myeloid
KLF10	0	0.345874	0.424	0.221	0	Myeloid
ATP6V1G1	0	0.345321	0.599	0.358	0	Myeloid
ATP5B	0	0.344559	0.287	0.101	0	Myeloid
NDUFA2	0	0.344209	0.49	0.244	0	Myeloid
TMBIM4	0	0.343883	0.326	0.133	0	Myeloid
ACSL3	0	0.343518	0.265	0.118	0	Myeloid
PNKD	0	0.342679	0.278	0.128	0	Myeloid
MBOAT7	0	0.34133	0.271	0.092	0	Myeloid
ZC3H12A1	0	0.341164	0.478	0.252	0	Myeloid
NCKAP1L	0	0.339428	0.351	0.088	0	Myeloid
MAT2A	0	0.3393	0.303	0.13	0	Myeloid
COPE	0	0.339175	0.499	0.25	0	Myeloid
RBX1	0	0.33828	0.445	0.208	0	Myeloid
SLC2A31	0	0.338139	0.62	0.353	0	Myeloid
CFL11	0	0.337689	0.972	0.88	0	Myeloid
BCAP31	0	0.33669	0.487	0.274	0	Myeloid
SRA1	0	0.335805	0.268	0.082	0	Myeloid
PTPN18	0	0.334385	0.371	0.128	0	Myeloid
PCBP1	0	0.333605	0.786	0.522	0	Myeloid
SFT2D1	0	0.333358	0.412	0.188	0	Myeloid
UBE2F	0	0.333169	0.27	0.075	0	Myeloid
CARD19	0	0.333009	0.256	0.066	0	Myeloid
SMS	0	0.330515	0.386	0.172	0	Myeloid
TXN	0	0.330281	0.639	0.399	0	Myeloid
COX5A	0	0.329974	0.565	0.308	0	Myeloid
NUCB1	0	0.329502	0.428	0.195	0	Myeloid
VPS29	0	0.326666	0.368	0.15	0	Myeloid
NDUFB2	0	0.325985	0.654	0.397	0	Myeloid
XIST	0	0.32593	0.321	0.117	0	Myeloid
SUPT4H1	0	0.324719	0.251	0.065	0	Myeloid
TMEM147	0	0.324613	0.356	0.153	0	Myeloid
CLTA	0	0.32452	0.481	0.251	0	Myeloid
ERCC1	0	0.324352	0.256	0.073	0	Myeloid
OSTC	0	0.324096	0.436	0.226	0	Myeloid
SEC61B	0	0.323879	0.574	0.381	0	Myeloid
TIMM13	0	0.323301	0.342	0.163	0	Myeloid
CD9	0	0.322888	0.389	0.22	0	Myeloid
TRAPPC1	0	0.321705	0.473	0.214	0	Myeloid
ETF1	0	0.321157	0.445	0.213	0	Myeloid
WDR45B	0	0.31986	0.309	0.134	0	Myeloid
LCP11	0	0.319851	0.735	0.335	0	Myeloid
MIF	0	0.319407	0.297	0.133	0	Myeloid
MYDGF	0	0.318717	0.42	0.214	0	Myeloid
ARPC21	0	0.318702	0.876	0.688	0	Myeloid
SLC20A1	0	0.317937	0.294	0.128	0	Myeloid
DUSP21	0	0.316314	0.715	0.417	0	Myeloid
ATP5A1	0	0.315978	0.251	0.076	0	Myeloid
LAPTM4A	0	0.315248	0.62	0.346	0	Myeloid
VAMP5	0	0.314772	0.313	0.129	0	Myeloid
MTHFD2	0	0.314261	0.363	0.146	0	Myeloid
LDHA1	0	0.313495	0.798	0.573	0	Myeloid
METTL7A	0	0.313463	0.284	0.13	0	Myeloid
POLR2L1	0	0.312973	0.471	0.263	0	Myeloid
ADAM17	0	0.312395	0.264	0.107	0	Myeloid
CYCS	0	0.311866	0.723	0.521	0	Myeloid
PPP1R15B1	0	0.311005	0.479	0.266	0	Myeloid
TIMM8B	0	0.31073	0.271	0.101	0	Myeloid
ARL5A	0	0.310417	0.3	0.112	0	Myeloid
EIF4E	0	0.308033	0.335	0.164	0	Myeloid
PFDN51	0	0.307741	0.851	0.701	0	Myeloid
DYNLT1	0	0.306904	0.313	0.134	0	Myeloid
HCST1	0	0.304988	0.678	0.288	0	Myeloid
RPS101	0	0.304085	0.479	0.319	0	Myeloid
SLC25A5	0	0.303613	0.702	0.437	0	Myeloid
PEPD	0	0.301663	0.275	0.108	0	Myeloid
EVI2B1	0	0.301482	0.616	0.264	0	Myeloid
MYO9B	0	0.300103	0.308	0.097	0	Myeloid
TAGAP	0	0.299981	0.404	0.171	0	Myeloid
REL1	0	0.297471	0.642	0.307	0	Myeloid
EPSTI1	0	0.296943	0.385	0.172	0	Myeloid
VAMP3	0	0.296466	0.264	0.1	0	Myeloid
SCAMP2	0	0.295112	0.342	0.152	0	Myeloid
TNFRSF1B1	0	0.294994	0.5	0.193	0	Myeloid
2024-09-15	0	0.294824	0.273	0.087	0	Myeloid
UQCRC1	0	0.291373	0.287	0.11	0	Myeloid
MYEOV2	0	0.291167	0.276	0.092	0	Myeloid
NDUFB5	0	0.290339	0.376	0.183	0	Myeloid
VKORC1	0	0.289807	0.304	0.133	0	Myeloid
GUSB	0	0.288615	0.313	0.145	0	Myeloid
SAT2	0	0.282211	0.281	0.109	0	Myeloid
NANS	0	0.281414	0.327	0.134	0	Myeloid
PPA1	0	0.281191	0.496	0.309	0	Myeloid
SYAP1	0	0.280432	0.446	0.259	0	Myeloid
CARD16	0	0.28034	0.398	0.135	0	Myeloid
SUMO3	0	0.280199	0.518	0.276	0	Myeloid
ANAPC11	0	0.279807	0.408	0.205	0	Myeloid
UQCRH	0	0.276246	0.672	0.447	0	Myeloid
ACAA1	0	0.275983	0.259	0.085	0	Myeloid
COX7A2	0	0.274605	0.588	0.386	0	Myeloid
C14orf166	0	0.27439	0.265	0.083	0	Myeloid
UBL51	0	0.274318	0.637	0.409	0	Myeloid
UBE2L6	0	0.27204	0.366	0.163	0	Myeloid
PSMA2	0	0.27114	0.315	0.135	0	Myeloid
ISG151	0	0.270611	0.364	0.212	0	Myeloid
TCIRG1	0	0.270302	0.262	0.077	0	Myeloid
CAPNS1	0	0.267076	0.564	0.339	0	Myeloid
ETV6	0	0.266831	0.274	0.127	0	Myeloid
TNFSF12	0	0.264343	0.304	0.104	0	Myeloid
GNB2	0	0.264065	0.432	0.216	0	Myeloid
IRAK1	0	0.264058	0.262	0.127	0	Myeloid
AP2M1	0	0.263917	0.496	0.264	0	Myeloid
ARRDC3	0	0.263499	0.27	0.139	0	Myeloid
CHPT1	0	0.26345	0.299	0.144	0	Myeloid
RNPEP	0	0.263325	0.271	0.11	0	Myeloid
TNFAIP8	0	0.262789	0.403	0.169	0	Myeloid
PTPN12	0	0.26278	0.342	0.182	0	Myeloid
PPIA	0	0.260785	0.929	0.748	0	Myeloid
RTN3	0	0.260642	0.473	0.279	0	Myeloid
SRP141	0	0.260367	0.746	0.526	0	Myeloid
VMA21	0	0.258819	0.294	0.114	0	Myeloid
WSB1	0	0.256915	0.608	0.352	0	Myeloid
PTRHD1	0	0.256914	0.26	0.088	0	Myeloid
ALKBH7	0	0.256875	0.334	0.147	0	Myeloid
BCL3	0	0.255119	0.29	0.135	0	Myeloid
MAP3K2	0	0.254725	0.366	0.172	0	Myeloid
EIF3L	0	0.254291	0.527	0.33	0	Myeloid
NDUFB7	0	0.254274	0.314	0.146	0	Myeloid
HADHB	0	0.253985	0.361	0.177	0	Myeloid
EHD1	0	0.253918	0.27	0.147	0	Myeloid
EIF1B	0	0.253882	0.374	0.201	0	Myeloid
QSOX1	0	0.253451	0.278	0.126	0	Myeloid
IL10RA	0	0.25133	0.382	0.124	0	Myeloid
FYB	0	0.250886	0.273	0.097	0	Myeloid
STAT11	8.7e-280	0.259744	0.374	0.243	2e-275	Myeloid
ZFAND2A	1.36e-236	0.286247	0.306	0.191	3.13e-232	Myeloid
SDC4	2.11e-182	0.342323	0.252	0.165	4.84e-178	Myeloid
BAG3	1.11e-170	1.01547	0.278	0.195	2.56e-166	Myeloid
RPL261	3.48e-119	0.36793	0.862	0.815	8e-115	Myeloid
EPCAM	0	4.03449	0.898	0.022	0	Epithelial
CLDN4	0	3.56723	0.865	0.047	0	Epithelial
DEFA5	0	3.56595	0.378	0.012	0	Epithelial
ELF3	0	3.18012	0.856	0.032	0	Epithelial
GPX2	0	3.07729	0.823	0.011	0	Epithelial
TSPAN8	0	2.95998	0.781	0.012	0	Epithelial
NKD1	0	2.78841	0.606	0.017	0	Epithelial
KRT8	0	2.71428	0.837	0.05	0	Epithelial
CEACAM5	0	2.52159	0.282	0.006	0	Epithelial
SOX9	0	2.51325	0.765	0.014	0	Epithelial
KRT18	0	2.50972	0.805	0.043	0	Epithelial
H1F0	0	2.46455	0.766	0.089	0	Epithelial
DSG2	0	2.44795	0.764	0.016	0	Epithelial
CD24	0	2.42215	0.605	0.023	0	Epithelial
AGR2	0	2.39286	0.628	0.008	0	Epithelial
KLF5	0	2.38868	0.783	0.019	0	Epithelial
PERP	0	2.31764	0.808	0.094	0	Epithelial
SPINT2	0	2.30023	0.835	0.141	0	Epithelial
CDH17	0	2.27136	0.704	0.006	0	Epithelial
CLDN3	0	2.21869	0.66	0.018	0	Epithelial
SLC12A2	0	2.09215	0.699	0.048	0	Epithelial
SFN	0	2.05146	0.637	0.008	0	Epithelial
SCD	0	2.02535	0.646	0.038	0	Epithelial
LMO7	0	2.02082	0.72	0.046	0	Epithelial
LGALS31	0	1.97797	0.863	0.315	0	Epithelial
CD91	0	1.94488	0.81	0.136	0	Epithelial
CEACAM6	0	1.90667	0.316	0.004	0	Epithelial
GGH	0	1.8983	0.619	0.033	0	Epithelial
CLDN7	0	1.88486	0.715	0.015	0	Epithelial
CBX3	0	1.85307	0.856	0.354	0	Epithelial
MAL2	0	1.84821	0.661	0.003	0	Epithelial
DACH1	0	1.84585	0.527	0.01	0	Epithelial
BMP4	0	1.79156	0.573	0.028	0	Epithelial
PROX1	0	1.77865	0.525	0.005	0	Epithelial
MACC1	0	1.77229	0.569	0.012	0	Epithelial
COX6C	0	1.76328	0.906	0.554	0	Epithelial
TFF3	0	1.76222	0.466	0.018	0	Epithelial
NOTUM	0	1.75866	0.479	0.004	0	Epithelial
MT.CO2	0	1.74392	0.908	0.671	0	Epithelial
MUC13	0	1.72723	0.613	0.004	0	Epithelial
ERBB3	0	1.72595	0.676	0.009	0	Epithelial
GDF15	0	1.71946	0.467	0.036	0	Epithelial
CLDN1	0	1.71074	0.573	0.014	0	Epithelial
MUC3A	0	1.70704	0.604	0.004	0	Epithelial
APCDD1	0	1.68607	0.457	0.02	0	Epithelial
FOXQ1	0	1.68355	0.499	0.009	0	Epithelial
ASCL2	0	1.66697	0.555	0.017	0	Epithelial
DSP	0	1.66463	0.644	0.014	0	Epithelial
PABPC1	0	1.65426	0.96	0.881	0	Epithelial
TM9SF2	0	1.62488	0.75	0.199	0	Epithelial
TSC22D1	0	1.62398	0.773	0.156	0	Epithelial
LGALS4	0	1.61109	0.586	0.011	0	Epithelial
SPRY2	0	1.59606	0.554	0.026	0	Epithelial
TXN1	0	1.59584	0.86	0.348	0	Epithelial
SP5	0	1.59335	0.497	0.002	0	Epithelial
MLEC	0	1.58723	0.691	0.14	0	Epithelial
S100P	0	1.57834	0.54	0.009	0	Epithelial
ITGA6	0	1.55258	0.661	0.048	0	Epithelial
CANX	0	1.54406	0.829	0.364	0	Epithelial
CDH1	0	1.54272	0.649	0.02	0	Epithelial
MT.ND1	0	1.52894	0.909	0.673	0	Epithelial
KRT19	0	1.52285	0.417	0.011	0	Epithelial
HMGA1	0	1.52162	0.8	0.23	0	Epithelial
JUP	0	1.48208	0.605	0.045	0	Epithelial
AXIN2	0	1.48094	0.547	0.012	0	Epithelial
CERS6	0	1.47545	0.59	0.06	0	Epithelial
POF1B	0	1.4748	0.548	0.003	0	Epithelial
SLC1A5	0	1.47435	0.709	0.167	0	Epithelial
MT.CO3	0	1.46752	0.908	0.671	0	Epithelial
CAMK2N1	0	1.46541	0.589	0.079	0	Epithelial
FERMT1	0	1.46196	0.557	0.006	0	Epithelial
HES1	0	1.45774	0.651	0.13	0	Epithelial
ANXA4	0	1.44781	0.676	0.087	0	Epithelial
GPRC5A	0	1.43451	0.424	0.021	0	Epithelial
MT.ND4	0	1.42825	0.909	0.674	0	Epithelial
RACK1	0	1.42812	0.866	0.504	0	Epithelial
TGFBI1	0	1.40732	0.691	0.161	0	Epithelial
CD46	0	1.39923	0.714	0.161	0	Epithelial
SDC41	0	1.39734	0.637	0.091	0	Epithelial
HOXA10	0	1.39397	0.555	0.011	0	Epithelial
DNAJC15	0	1.38945	0.736	0.18	0	Epithelial
ABHD2	0	1.38582	0.619	0.105	0	Epithelial
PPP1R1B	0	1.382	0.524	0.004	0	Epithelial
VIL1	0	1.37917	0.589	0.004	0	Epithelial
PHGR1	0	1.37879	0.459	0.012	0	Epithelial
CDX2	0	1.37078	0.559	0.003	0	Epithelial
MT.ND2	0	1.3666	0.909	0.674	0	Epithelial
IFI27	0	1.34528	0.534	0.091	0	Epithelial
CTNND1	0	1.33899	0.66	0.081	0	Epithelial
SOX4	0	1.33499	0.701	0.156	0	Epithelial
CTNNB1	0	1.32862	0.722	0.218	0	Epithelial
DEFA6	0	1.32541	0.282	0.003	0	Epithelial
IRS2	0	1.3184	0.677	0.175	0	Epithelial
CDK6	0	1.3166	0.558	0.114	0	Epithelial
APP	0	1.31262	0.813	0.187	0	Epithelial
HOXB9	0	1.29415	0.505	0.003	0	Epithelial
PPDPF	0	1.28981	0.899	0.469	0	Epithelial
NET1	0	1.27915	0.647	0.068	0	Epithelial
KRT5	0	1.27267	0.263	0.003	0	Epithelial
HMGB1	0	1.26961	0.929	0.666	0	Epithelial
ZDHHC9	0	1.26478	0.582	0.034	0	Epithelial
ANXA21	0	1.24763	0.798	0.391	0	Epithelial
ATP1A1	0	1.247	0.785	0.283	0	Epithelial
PDLIM1	0	1.24492	0.677	0.11	0	Epithelial
MARCKSL1	0	1.23494	0.777	0.206	0	Epithelial
SPINT1	0	1.22666	0.517	0.033	0	Epithelial
GGCT	0	1.22045	0.591	0.091	0	Epithelial
PBX1	0	1.21058	0.512	0.054	0	Epithelial
SEM1	0	1.20391	0.718	0.162	0	Epithelial
RAB25	0	1.19963	0.543	0.003	0	Epithelial
GNG4	0	1.19593	0.448	0.008	0	Epithelial
MT.CYB	0	1.19285	0.908	0.671	0	Epithelial
SET	0	1.18918	0.866	0.504	0	Epithelial
VDAC1	0	1.18152	0.756	0.231	0	Epithelial
S100A61	0	1.18122	0.877	0.576	0	Epithelial
ACTN4	0	1.17922	0.857	0.356	0	Epithelial
PPA11	0	1.1791	0.733	0.257	0	Epithelial
DPEP1	0	1.17201	0.436	0.01	0	Epithelial
QPRT	0	1.17099	0.486	0.056	0	Epithelial
RAN	0	1.16903	0.85	0.447	0	Epithelial
FNTA	0	1.16656	0.609	0.11	0	Epithelial
MT.ATP6	0	1.16355	0.908	0.673	0	Epithelial
CEACAM1	0	1.1624	0.44	0.017	0	Epithelial
SCRN1	0	1.15632	0.431	0.043	0	Epithelial
ATP1B1	0	1.15384	0.414	0.098	0	Epithelial
FOXA2	0	1.1538	0.466	0.002	0	Epithelial
PKP3	0	1.15178	0.502	0.003	0	Epithelial
IGF2BP2	0	1.15173	0.524	0.033	0	Epithelial
ACSL5	0	1.15086	0.607	0.064	0	Epithelial
EMP2	0	1.14972	0.546	0.056	0	Epithelial
PRAC1	0	1.14822	0.402	0.003	0	Epithelial
DDR1	0	1.14711	0.512	0.018	0	Epithelial
EIF3E	0	1.14435	0.844	0.499	0	Epithelial
RPL8	0	1.14114	0.971	0.868	0	Epithelial
FKBP9	0	1.1357	0.556	0.068	0	Epithelial
AZGP1	0	1.13432	0.305	0.003	0	Epithelial
CXADR	0	1.13379	0.489	0.004	0	Epithelial
OXR1	0	1.13219	0.491	0.073	0	Epithelial
EBPL	0	1.12972	0.574	0.073	0	Epithelial
LAMP11	0	1.12972	0.769	0.295	0	Epithelial
RALA	0	1.12832	0.651	0.151	0	Epithelial
NDFIP2	0	1.12491	0.581	0.071	0	Epithelial
PCCA	0	1.11672	0.388	0.016	0	Epithelial
RAB2A	0	1.11519	0.761	0.268	0	Epithelial
SINHCAF	0	1.11234	0.631	0.092	0	Epithelial
H2AFY1	0	1.10636	0.811	0.333	0	Epithelial
MAP7	0	1.10237	0.504	0.01	0	Epithelial
RRBP1	0	1.10209	0.755	0.233	0	Epithelial
PCK1	0	1.10161	0.261	0.003	0	Epithelial
GOLIM4	0	1.10113	0.577	0.109	0	Epithelial
YAP1	0	1.10088	0.523	0.049	0	Epithelial
YWHAE	0	1.10002	0.836	0.384	0	Epithelial
ATP5MF	0	1.09989	0.743	0.21	0	Epithelial
ZKSCAN1	0	1.09963	0.595	0.088	0	Epithelial
ACTG1	0	1.09934	0.96	0.826	0	Epithelial
GTF2F2	0	1.09833	0.593	0.092	0	Epithelial
CYB5B	0	1.09427	0.633	0.145	0	Epithelial
GSTP11	0	1.09175	0.832	0.384	0	Epithelial
TMEM176B1	0	1.08519	0.696	0.153	0	Epithelial
YWHAZ	0	1.08471	0.918	0.685	0	Epithelial
MYH14	0	1.08469	0.437	0.004	0	Epithelial
GTF2I	0	1.08206	0.72	0.238	0	Epithelial
SSBP1	0	1.08108	0.745	0.246	0	Epithelial
SNTB1	0	1.08073	0.453	0.036	0	Epithelial
MT.CO1	0	1.07857	0.909	0.674	0	Epithelial
TDGF1	0	1.07504	0.396	0.001	0	Epithelial
DSC2	0	1.07415	0.441	0.022	0	Epithelial
CHMP4C	0	1.07397	0.48	0.006	0	Epithelial
TRIM2	0	1.07155	0.481	0.015	0	Epithelial
SMIM22	0	1.06805	0.457	0.005	0	Epithelial
RHOB	0	1.06343	0.837	0.422	0	Epithelial
GFPT1	0	1.0577	0.565	0.084	0	Epithelial
ETS21	0	1.05682	0.608	0.126	0	Epithelial
ATP5MC3	0	1.05671	0.759	0.252	0	Epithelial
HDGF	0	1.05484	0.769	0.261	0	Epithelial
HOXB8	0	1.0546	0.411	0.003	0	Epithelial
ZFAS1	0	1.05386	0.872	0.496	0	Epithelial
TM9SF3	0	1.0508	0.71	0.202	0	Epithelial
PRR15	0	1.04487	0.43	0.003	0	Epithelial
BAMBI	0	1.04273	0.398	0.019	0	Epithelial
GJB1	0	1.03551	0.434	0.001	0	Epithelial
HNF4A	0	1.0338	0.477	0.002	0	Epithelial
PDIA4	0	1.03373	0.687	0.209	0	Epithelial
DSTN	0	1.02589	0.796	0.258	0	Epithelial
TSPAN6	0	1.02323	0.46	0.021	0	Epithelial
PRSS8	0	1.01301	0.401	0.003	0	Epithelial
DKC1	0	1.01151	0.565	0.079	0	Epithelial
TST	0	1.00975	0.479	0.031	0	Epithelial
PTMS	0	1.00729	0.759	0.264	0	Epithelial
SLC39A5	0	1.00139	0.394	0.002	0	Epithelial
F11R	0	0.994911	0.523	0.05	0	Epithelial
KRT23	0	0.992463	0.38	0.002	0	Epithelial
KIF5B	0	0.988955	0.777	0.311	0	Epithelial
POLR1D	0	0.978567	0.758	0.286	0	Epithelial
ROCK2	0	0.977282	0.592	0.106	0	Epithelial
ESRP1	0	0.977273	0.447	0.002	0	Epithelial
S100A16	0	0.973827	0.443	0.038	0	Epithelial
ANXA13	0	0.972502	0.373	0.001	0	Epithelial
SCNN1A	0	0.9717	0.391	0.003	0	Epithelial
IFITM31	0	0.969338	0.815	0.287	0	Epithelial
MTRNR2L12	0	0.969246	0.902	0.561	0	Epithelial
ASS1	0	0.968657	0.326	0.014	0	Epithelial
NQO1	0	0.964547	0.412	0.017	0	Epithelial
SERPINB11	0	0.963385	0.668	0.212	0	Epithelial
RPS20	0	0.963309	0.98	0.967	0	Epithelial
PTPRF	0	0.959139	0.443	0.015	0	Epithelial
EIF3H	0	0.957353	0.84	0.482	0	Epithelial
UPF3A	0	0.956181	0.6	0.141	0	Epithelial
LSM5	0	0.955915	0.604	0.153	0	Epithelial
MYO6	0	0.95563	0.446	0.04	0	Epithelial
BZW2	0	0.953874	0.546	0.081	0	Epithelial
EPHB2	0	0.950872	0.423	0.011	0	Epithelial
AKR1C3	0	0.9484	0.428	0.017	0	Epithelial
LAD1	0	0.946935	0.417	0.003	0	Epithelial
ASPSCR1	0	0.946551	0.403	0.041	0	Epithelial
CAB39L	0	0.944957	0.37	0.014	0	Epithelial
S100A14	0	0.940026	0.292	0.003	0	Epithelial
KRTCAP3	0	0.936922	0.443	0.005	0	Epithelial
SLC44A1	0	0.932075	0.555	0.113	0	Epithelial
SYK1	0	0.931026	0.469	0.076	0	Epithelial
FAM84A	0	0.928562	0.384	0.011	0	Epithelial
CDCA7	0	0.92833	0.376	0.012	0	Epithelial
ARHGAP5	0	0.922865	0.576	0.108	0	Epithelial
ARGLU1	0	0.92032	0.76	0.329	0	Epithelial
LDLR	0	0.919634	0.446	0.078	0	Epithelial
CELF3	0	0.919618	0.313	0.001	0	Epithelial
SLIRP	0	0.918748	0.648	0.189	0	Epithelial
EHF	0	0.914896	0.384	0.004	0	Epithelial
CYSTM1	0	0.912131	0.559	0.129	0	Epithelial
PAWR	0	0.91203	0.524	0.058	0	Epithelial
LAMB3	0	0.90646	0.261	0.012	0	Epithelial
HEBP2	0	0.905215	0.617	0.143	0	Epithelial
VPS36	0	0.900405	0.533	0.101	0	Epithelial
SLC7A8	0	0.898331	0.372	0.02	0	Epithelial
UQCRQ	0	0.897828	0.793	0.37	0	Epithelial
SELENBP1	0	0.897614	0.32	0.022	0	Epithelial
COPZ1	0	0.896151	0.668	0.205	0	Epithelial
ZNF703	0	0.895526	0.423	0.06	0	Epithelial
CCL201	0	0.894068	0.516	0.133	0	Epithelial
WDR43	0	0.894	0.54	0.086	0	Epithelial
SH3YL1	0	0.88899	0.498	0.043	0	Epithelial
GPR160	0	0.887015	0.452	0.041	0	Epithelial
LGALS3BP	0	0.88697	0.704	0.173	0	Epithelial
EIF2S2	0	0.886278	0.746	0.294	0	Epithelial
ATP5MC2	0	0.886163	0.831	0.412	0	Epithelial
TESC	0	0.885017	0.396	0.04	0	Epithelial
CNN3	0	0.884972	0.554	0.113	0	Epithelial
TMED2	0	0.883745	0.725	0.292	0	Epithelial
NUDT15	0	0.883125	0.433	0.044	0	Epithelial
ABHD11	0	0.880862	0.402	0.026	0	Epithelial
METAP2	0	0.873042	0.671	0.207	0	Epithelial
ATP9A	0	0.872927	0.406	0.021	0	Epithelial
HOXB7	0	0.872291	0.381	0.014	0	Epithelial
TCEA1	0	0.870172	0.708	0.278	0	Epithelial
UGDH	0	0.870082	0.414	0.043	0	Epithelial
SNRPE	0	0.867858	0.642	0.196	0	Epithelial
PCMTD2	0	0.866325	0.498	0.077	0	Epithelial
EPHA2	0	0.864281	0.314	0.018	0	Epithelial
BTF3	0	0.864027	0.894	0.656	0	Epithelial
RND3	0	0.860786	0.371	0.047	0	Epithelial
TSPAN3	0	0.859586	0.524	0.127	0	Epithelial
YWHAG	0	0.859502	0.627	0.168	0	Epithelial
RHOBTB3	0	0.858515	0.459	0.059	0	Epithelial
MGST1	0	0.856699	0.402	0.019	0	Epithelial
TMEM45B	0	0.856601	0.389	0.002	0	Epithelial
USH1C	0	0.855219	0.388	0.003	0	Epithelial
SND1	0	0.85511	0.606	0.174	0	Epithelial
CCND1	0	0.850335	0.399	0.051	0	Epithelial
EFNB2	0	0.849515	0.334	0.021	0	Epithelial
MT.ND4L	0	0.849426	0.899	0.6	0	Epithelial
MYO10	0	0.848902	0.507	0.071	0	Epithelial
HSP90B1	0	0.84634	0.871	0.516	0	Epithelial
DEK	0	0.846229	0.754	0.307	0	Epithelial
NEK3	0	0.845638	0.391	0.021	0	Epithelial
RNF128	0	0.84562	0.391	0.004	0	Epithelial
PEBP1	0	0.842087	0.817	0.421	0	Epithelial
RAD21	0	0.842066	0.722	0.278	0	Epithelial
SLC25A51	0	0.841491	0.777	0.412	0	Epithelial
KHSRP	0	0.841372	0.661	0.179	0	Epithelial
LRP5	0	0.839099	0.412	0.031	0	Epithelial
SLC16A1	0	0.839076	0.478	0.082	0	Epithelial
TCF7L2	0	0.838306	0.455	0.056	0	Epithelial
SMARCC1	0	0.837649	0.567	0.126	0	Epithelial
CHD7	0	0.837297	0.44	0.045	0	Epithelial
ADD3	0	0.83687	0.656	0.184	0	Epithelial
ST14	0	0.836312	0.413	0.037	0	Epithelial
MT.ND3	0	0.836095	0.908	0.661	0	Epithelial
KDM7A	0	0.83344	0.465	0.062	0	Epithelial
PA2G4	0	0.831968	0.737	0.29	0	Epithelial
LBR	0	0.829422	0.574	0.122	0	Epithelial
ATP5F1E	0	0.829223	0.876	0.538	0	Epithelial
RPS21	0	0.828996	0.96	0.851	0	Epithelial
PCBD1	0	0.827891	0.54	0.104	0	Epithelial
SUGT1	0	0.827389	0.542	0.112	0	Epithelial
POMP1	0	0.824708	0.797	0.366	0	Epithelial
SLC39A4	0	0.824276	0.439	0.046	0	Epithelial
TM4SF1	0	0.823594	0.261	0.057	0	Epithelial
GDA	0	0.823456	0.336	0.004	0	Epithelial
GPR155	0	0.81733	0.375	0.055	0	Epithelial
NONO	0	0.812865	0.749	0.302	0	Epithelial
GTF2IRD1	0	0.811565	0.366	0.013	0	Epithelial
KREMEN1	0	0.811293	0.35	0.023	0	Epithelial
HOXA13	0	0.806839	0.34	0.004	0	Epithelial
SSB	0	0.806537	0.706	0.24	0	Epithelial
TAX1BP1	0	0.805449	0.727	0.302	0	Epithelial
ARMC10	0	0.804739	0.518	0.091	0	Epithelial
EIF1AX	0	0.800888	0.748	0.324	0	Epithelial
PTPN121	0	0.800868	0.557	0.136	0	Epithelial
RCN1	0	0.794878	0.471	0.091	0	Epithelial
RNF170	0	0.793926	0.38	0.029	0	Epithelial
PAICS	0	0.793021	0.447	0.058	0	Epithelial
PUF60	0	0.792946	0.606	0.15	0	Epithelial
NCL	0	0.791913	0.857	0.519	0	Epithelial
CXXC5	0	0.791266	0.515	0.112	0	Epithelial
NOX1	0	0.789359	0.312	0.001	0	Epithelial
TOMM20	0	0.78893	0.739	0.317	0	Epithelial
HOXA3	0	0.788584	0.34	0.011	0	Epithelial
VEGFA1	0	0.787549	0.607	0.147	0	Epithelial
SRI	0	0.784646	0.65	0.207	0	Epithelial
CPNE3	0	0.783003	0.557	0.121	0	Epithelial
PRSS3	0	0.782145	0.349	0.003	0	Epithelial
CUL4A	0	0.781974	0.493	0.077	0	Epithelial
GNL3	0	0.779883	0.568	0.149	0	Epithelial
MGST21	0	0.778472	0.509	0.096	0	Epithelial
CCT6A	0	0.77833	0.615	0.168	0	Epithelial
ASPH	0	0.775293	0.481	0.085	0	Epithelial
EFNA1	0	0.775211	0.359	0.018	0	Epithelial
L1TD1	0	0.774864	0.252	0.003	0	Epithelial
CLTA1	0	0.773418	0.649	0.209	0	Epithelial
VAV3	0	0.772328	0.378	0.034	0	Epithelial
REPIN1	0	0.770104	0.463	0.069	0	Epithelial
CTNNA1	0	0.764449	0.553	0.123	0	Epithelial
FZD10	0	0.762419	0.293	0.003	0	Epithelial
TMPRSS2	0	0.759925	0.31	0.002	0	Epithelial
S100A101	0	0.759224	0.826	0.419	0	Epithelial
NDUFAB1	0	0.758592	0.61	0.189	0	Epithelial
NORAD	0	0.757446	0.642	0.174	0	Epithelial
ERG28	0	0.757092	0.441	0.05	0	Epithelial
AP1M2	0	0.756161	0.374	0.002	0	Epithelial
MYB	0	0.755947	0.357	0.012	0	Epithelial
FAM83H	0	0.754794	0.356	0.006	0	Epithelial
SDC1	0	0.75467	0.472	0.069	0	Epithelial
CDC16	0	0.754478	0.482	0.083	0	Epithelial
PRPF40A	0	0.753905	0.695	0.238	0	Epithelial
TGS1	0	0.753208	0.451	0.057	0	Epithelial
CTTN	0	0.752863	0.452	0.062	0	Epithelial
CMAS	0	0.751955	0.491	0.074	0	Epithelial
BRD7	0	0.751891	0.487	0.109	0	Epithelial
BRI31	0	0.75101	0.7	0.249	0	Epithelial
HACD3	0	0.750449	0.47	0.083	0	Epithelial
RPL7	0	0.750262	0.957	0.832	0	Epithelial
MTIF3	0	0.749412	0.571	0.144	0	Epithelial
CDCA7L	0	0.748855	0.333	0.024	0	Epithelial
LYPLA1	0	0.748078	0.503	0.104	0	Epithelial
PRDX5	0	0.746527	0.647	0.285	0	Epithelial
TMED10	0	0.745293	0.758	0.37	0	Epithelial
LRPPRC	0	0.744771	0.486	0.076	0	Epithelial
PTTG1IP	0	0.743863	0.626	0.2	0	Epithelial
UFM1	0	0.743586	0.662	0.242	0	Epithelial
MTCH2	0	0.742511	0.514	0.103	0	Epithelial
MTURN	0	0.741694	0.359	0.031	0	Epithelial
AAMP	0	0.74098	0.597	0.162	0	Epithelial
MYC	0	0.738881	0.435	0.077	0	Epithelial
PPIA1	0	0.737445	0.94	0.738	0	Epithelial
RNF43	0	0.737401	0.341	0.005	0	Epithelial
TRIP6	0	0.737114	0.407	0.056	0	Epithelial
CYB5A	0	0.736965	0.507	0.106	0	Epithelial
EEF1B2	0	0.733691	0.904	0.714	0	Epithelial
ELOC	0	0.730484	0.545	0.113	0	Epithelial
TOMM7	0	0.729848	0.896	0.688	0	Epithelial
AKAP1	0	0.729065	0.417	0.038	0	Epithelial
TMEM97	0	0.728974	0.373	0.023	0	Epithelial
COX20	0	0.728487	0.607	0.161	0	Epithelial
CLRN3	0	0.727834	0.311	0.001	0	Epithelial
HNRNPA2B1	0	0.727468	0.914	0.666	0	Epithelial
ANP32B	0	0.725434	0.849	0.514	0	Epithelial
C8orf59	0	0.722277	0.578	0.165	0	Epithelial
RPL31	0	0.72056	0.983	0.966	0	Epithelial
CCT2	0	0.720203	0.631	0.191	0	Epithelial
LGR5	0	0.719608	0.295	0.002	0	Epithelial
INTS8	0	0.718911	0.449	0.057	0	Epithelial
ETV4	0	0.718539	0.325	0.003	0	Epithelial
MRPL3	0	0.718065	0.527	0.117	0	Epithelial
MRPS18B	0	0.716571	0.49	0.098	0	Epithelial
TMEM54	0	0.71255	0.326	0.019	0	Epithelial
CHMP3	0	0.712477	0.597	0.165	0	Epithelial
CYC1	0	0.711934	0.544	0.144	0	Epithelial
AOC1	0	0.710175	0.275	0.003	0	Epithelial
RPL301	0	0.709647	0.974	0.937	0	Epithelial
HTATIP2	0	0.708754	0.517	0.101	0	Epithelial
KIZ	0	0.705154	0.353	0.035	0	Epithelial
RPL37	0	0.704947	0.981	0.948	0	Epithelial
SORD	0	0.704807	0.393	0.033	0	Epithelial
ATP5F1A	0	0.703495	0.606	0.189	0	Epithelial
RSL1D1	0	0.703309	0.717	0.298	0	Epithelial
TSTD1	0	0.702683	0.58	0.148	0	Epithelial
SYPL1	0	0.701978	0.564	0.137	0	Epithelial
MRPL13	0	0.701501	0.442	0.068	0	Epithelial
PTK6	0	0.701138	0.3	0.004	0	Epithelial
GPSM2	0	0.69945	0.319	0.014	0	Epithelial
CD2AP	0	0.698195	0.49	0.086	0	Epithelial
PSMB5	0	0.697961	0.52	0.124	0	Epithelial
C1orf43	0	0.697406	0.672	0.249	0	Epithelial
FAM171A1	0	0.697387	0.339	0.017	0	Epithelial
ANXA3	0	0.696933	0.278	0.004	0	Epithelial
DPYSL2	0	0.696901	0.466	0.133	0	Epithelial
TPT1	0	0.696765	0.992	0.994	0	Epithelial
EPHB3	0	0.696122	0.277	0.009	0	Epithelial
IPO5	0	0.69595	0.444	0.077	0	Epithelial
NPM1	0	0.695614	0.904	0.734	0	Epithelial
SAP18	0	0.692738	0.839	0.431	0	Epithelial
HSD17B12	0	0.691173	0.488	0.099	0	Epithelial
MPHOSPH8	0	0.689521	0.655	0.228	0	Epithelial
CLNS1A	0	0.68943	0.562	0.151	0	Epithelial
LGR6	0	0.688287	0.281	0.006	0	Epithelial
IMPDH2	0	0.688061	0.458	0.105	0	Epithelial
PTK2	0	0.687963	0.425	0.053	0	Epithelial
SMIM14	0	0.687153	0.478	0.123	0	Epithelial
SEPHS2	0	0.686397	0.446	0.06	0	Epithelial
SPPL2B	0	0.686176	0.32	0.033	0	Epithelial
UBE2I	0	0.685768	0.69	0.256	0	Epithelial
ZC3H13	0	0.685748	0.575	0.16	0	Epithelial
CHPT11	0	0.685107	0.492	0.102	0	Epithelial
ARSD	0	0.684552	0.383	0.039	0	Epithelial
MTPN	0	0.684282	0.667	0.248	0	Epithelial
HOXA9	0	0.684278	0.285	0.006	0	Epithelial
NIFK	0	0.684087	0.477	0.085	0	Epithelial
OCLN	0	0.683236	0.329	0.01	0	Epithelial
MISP	0	0.682399	0.306	0.002	0	Epithelial
MTDH	0	0.681623	0.79	0.434	0	Epithelial
HNRNPAB	0	0.681174	0.633	0.23	0	Epithelial
GTF3A	0	0.681111	0.668	0.294	0	Epithelial
SQLE	0	0.67969	0.337	0.036	0	Epithelial
STK24	0	0.679578	0.656	0.2	0	Epithelial
SERINC2	0	0.678212	0.253	0.014	0	Epithelial
RTN31	0	0.677353	0.65	0.238	0	Epithelial
IER31	0	0.676743	0.719	0.289	0	Epithelial
THOC3	0	0.675569	0.411	0.051	0	Epithelial
DCAF13	0	0.672864	0.436	0.063	0	Epithelial
SAMD5	0	0.67178	0.289	0.011	0	Epithelial
SNRPG	0	0.670373	0.7	0.314	0	Epithelial
NAXD	0	0.669912	0.383	0.043	0	Epithelial
TRIB1	0	0.668965	0.597	0.232	0	Epithelial
ALDH21	0	0.667849	0.547	0.139	0	Epithelial
RBM471	0	0.666844	0.394	0.056	0	Epithelial
GID8	0	0.666655	0.507	0.103	0	Epithelial
CTDSPL	0	0.666373	0.366	0.049	0	Epithelial
PSMA3	0	0.66575	0.599	0.189	0	Epithelial
ARHGAP32	0	0.66453	0.328	0.014	0	Epithelial
EGR1	0	0.664344	0.678	0.316	0	Epithelial
TFDP1	0	0.664205	0.452	0.114	0	Epithelial
IRF6	0	0.664097	0.32	0.002	0	Epithelial
CENPV	0	0.662233	0.372	0.023	0	Epithelial
CDKN1C	0	0.660728	0.26	0.049	0	Epithelial
ITPR2	0	0.660715	0.353	0.092	0	Epithelial
PAM	0	0.65908	0.376	0.079	0	Epithelial
LSR	0	0.657613	0.355	0.033	0	Epithelial
SNRPF	0	0.656685	0.607	0.215	0	Epithelial
DIS3	0	0.655784	0.434	0.07	0	Epithelial
RPL211	0	0.65569	0.976	0.946	0	Epithelial
INAVA	0	0.654175	0.265	0.005	0	Epithelial
SPATS2L	0	0.653766	0.591	0.161	0	Epithelial
OTULINL	0	0.652523	0.324	0.03	0	Epithelial
PMEPA1	0	0.652423	0.388	0.129	0	Epithelial
BCAP311	0	0.651788	0.662	0.233	0	Epithelial
TMPRSS4	0	0.651156	0.286	0.002	0	Epithelial
CHCHD7	0	0.650391	0.513	0.12	0	Epithelial
TUFM	0	0.650351	0.66	0.252	0	Epithelial
AHCY	0	0.649854	0.41	0.074	0	Epithelial
PLS1	0	0.649806	0.307	0.002	0	Epithelial
PGRMC1	0	0.648855	0.455	0.092	0	Epithelial
NME1	0	0.64758	0.47	0.13	0	Epithelial
ACP1	0	0.647314	0.573	0.165	0	Epithelial
MED4	0	0.646868	0.527	0.137	0	Epithelial
RPL7L1	0	0.64601	0.574	0.145	0	Epithelial
JPH1	0	0.645935	0.293	0.001	0	Epithelial
STMN1	0	0.645687	0.566	0.152	0	Epithelial
ATP5MC1	0	0.644423	0.455	0.103	0	Epithelial
ERH	0	0.644164	0.637	0.232	0	Epithelial
ERGIC1	0	0.643568	0.528	0.159	0	Epithelial
TSTA3	0	0.643441	0.441	0.083	0	Epithelial
ID1	0	0.643117	0.403	0.139	0	Epithelial
HOXA7	0	0.641314	0.281	0.007	0	Epithelial
NUCKS1	0	0.640981	0.772	0.373	0	Epithelial
SEC61G	0	0.640455	0.728	0.336	0	Epithelial
CTBP2	0	0.639895	0.39	0.056	0	Epithelial
ELOB	0	0.639561	0.568	0.174	0	Epithelial
UBE2H	0	0.63913	0.568	0.176	0	Epithelial
SPTBN1	0	0.63907	0.572	0.149	0	Epithelial
C9orf152	0	0.638289	0.295	0.001	0	Epithelial
DDX21	0	0.636551	0.709	0.301	0	Epithelial
DDAH2	0	0.636077	0.484	0.13	0	Epithelial
U2SURP	0	0.635442	0.602	0.18	0	Epithelial
PRELID3B	0	0.634971	0.519	0.111	0	Epithelial
HPCAL1	0	0.634169	0.548	0.156	0	Epithelial
COMMD6	0	0.633113	0.808	0.492	0	Epithelial
AP1S1	0	0.632249	0.398	0.054	0	Epithelial
TRABD2A	0	0.631772	0.349	0.032	0	Epithelial
GARS	0	0.631414	0.433	0.097	0	Epithelial
XRCC5	0	0.631308	0.707	0.287	0	Epithelial
TMC5	0	0.630598	0.25	0.002	0	Epithelial
CCT3	0	0.630452	0.575	0.17	0	Epithelial
FAM234A	0	0.628576	0.332	0.045	0	Epithelial
PLEKHB1	0	0.627389	0.279	0.015	0	Epithelial
MRPL52	0	0.627128	0.587	0.197	0	Epithelial
SCCPDH	0	0.627091	0.38	0.056	0	Epithelial
DARS	0	0.626387	0.532	0.141	0	Epithelial
KBTBD2	0	0.626169	0.48	0.108	0	Epithelial
NDUFB9	0	0.626105	0.606	0.199	0	Epithelial
GRTP1	0	0.626089	0.293	0.002	0	Epithelial
GDI21	0	0.625899	0.72	0.332	0	Epithelial
MCCC2	0	0.62508	0.412	0.055	0	Epithelial
CERS2	0	0.624948	0.598	0.176	0	Epithelial
DNTTIP1	0	0.624799	0.335	0.05	0	Epithelial
STAU1	0	0.624791	0.638	0.212	0	Epithelial
PHLDA21	0	0.624665	0.348	0.105	0	Epithelial
CCT5	0	0.62378	0.53	0.13	0	Epithelial
EPS8	0	0.622419	0.406	0.061	0	Epithelial
ARSE	0	0.621109	0.286	0.003	0	Epithelial
RFK	0	0.620801	0.397	0.063	0	Epithelial
DDX18	0	0.620663	0.598	0.186	0	Epithelial
KDELR1	0	0.620492	0.699	0.298	0	Epithelial
ZNF664	0	0.62013	0.411	0.055	0	Epithelial
METTL5	0	0.61983	0.499	0.107	0	Epithelial
TRIM24	0	0.618588	0.374	0.05	0	Epithelial
VSIG10	0	0.617574	0.293	0.013	0	Epithelial
MDK	0	0.616848	0.291	0.083	0	Epithelial
C6orf48	0	0.616232	0.76	0.402	0	Epithelial
ABHD17C	0	0.614918	0.316	0.009	0	Epithelial
PTCD3	0	0.614251	0.424	0.071	0	Epithelial
MCM4	0	0.613958	0.254	0.031	0	Epithelial
MKRN1	0	0.61289	0.539	0.143	0	Epithelial
PLOD3	0	0.611755	0.382	0.061	0	Epithelial
STK38L	0	0.611617	0.381	0.079	0	Epithelial
RAB3IP	0	0.610081	0.326	0.029	0	Epithelial
CHMP4B1	0	0.609003	0.696	0.287	0	Epithelial
SERINC3	0	0.608956	0.605	0.202	0	Epithelial
USP7	0	0.608649	0.593	0.167	0	Epithelial
SLC7A1	0	0.607705	0.333	0.035	0	Epithelial
G3BP1	0	0.607337	0.611	0.19	0	Epithelial
MOGAT3	0	0.607166	0.258	0.002	0	Epithelial
ATP5MPL	0	0.607104	0.566	0.159	0	Epithelial
SNRPD1	0	0.605047	0.557	0.185	0	Epithelial
TUFT1	0	0.604686	0.291	0.018	0	Epithelial
RPS18	0	0.60402	0.985	0.955	0	Epithelial
MGST3	0	0.603987	0.621	0.237	0	Epithelial
IFT57	0	0.603399	0.403	0.091	0	Epithelial
PARP4	0	0.603272	0.415	0.061	0	Epithelial
EI24	0	0.603181	0.504	0.125	0	Epithelial
AFDN	0	0.601392	0.316	0.033	0	Epithelial
LTBR	0	0.601231	0.406	0.083	0	Epithelial
RABGAP1	0	0.600733	0.44	0.092	0	Epithelial
FUT3	0	0.60042	0.262	0.001	0	Epithelial
ITGA2	0	0.600313	0.268	0.019	0	Epithelial
ABLIM1	0	0.599265	0.454	0.062	0	Epithelial
MANSC1	0	0.598728	0.294	0.007	0	Epithelial
TOP1	0	0.598598	0.609	0.214	0	Epithelial
N4BP2L2	0	0.597383	0.633	0.251	0	Epithelial
MAPK13	0	0.597105	0.425	0.054	0	Epithelial
YWHAB1	0	0.596985	0.868	0.549	0	Epithelial
PKP2	0	0.595766	0.305	0.01	0	Epithelial
FHL2	0	0.595512	0.303	0.063	0	Epithelial
DNAJC3	0	0.594936	0.494	0.162	0	Epithelial
SH3BGRL2	0	0.59428	0.298	0.007	0	Epithelial
MRPS33	0	0.593415	0.482	0.115	0	Epithelial
EPS8L3	0	0.592553	0.256	0.003	0	Epithelial
TMED9	0	0.590758	0.71	0.325	0	Epithelial
MAP3K20	0	0.590749	0.44	0.079	0	Epithelial
VPS35	0	0.590333	0.491	0.126	0	Epithelial
RBM26	0	0.589626	0.5	0.124	0	Epithelial
C8orf82	0	0.58906	0.366	0.053	0	Epithelial
LUC7L3	0	0.588924	0.564	0.179	0	Epithelial
AKAP9	0	0.588708	0.638	0.241	0	Epithelial
TIMM131	0	0.587101	0.478	0.13	0	Epithelial
CSNK2A1	0	0.586251	0.508	0.119	0	Epithelial
ATXN7L3B	0	0.585957	0.481	0.106	0	Epithelial
HDAC2	0	0.584385	0.487	0.119	0	Epithelial
IPO7	0	0.584225	0.547	0.156	0	Epithelial
ESF1	0	0.584089	0.425	0.085	0	Epithelial
SUCO	0	0.583554	0.37	0.067	0	Epithelial
LAPTM4B	0	0.583525	0.407	0.07	0	Epithelial
STT3B	0	0.582691	0.551	0.202	0	Epithelial
RPL37A	0	0.582658	0.982	0.958	0	Epithelial
SLC35A3	0	0.582424	0.386	0.052	0	Epithelial
DDB1	0	0.582066	0.522	0.138	0	Epithelial
PDIA6	0	0.581488	0.695	0.32	0	Epithelial
RAB10	0	0.580361	0.567	0.18	0	Epithelial
NDUFA1	0	0.579758	0.823	0.49	0	Epithelial
WFS1	0	0.578953	0.283	0.028	0	Epithelial
HNRNPK	0	0.578248	0.857	0.542	0	Epithelial
FARSB	0	0.577854	0.374	0.052	0	Epithelial
2024-09-10	0	0.577629	0.347	0.045	0	Epithelial
PRKDC	0	0.577422	0.438	0.094	0	Epithelial
PROSER1	0	0.576765	0.351	0.033	0	Epithelial
TAF1D	0	0.576425	0.711	0.286	0	Epithelial
ESD	0	0.575904	0.541	0.173	0	Epithelial
RCC2	0	0.575646	0.475	0.114	0	Epithelial
SLC35D2	0	0.575528	0.411	0.058	0	Epithelial
UCHL3	0	0.57551	0.384	0.057	0	Epithelial
CGN	0	0.575186	0.25	0.002	0	Epithelial
IFNGR21	0	0.575074	0.498	0.151	0	Epithelial
ATP5IF1	0	0.574718	0.647	0.213	0	Epithelial
NT5C3A	0	0.574544	0.496	0.111	0	Epithelial
PRPF19	0	0.574465	0.425	0.075	0	Epithelial
ATIC	0	0.574283	0.417	0.067	0	Epithelial
ANKRD10	0	0.573978	0.501	0.152	0	Epithelial
SMAGP	0	0.573698	0.339	0.025	0	Epithelial
HMGN1	0	0.573514	0.826	0.476	0	Epithelial
TECR	0	0.573306	0.669	0.252	0	Epithelial
ATP5ME	0	0.572142	0.658	0.245	0	Epithelial
SUMF2	0	0.57133	0.51	0.147	0	Epithelial
EIF2S3	0	0.57133	0.613	0.229	0	Epithelial
EIF3B	0	0.569755	0.445	0.097	0	Epithelial
SSRP1	0	0.568902	0.555	0.158	0	Epithelial
JPT2	0	0.568624	0.327	0.027	0	Epithelial
TBX3	0	0.568029	0.253	0.017	0	Epithelial
ATP5PF	0	0.567935	0.595	0.192	0	Epithelial
NFIX	0	0.567519	0.434	0.078	0	Epithelial
SERINC5	0	0.567488	0.393	0.064	0	Epithelial
BANF1	0	0.56645	0.649	0.251	0	Epithelial
FNBP1L	0	0.565636	0.291	0.02	0	Epithelial
RP9	0	0.564503	0.341	0.041	0	Epithelial
RAB11A	0	0.564431	0.586	0.185	0	Epithelial
ERO1A	0	0.564061	0.472	0.127	0	Epithelial
ENTPD6	0	0.564055	0.331	0.047	0	Epithelial
TMEM258	0	0.562751	0.809	0.448	0	Epithelial
ZBTB7A	0	0.562563	0.617	0.213	0	Epithelial
IP6K2	0	0.562112	0.435	0.108	0	Epithelial
MTSS1	0	0.561458	0.313	0.038	0	Epithelial
CES2	0	0.561185	0.259	0.055	0	Epithelial
PTBP31	0	0.561073	0.675	0.239	0	Epithelial
CRYL1	0	0.560806	0.332	0.048	0	Epithelial
TSN	0	0.560773	0.405	0.073	0	Epithelial
ABO	0	0.560685	0.265	0.003	0	Epithelial
THOC2	0	0.560183	0.549	0.164	0	Epithelial
MLXIP	0	0.559521	0.461	0.126	0	Epithelial
NFE2L3	0	0.559456	0.337	0.038	0	Epithelial
CD151	0	0.558409	0.468	0.151	0	Epithelial
EEPD1	0	0.558209	0.258	0.013	0	Epithelial
NIPAL2	0	0.556525	0.3	0.027	0	Epithelial
RB1CC1	0	0.556272	0.508	0.139	0	Epithelial
PATJ	0	0.555789	0.315	0.022	0	Epithelial
ATP5MD	0	0.554379	0.555	0.171	0	Epithelial
PLP2	0	0.554277	0.74	0.445	0	Epithelial
APLP21	0	0.55389	0.647	0.216	0	Epithelial
AVL9	0	0.553779	0.346	0.042	0	Epithelial
CAPRIN1	0	0.553371	0.487	0.12	0	Epithelial
WWP1	0	0.553256	0.477	0.101	0	Epithelial
ATP5PD	0	0.553241	0.629	0.224	0	Epithelial
EPRS	0	0.553189	0.489	0.135	0	Epithelial
IRF2BP2	0	0.551837	0.814	0.427	0	Epithelial
PSMD4	0	0.551809	0.578	0.191	0	Epithelial
DNAJC2	0	0.549627	0.461	0.104	0	Epithelial
EIF4G1	0	0.549221	0.504	0.143	0	Epithelial
CARM1	0	0.547528	0.396	0.074	0	Epithelial
SDHC	0	0.547406	0.502	0.145	0	Epithelial
TINAGL1	0	0.547222	0.322	0.045	0	Epithelial
LRCH1	0	0.545884	0.318	0.045	0	Epithelial
PON2	0	0.544792	0.326	0.055	0	Epithelial
EIF2AK1	0	0.544663	0.593	0.189	0	Epithelial
FAM84B	0	0.543809	0.297	0.01	0	Epithelial
WDR34	0	0.543187	0.284	0.031	0	Epithelial
MTIF2	0	0.542352	0.349	0.048	0	Epithelial
MPST	0	0.541696	0.382	0.085	0	Epithelial
HMGB3	0	0.541595	0.289	0.042	0	Epithelial
TES	0	0.540541	0.517	0.159	0	Epithelial
HNRNPU	0	0.539714	0.822	0.445	0	Epithelial
MCM7	0	0.53961	0.325	0.058	0	Epithelial
NFIA	0	0.539519	0.357	0.068	0	Epithelial
GNPNAT1	0	0.539282	0.333	0.039	0	Epithelial
ZMYND8	0	0.537821	0.4	0.075	0	Epithelial
HIBADH	0	0.537757	0.324	0.037	0	Epithelial
SRPK1	0	0.537056	0.359	0.049	0	Epithelial
TMEM30B	0	0.537048	0.274	0.007	0	Epithelial
SRSF10	0	0.535831	0.573	0.19	0	Epithelial
GLCE	0	0.535557	0.302	0.03	0	Epithelial
ZNF511	0	0.535095	0.376	0.069	0	Epithelial
TMC4	0	0.534907	0.256	0.007	0	Epithelial
PIBF1	0	0.534311	0.326	0.042	0	Epithelial
PRR15L	0	0.533367	0.259	0.001	0	Epithelial
MLF2	0	0.532899	0.596	0.21	0	Epithelial
CRLS1	0	0.532743	0.392	0.077	0	Epithelial
COPB2	0	0.532398	0.473	0.123	0	Epithelial
PREB	0	0.532036	0.371	0.083	0	Epithelial
VMP11	0	0.53162	0.597	0.276	0	Epithelial
COPA	0	0.530672	0.572	0.186	0	Epithelial
PDCD6	0	0.529671	0.57	0.185	0	Epithelial
SLC29A1	0	0.529652	0.337	0.074	0	Epithelial
SMARCD2	0	0.529261	0.42	0.075	0	Epithelial
LLGL2	0	0.528947	0.289	0.027	0	Epithelial
ATP2A2	0	0.528081	0.613	0.213	0	Epithelial
PPP1R14B	0	0.528035	0.525	0.145	0	Epithelial
CDX1	0	0.52784	0.25	0.003	0	Epithelial
ZNF706	0	0.52767	0.619	0.236	0	Epithelial
XIAP	0	0.5276	0.449	0.099	0	Epithelial
H3F3A1	0	0.527235	0.933	0.76	0	Epithelial
EIF5B	0	0.526334	0.629	0.251	0	Epithelial
MGAT5	0	0.526206	0.345	0.052	0	Epithelial
ITPRID2	0	0.525741	0.349	0.064	0	Epithelial
CASK	0	0.525526	0.431	0.067	0	Epithelial
RAC11	0	0.525389	0.84	0.482	0	Epithelial
STXBP1	0	0.524558	0.267	0.022	0	Epithelial
SREBF1	0	0.521985	0.344	0.067	0	Epithelial
CCNB1IP1	0	0.52175	0.36	0.058	0	Epithelial
GATAD1	0	0.520249	0.384	0.071	0	Epithelial
SUPT16H	0	0.520041	0.433	0.099	0	Epithelial
TMCO1	0	0.519831	0.59	0.219	0	Epithelial
VKORC1L1	0	0.518954	0.346	0.052	0	Epithelial
SERPINB61	0	0.518593	0.406	0.124	0	Epithelial
DDX1	0	0.517506	0.412	0.085	0	Epithelial
PRDX4	0	0.516527	0.464	0.155	0	Epithelial
TMEM63A	0	0.515516	0.25	0.033	0	Epithelial
TPI11	0	0.512951	0.839	0.496	0	Epithelial
PLCB1	0	0.512532	0.286	0.029	0	Epithelial
ENC1	0	0.512403	0.326	0.054	0	Epithelial
ANP32A	0	0.512141	0.629	0.231	0	Epithelial
SMIM15	0	0.511954	0.41	0.082	0	Epithelial
CLTC	0	0.511815	0.537	0.167	0	Epithelial
KCTD3	0	0.511437	0.28	0.028	0	Epithelial
CNDP21	0	0.510792	0.481	0.142	0	Epithelial
UTP14A	0	0.51012	0.314	0.036	0	Epithelial
YIPF4	0	0.509385	0.478	0.13	0	Epithelial
TCERG1	0	0.50928	0.469	0.12	0	Epithelial
XPOT	0	0.508341	0.362	0.069	0	Epithelial
NUTF2	0	0.50774	0.582	0.214	0	Epithelial
SMIM19	0	0.507703	0.431	0.103	0	Epithelial
[truncated: 3,299 more rows]

## Sheet: Table S4
Table S4. Marker genes for epithelial cell grouping
p_val	avg_log2FC	pct.1	pct.2	p_val_adj	cluster	gene
RPL31	0	0.57031	0.999	0.985	0	Epi_0
RACK1	0	0.551327	0.978	0.917	0	Epi_0
RPS6	0	0.549653	0.998	0.984	0	Epi_0
RPL21	0	0.540226	0.993	0.972	0	Epi_0
RPL9	0	0.537044	0.99	0.956	0	Epi_0
RPL10A	0	0.536133	0.988	0.953	0	Epi_0
RPL30	0	0.515037	0.996	0.973	0	Epi_0
RPS27A	0	0.514226	0.996	0.971	0	Epi_0
RPS13	0	0.509157	0.992	0.959	0	Epi_0
RPS29	0	0.501977	0.999	0.984	0	Epi_0
PABPC1	0	0.500405	0.995	0.973	0	Epi_0
RPL32	0	0.497354	0.999	0.975	0	Epi_0
RPS12	0	0.496939	0.996	0.965	0	Epi_0
RPS7	0	0.49598	0.988	0.953	0	Epi_0
RPL35A	0	0.488905	0.995	0.968	0	Epi_0
RPL12	0	0.48588	0.995	0.963	0	Epi_0
RPL6	0	0.477856	0.993	0.962	0	Epi_0
RPL37A	0	0.461317	0.998	0.983	0	Epi_0
RPS24	0	0.45303	0.998	0.977	0	Epi_0
RPS16	0	0.444806	0.996	0.971	0	Epi_0
EEF1A1	0	0.429996	0.999	0.99	0	Epi_0
RPL7	1.52098e-305	0.481972	0.99	0.955	3.49764e-301	Epi_0
RPS23	1.85707e-300	0.485462	0.995	0.964	4.27051e-296	Epi_0
RPL29	1.4353e-299	0.476503	0.994	0.963	3.30062e-295	Epi_0
RPL27A	8.84993e-293	0.470023	0.999	0.978	2.03513e-288	Epi_0
RPL7A	5.36487e-291	0.481611	0.985	0.942	1.23371e-286	Epi_0
RPS20	5.21889e-290	0.46712	0.996	0.982	1.20014e-285	Epi_0
RPL23	6.98476e-278	0.434026	0.996	0.974	1.60622e-273	Epi_0
EEF1B2	4.13349e-272	0.516628	0.975	0.906	9.50537e-268	Epi_0
RPL34	6.9093e-266	0.396741	0.999	0.984	1.58886e-261	Epi_0
RPS14	3.51464e-264	0.465713	0.991	0.958	8.08226e-260	Epi_0
RPL8	1.13228e-261	0.410324	0.996	0.969	2.60379e-257	Epi_0
RPS27	1.01428e-259	0.427389	0.994	0.965	2.33243e-255	Epi_0
RPS21	2.83901e-258	0.433724	0.991	0.963	6.52858e-254	Epi_0
TPT1	7.51286e-256	0.432354	0.998	0.994	1.72766e-251	Epi_0
RPS3	1.53036e-252	0.43428	0.992	0.96	3.51922e-248	Epi_0
EIF3E	1.57288e-252	0.560084	0.945	0.853	3.61701e-248	Epi_0
ATP5MC2	4.81902e-252	0.531504	0.953	0.876	1.10818e-247	Epi_0
RPL41	4.44196e-247	0.359159	0.997	0.977	1.02147e-242	Epi_0
RPS18	1.24924e-240	0.397827	1	0.982	2.87275e-236	Epi_0
RPS2	4.54968e-240	0.378452	0.993	0.952	1.04624e-235	Epi_0
RPL37	8.51548e-238	0.383698	0.999	0.983	1.95822e-233	Epi_0
RPS15A	3.38448e-234	0.387613	0.991	0.952	7.78295e-230	Epi_0
RPL14	6.82039e-222	0.432378	0.991	0.955	1.56842e-217	Epi_0
TOMM7	3.35795e-219	0.481939	0.956	0.903	7.72193e-215	Epi_0
RPLP1	4.02629e-197	0.334682	0.99	0.945	9.25886e-193	Epi_0
RPL3	9.86024e-195	0.384378	0.988	0.947	2.26746e-190	Epi_0
RPS8	9.76697e-194	0.372565	0.997	0.977	2.24601e-189	Epi_0
RPL4	1.29629e-193	0.42175	0.971	0.904	2.98095e-189	Epi_0
NACA	1.77551e-193	0.428752	0.97	0.91	4.08296e-189	Epi_0
RPL11	3.62229e-190	0.40335	0.993	0.96	8.32982e-186	Epi_0
RPL5	1.18593e-187	0.430222	0.977	0.917	2.72717e-183	Epi_0
NPM1	2.45363e-182	0.415318	0.969	0.911	5.64238e-178	Epi_0
RPL39	7.44002e-169	0.35585	0.994	0.971	1.71091e-164	Epi_0
EIF3H	4.27178e-159	0.421059	0.927	0.856	9.82339e-155	Epi_0
RPS25	1.81427e-157	0.350195	0.977	0.93	4.17209e-153	Epi_0
BTF3	6.19781e-157	0.387457	0.959	0.899	1.42525e-152	Epi_0
RPL15	1.17291e-156	0.358464	0.968	0.925	2.69723e-152	Epi_0
RPLP2	2.74518e-156	0.306803	0.986	0.95	6.31282e-152	Epi_0
RPS3A	1.17669e-149	0.331456	0.981	0.926	2.70591e-145	Epi_0
RPL13A	1.31129e-149	0.269177	0.998	0.971	3.01545e-145	Epi_0
CDCA7	1.7008e-145	0.573947	0.559	0.369	3.91117e-141	Epi_0
RSL1D1	1.09459e-144	0.470682	0.84	0.727	2.51712e-140	Epi_0
ZFAS1	1.66979e-144	0.397495	0.939	0.878	3.83985e-140	Epi_0
COMMD6	7.09105e-144	0.454051	0.897	0.809	1.63066e-139	Epi_0
RPL22	5.50179e-142	0.343588	0.976	0.921	1.26519e-137	Epi_0
C6orf48	6.37808e-140	0.472404	0.862	0.768	1.4667e-135	Epi_0
RPSA	5.47735e-133	0.385801	0.923	0.845	1.25957e-128	Epi_0
SNHG7	3.65503e-126	0.526963	0.67	0.525	8.4051e-122	Epi_0
CDK6	8.23652e-124	0.516541	0.732	0.568	1.89407e-119	Epi_0
RPL38	7.52547e-120	0.290485	0.993	0.963	1.73056e-115	Epi_0
SLC12A2	4.43092e-117	0.440006	0.842	0.72	1.01894e-112	Epi_0
PRAC1	1.76457e-115	0.472827	0.573	0.393	4.0578e-111	Epi_0
EIF4B	2.70776e-113	0.422375	0.855	0.775	6.22677e-109	Epi_0
DACH1	5.95803e-110	0.410828	0.736	0.529	1.37011e-105	Epi_0
RPLP0	8.73285e-109	0.311998	0.965	0.909	2.00821e-104	Epi_0
RPL26	2.1588e-106	0.279239	0.955	0.903	4.96438e-102	Epi_0
PEBP1	5.45519e-100	0.336774	0.907	0.841	1.25447e-95	Epi_0
COX6C	6.44564e-99	0.292643	0.973	0.925	1.48224e-94	Epi_0
RPS28	8.40221e-98	0.308954	0.975	0.939	1.93217e-93	Epi_0
CANX	4.62235e-93	0.344312	0.924	0.862	1.06296e-88	Epi_0
PCBP2	7.46792e-93	0.338636	0.916	0.875	1.71732e-88	Epi_0
PFDN5	1.74557e-88	0.310872	0.913	0.852	4.01412e-84	Epi_0
IRS2	2.94869e-88	0.423392	0.817	0.695	6.78081e-84	Epi_0
HNRNPA1	9.92902e-87	0.298809	0.96	0.906	2.28328e-82	Epi_0
RPS5	4.32278e-86	0.289832	0.963	0.914	9.94067e-82	Epi_0
CELF3	1.14036e-84	0.370233	0.471	0.311	2.62238e-80	Epi_0
SLC39A5	6.20519e-82	0.379963	0.535	0.396	1.42695e-77	Epi_0
ANP32B	4.07788e-81	0.331911	0.936	0.876	9.37748e-77	Epi_0
POLR1D	3.68564e-75	0.327773	0.842	0.777	8.4755e-71	Epi_0
ANXA13	6.39635e-75	0.351721	0.517	0.374	1.4709e-70	Epi_0
SP5	1.48915e-73	0.345824	0.666	0.503	3.42446e-69	Epi_0
EEF2	5.40043e-73	0.292603	0.932	0.888	1.24188e-68	Epi_0
EBPL	1.53563e-72	0.339175	0.695	0.589	3.53133e-68	Epi_0
QPRT	4.57216e-72	0.365367	0.621	0.488	1.05141e-67	Epi_0
TOMM20	1.03939e-70	0.31224	0.823	0.758	2.39019e-66	Epi_0
FNTA	8.8882e-66	0.332486	0.723	0.625	2.04393e-61	Epi_0
SMOC2	2.20027e-64	0.369214	0.336	0.213	5.05973e-60	Epi_0
NKD1	4.82014e-64	0.338205	0.779	0.614	1.10844e-59	Epi_0
SET	6.11346e-64	0.253174	0.944	0.895	1.40585e-59	Epi_0
ASCL2	1.93417e-63	0.329066	0.684	0.563	4.44781e-59	Epi_0
VAV3	6.06973e-62	0.336687	0.504	0.381	1.3958e-57	Epi_0
ADD3	1.10612e-61	0.305875	0.767	0.68	2.54363e-57	Epi_0
MLEC	6.43369e-61	0.300877	0.805	0.713	1.47949e-56	Epi_0
GPR160	7.21758e-61	0.340025	0.56	0.458	1.65975e-56	Epi_0
NSA2	2.36066e-60	0.313773	0.761	0.698	5.42858e-56	Epi_0
ATP5F1A	4.72602e-60	0.333182	0.721	0.635	1.08679e-55	Epi_0
ITPR2	6.59936e-60	0.279776	0.491	0.354	1.51759e-55	Epi_0
METAP2	2.14328e-59	0.309653	0.766	0.692	4.92869e-55	Epi_0
PBX1	1.08911e-58	0.335087	0.644	0.527	2.50452e-54	Epi_0
UQCRB	1.91798e-57	0.257825	0.907	0.858	4.41058e-53	Epi_0
TDGF1	5.53396e-57	0.335957	0.523	0.4	1.27259e-52	Epi_0
APCDD1	3.55451e-56	0.272278	0.615	0.46	8.17396e-52	Epi_0
LGR5	6.93268e-52	0.308436	0.407	0.294	1.59424e-47	Epi_0
FOXA2	1.9087e-51	0.308151	0.573	0.478	4.38924e-47	Epi_0
DPYSL2	1.82774e-50	0.313922	0.581	0.479	4.20308e-46	Epi_0
ERBB3	1.83161e-49	0.284684	0.77	0.705	4.21198e-45	Epi_0
CCND2	7.17598e-47	0.282469	0.713	0.614	1.65019e-42	Epi_0
CAB39L	1.5374e-45	0.298909	0.485	0.374	3.5354e-41	Epi_0
ATP1A1	4.92477e-44	0.262721	0.867	0.807	1.1325e-39	Epi_0
IMPDH2	9.19237e-44	0.290176	0.548	0.463	2.11388e-39	Epi_0
LEF1	3.33028e-43	0.273253	0.397	0.291	7.6583e-39	Epi_0
OLFML3	3.87194e-43	0.304966	0.303	0.206	8.90391e-39	Epi_0
CTDSPL	1.32498e-42	0.292804	0.47	0.376	3.04693e-38	Epi_0
ST13	3.52536e-42	0.302747	0.718	0.671	8.10691e-38	Epi_0
LRPPRC	4.63872e-42	0.292011	0.573	0.507	1.06672e-37	Epi_0
CLNS1A	4.07732e-41	0.27128	0.648	0.579	9.37621e-37	Epi_0
NAP1L1	1.21779e-40	0.286254	0.861	0.802	2.80043e-36	Epi_0
RSL24D1	1.52606e-40	0.269908	0.666	0.608	3.50932e-36	Epi_0
TBC1D4	4.49837e-40	0.257728	0.467	0.365	1.03445e-35	Epi_0
C8orf59	8.02885e-40	0.271926	0.655	0.59	1.84631e-35	Epi_0
APEX1	1.39791e-39	0.287191	0.61	0.548	3.21464e-35	Epi_0
ESD	4.38081e-39	0.296063	0.614	0.554	1.00741e-34	Epi_0
PHB2	5.73914e-39	0.263724	0.657	0.6	1.31977e-34	Epi_0
GDI2	4.93428e-38	0.254239	0.775	0.746	1.13469e-33	Epi_0
SYK	5.60814e-38	0.251931	0.578	0.485	1.28965e-33	Epi_0
GNG4	9.25676e-38	0.274237	0.566	0.458	2.12869e-33	Epi_0
MAP3K20	2.42002e-36	0.292336	0.534	0.459	5.56509e-32	Epi_0
UGDH	1.54356e-35	0.294947	0.501	0.424	3.54956e-31	Epi_0
KREMEN1	2.67682e-35	0.269437	0.451	0.357	6.15561e-31	Epi_0
LTA4H	2.68804e-35	0.271242	0.483	0.414	6.18142e-31	Epi_0
BZW2	3.82281e-35	0.275857	0.623	0.567	8.79093e-31	Epi_0
NOP53	4.34402e-34	0.265349	0.602	0.549	9.9895e-30	Epi_0
HOXA13	8.71942e-34	0.256253	0.43	0.352	2.00512e-29	Epi_0
CCNB1IP1	1.29386e-32	0.252097	0.44	0.367	2.97536e-28	Epi_0
ERGIC1	4.76064e-32	0.259379	0.607	0.547	1.09476e-27	Epi_0
CYB5A	6.41671e-31	0.265765	0.582	0.522	1.47559e-26	Epi_0
MUC3A	3.67758e-28	0.268712	0.674	0.632	8.45696e-24	Epi_0
CEACAM6	0	2.25048	0.799	0.25	0	Epi_1
TM4SF1	0	2.21086	0.709	0.194	0	Epi_1
KLK10	0	2.13341	0.467	0.05	0	Epi_1
EMP1	0	2.05904	0.71	0.082	0	Epi_1
CEACAM5	0	1.93575	0.676	0.226	0	Epi_1
GPRC5A	0	1.86604	0.865	0.373	0	Epi_1
KRT19	0	1.74922	0.873	0.356	0	Epi_1
S100A6	0	1.74298	0.995	0.872	0	Epi_1
PLAUR	0	1.71051	0.613	0.107	0	Epi_1
ANXA2	0	1.68401	0.985	0.804	0	Epi_1
CD55	0	1.67444	0.595	0.165	0	Epi_1
S100A11	0	1.6738	0.99	0.796	0	Epi_1
DUSP5	0	1.66167	0.618	0.109	0	Epi_1
LAMC2	0	1.65975	0.584	0.179	0	Epi_1
TIMP2	0	1.55101	0.373	0.047	0	Epi_1
FHL2	0	1.54964	0.765	0.243	0	Epi_1
FTH1	0	1.54229	0.99	0.943	0	Epi_1
IL32	0	1.52408	0.851	0.388	0	Epi_1
AREG	0	1.51012	0.688	0.33	0	Epi_1
DDIT4	0	1.49866	0.644	0.281	0	Epi_1
CSTB	0	1.49668	0.923	0.721	0	Epi_1
LCN2	0	1.44691	0.36	0.102	0	Epi_1
PMEPA1	0	1.43806	0.671	0.357	0	Epi_1
SH3BGRL3	0	1.43475	0.932	0.637	0	Epi_1
KRT20	0	1.41605	0.452	0.083	0	Epi_1
TSPAN1	0	1.41494	0.532	0.096	0	Epi_1
CLDN4	0	1.40789	0.987	0.894	0	Epi_1
CXCL8	0	1.35247	0.296	0.078	0	Epi_1
CDKN1A	0	1.32435	0.671	0.291	0	Epi_1
EZR	0	1.32131	0.89	0.582	0	Epi_1
KLF2	0	1.31185	0.543	0.201	0	Epi_1
LAMB3	0	1.28661	0.596	0.219	0	Epi_1
SAT1	0	1.27363	0.929	0.723	0	Epi_1
SLC2A1	0	1.27236	0.59	0.175	0	Epi_1
ANXA1	0	1.27181	0.382	0.079	0	Epi_1
LAMA3	0	1.26144	0.372	0.066	0	Epi_1
LGALS3	0	1.24557	0.984	0.887	0	Epi_1
JUP	0	1.23645	0.878	0.596	0	Epi_1
FOSL1	0	1.23322	0.5	0.093	0	Epi_1
ZFP36	0	1.2322	0.916	0.778	0	Epi_1
TPM4	0	1.22971	0.951	0.757	0	Epi_1
AHNAK	0	1.22771	0.585	0.175	0	Epi_1
SDC4	0	1.21534	0.863	0.639	0	Epi_1
IER3	0	1.21397	0.907	0.718	0	Epi_1
IFI27	0	1.20007	0.775	0.527	0	Epi_1
EFNB2	0	1.19724	0.683	0.301	0	Epi_1
CAMK2N1	0	1.19682	0.864	0.583	0	Epi_1
BHLHE40	0	1.18475	0.739	0.39	0	Epi_1
NFKBIA	0	1.18026	0.773	0.527	0	Epi_1
KRT80	0	1.16446	0.377	0.042	0	Epi_1
TMBIM1	0	1.14985	0.774	0.41	0	Epi_1
MXD1	0	1.1449	0.597	0.223	0	Epi_1
S100A14	0	1.14035	0.6	0.253	0	Epi_1
DCBLD2	0	1.13932	0.331	0.094	0	Epi_1
KRT8	0	1.12941	0.977	0.857	0	Epi_1
S100A10	0	1.12649	0.974	0.822	0	Epi_1
ACTB	0	1.12305	0.999	0.982	0	Epi_1
GCNT3	0	1.09221	0.397	0.073	0	Epi_1
COL17A1	0	1.08003	0.559	0.121	0	Epi_1
HBEGF	0	1.0771	0.62	0.288	0	Epi_1
EDN1	0	1.07248	0.326	0.086	0	Epi_1
EPHA2	0	1.06416	0.659	0.277	0	Epi_1
PIM1	0	1.06274	0.693	0.36	0	Epi_1
SERPINE2	0	1.04915	0.508	0.117	0	Epi_1
FOXQ1	0	1.04497	0.785	0.492	0	Epi_1
PRSS22	0	1.03238	0.47	0.144	0	Epi_1
RHOB	0	1.03194	0.967	0.857	0	Epi_1
PLEC	0	1.02687	0.653	0.239	0	Epi_1
S100A16	0	1.02278	0.766	0.413	0	Epi_1
PHLDA2	0	1.01955	0.706	0.295	0	Epi_1
ANXA3	0	1.01818	0.635	0.233	0	Epi_1
BCL2L1	0	1.00966	0.698	0.359	0	Epi_1
TNFRSF12A	0	1.00556	0.603	0.174	0	Epi_1
PHLDA1	0	1.00405	0.694	0.373	0	Epi_1
SERINC2	0	0.999774	0.536	0.212	0	Epi_1
KLF6	0	0.987764	0.949	0.819	0	Epi_1
KRT18	0	0.976681	0.964	0.819	0	Epi_1
HLA.A	0	0.957209	0.983	0.929	0	Epi_1
KLF4	0	0.955089	0.708	0.395	0	Epi_1
CD59	0	0.953993	0.524	0.171	0	Epi_1
GSN	0	0.952312	0.55	0.159	0	Epi_1
TMSB4X	0	0.941253	0.999	0.985	0	Epi_1
TINAGL1	0	0.933636	0.624	0.285	0	Epi_1
SDCBP2	0	0.929104	0.381	0.036	0	Epi_1
PLAC8	0	0.926846	0.283	0.064	0	Epi_1
PRSS8	0	0.918575	0.683	0.373	0	Epi_1
SERPINB5	0	0.917426	0.484	0.149	0	Epi_1
ERRFI1	0	0.912813	0.502	0.156	0	Epi_1
HLA.C	0	0.90929	0.944	0.819	0	Epi_1
MALL	0	0.890669	0.471	0.129	0	Epi_1
ADAM9	0	0.888868	0.554	0.255	0	Epi_1
MCL1	0	0.880616	0.86	0.637	0	Epi_1
PLP2	0	0.877814	0.924	0.741	0	Epi_1
TMSB10	0	0.873843	0.988	0.924	0	Epi_1
ACTN4	0	0.869303	0.982	0.885	0	Epi_1
PERP	0	0.868242	0.95	0.826	0	Epi_1
TNFRSF21	0	0.864761	0.539	0.17	0	Epi_1
SQSTM1	0	0.861706	0.865	0.648	0	Epi_1
PLSCR1	0	0.84471	0.615	0.304	0	Epi_1
CAPN2	0	0.839808	0.477	0.113	0	Epi_1
MIDN	0	0.815152	0.681	0.374	0	Epi_1
SPINT1	0	0.814522	0.785	0.499	0	Epi_1
INAVA	0	0.803841	0.551	0.241	0	Epi_1
PKM	0	0.800538	0.875	0.635	0	Epi_1
CXCL16	0	0.794735	0.465	0.149	0	Epi_1
CAPG	0	0.772945	0.683	0.356	0	Epi_1
CFL1	0	0.764852	0.995	0.961	0	Epi_1
GJB3	0	0.759561	0.443	0.097	0	Epi_1
ITGB4	0	0.750466	0.458	0.153	0	Epi_1
TRIM31	0	0.722645	0.465	0.178	0	Epi_1
SLC6A8	0	0.720094	0.29	0.059	0	Epi_1
UBC	0	0.718595	0.959	0.825	0	Epi_1
FA2H	0	0.701023	0.342	0.095	0	Epi_1
SLC44A4	0	0.683924	0.422	0.134	0	Epi_1
NR1D1	0	0.680787	0.343	0.099	0	Epi_1
SLC20A1	0	0.677874	0.464	0.179	0	Epi_1
EPS8L1	0	0.667736	0.315	0.046	0	Epi_1
RAP2B	0	0.667609	0.472	0.186	0	Epi_1
SLC16A3	0	0.662301	0.416	0.122	0	Epi_1
C6orf132	0	0.647594	0.527	0.209	0	Epi_1
RAC1	0	0.644793	0.958	0.855	0	Epi_1
CLTB	0	0.631042	0.452	0.16	0	Epi_1
RHOC	0	0.626634	0.439	0.134	0	Epi_1
NBL1	0	0.619058	0.432	0.119	0	Epi_1
PLA2G16	0	0.581387	0.39	0.108	0	Epi_1
F2RL1	0	0.572526	0.375	0.12	0	Epi_1
GALNT5	0	0.57151	0.276	0.063	0	Epi_1
MYOF	0	0.569568	0.391	0.11	0	Epi_1
PPP1R18	0	0.528031	0.31	0.084	0	Epi_1
EFNB1	0	0.496579	0.32	0.084	0	Epi_1
PLCD3	0	0.476641	0.282	0.057	0	Epi_1
YWHAZ	1.50431e-306	0.610508	0.989	0.938	3.45931e-302	Epi_1
BIRC3	5.29409e-304	0.690878	0.308	0.085	1.21743e-299	Epi_1
TMC7	9.77612e-302	0.434103	0.309	0.086	2.24812e-297	Epi_1
TNFAIP3	1.94899e-297	0.883584	0.536	0.243	4.48191e-293	Epi_1
CYP2S1	1.79599e-296	0.490001	0.311	0.089	4.13006e-292	Epi_1
ITPKC	2.93697e-296	0.643446	0.391	0.136	6.75385e-292	Epi_1
JPT1	2.71439e-295	0.732672	0.593	0.3	6.24201e-291	Epi_1
ATP1B1	3.04637e-295	1.14285	0.689	0.386	7.00542e-291	Epi_1
MUC13	3.64449e-293	1.16996	0.812	0.619	8.38087e-289	Epi_1
B2M	3.56187e-291	0.668335	0.997	0.971	8.19087e-287	Epi_1
TICAM1	2.25577e-289	0.487386	0.323	0.096	5.18736e-285	Epi_1
DYNLT3	2.69031e-289	0.571539	0.448	0.176	6.18664e-285	Epi_1
SFN	6.16657e-284	1.10461	0.844	0.64	1.41806e-279	Epi_1
BCL3	5.11275e-283	0.562837	0.384	0.135	1.17573e-278	Epi_1
CLDN3	1.31514e-282	1.04991	0.84	0.663	3.0243e-278	Epi_1
ANXA11	3.25233e-282	0.658332	0.644	0.349	7.47905e-278	Epi_1
MAP1LC3B	3.59334e-282	0.692758	0.691	0.401	8.26324e-278	Epi_1
ISG15	2.37599e-281	1.10199	0.488	0.215	5.46382e-277	Epi_1
DUSP4	6.10111e-281	0.678651	0.357	0.12	1.40301e-276	Epi_1
CYSTM1	1.72313e-280	0.743725	0.787	0.547	3.96252e-276	Epi_1
TIMP1	1.38862e-279	0.62856	0.604	0.302	3.19327e-275	Epi_1
CEACAM1	2.61111e-278	1.20566	0.674	0.426	6.00451e-274	Epi_1
TACSTD2	2.03875e-277	0.939123	0.474	0.206	4.68832e-273	Epi_1
DYNLRB1	3.32959e-277	0.78554	0.749	0.484	7.65672e-273	Epi_1
PDLIM7	1.16701e-275	0.526927	0.259	0.066	2.68366e-271	Epi_1
MAFF	5.02455e-275	0.617092	0.518	0.231	1.15544e-270	Epi_1
SLCO4A1	6.10384e-270	0.425169	0.312	0.093	1.40364e-265	Epi_1
RND3	7.37088e-270	0.793279	0.634	0.347	1.69501e-265	Epi_1
PLXNB2	9.65011e-270	0.53416	0.348	0.114	2.21914e-265	Epi_1
DSTN	1.7431e-268	0.604425	0.938	0.811	4.00843e-264	Epi_1
S100P	3.70986e-267	0.909225	0.765	0.528	8.53121e-263	Epi_1
CXCL1	4.0097e-266	1.36729	0.379	0.139	9.2207e-262	Epi_1
CDCP1	7.19841e-266	0.643398	0.484	0.212	1.65535e-261	Epi_1
C15orf48	3.20384e-265	0.912719	0.448	0.179	7.36755e-261	Epi_1
PPP1R15A	2.40203e-263	0.911604	0.823	0.577	5.5237e-259	Epi_1
LRRC8A	1.00025e-262	0.76703	0.475	0.213	2.30018e-258	Epi_1
MDK	3.71213e-261	0.758571	0.542	0.254	8.53641e-257	Epi_1
TUBB2A	4.30009e-261	0.398022	0.308	0.092	9.88848e-257	Epi_1
RAB11FIP1	2.88966e-259	0.825586	0.71	0.442	6.64507e-255	Epi_1
FLNA	1.26759e-258	0.60753	0.317	0.101	2.91495e-254	Epi_1
ADM	6.70395e-257	1.02593	0.462	0.204	1.54164e-252	Epi_1
TIPARP	1.53038e-256	0.532949	0.404	0.157	3.51927e-252	Epi_1
HEBP2	3.58032e-255	0.619882	0.839	0.612	8.2333e-251	Epi_1
MYH14	4.46974e-255	0.711922	0.695	0.424	1.02786e-250	Epi_1
TRIB1	1.87743e-253	0.869843	0.819	0.59	4.31733e-249	Epi_1
PIM3	8.72578e-253	0.67115	0.493	0.229	2.00658e-248	Epi_1
NECTIN2	2.28091e-250	0.476447	0.412	0.162	5.24518e-246	Epi_1
HELZ2	2.69506e-250	0.473468	0.373	0.136	6.19757e-246	Epi_1
IFI6	4.2342e-247	1.40405	0.599	0.344	9.73696e-243	Epi_1
HHLA2	2.08323e-246	0.550734	0.285	0.088	4.7906e-242	Epi_1
QSOX1	5.19322e-245	0.71356	0.569	0.289	1.19423e-240	Epi_1
AGPAT2	1.67459e-244	0.358046	0.31	0.099	3.85088e-240	Epi_1
STK39	1.56547e-242	0.547452	0.478	0.217	3.59996e-238	Epi_1
CAP1	9.92908e-242	0.677618	0.748	0.504	2.28329e-237	Epi_1
CYP3A5	1.01159e-239	0.539593	0.441	0.187	2.32624e-235	Epi_1
ERO1A	2.6468e-239	0.914799	0.699	0.465	6.08657e-235	Epi_1
INPP1	4.10873e-238	0.349757	0.301	0.096	9.44844e-234	Epi_1
EHD4	1.89087e-237	0.482016	0.4	0.162	4.34826e-233	Epi_1
OAS1	7.87964e-234	0.695473	0.531	0.271	1.812e-229	Epi_1
OPTN	1.37988e-233	0.59697	0.53	0.268	3.17317e-229	Epi_1
TMPRSS2	3.94661e-230	0.775903	0.55	0.291	9.07562e-226	Epi_1
TOB1	4.0369e-230	0.786732	0.853	0.675	9.28325e-226	Epi_1
B3GNT5	1.79575e-229	0.655641	0.569	0.31	4.12951e-225	Epi_1
TPMT	2.7748e-228	0.506898	0.442	0.197	6.38092e-224	Epi_1
PRDM1	2.83513e-228	0.76302	0.379	0.154	6.51967e-224	Epi_1
CLDN7	1.94693e-226	0.657844	0.887	0.73	4.47716e-222	Epi_1
CLIC1	1.30808e-225	0.60079	0.867	0.729	3.00807e-221	Epi_1
MAFK	1.9449e-224	0.475474	0.322	0.113	4.47248e-220	Epi_1
GNG5	7.07834e-223	0.513334	0.587	0.314	1.62773e-218	Epi_1
NR4A1	1.05474e-221	0.700203	0.748	0.502	2.42549e-217	Epi_1
ZYX	1.23593e-221	0.61959	0.623	0.366	2.84214e-217	Epi_1
ATP10B	2.10009e-221	0.456688	0.331	0.118	4.82938e-217	Epi_1
ABCC3	1.09122e-220	0.337342	0.394	0.154	2.50937e-216	Epi_1
IDS	1.91724e-220	0.61524	0.451	0.203	4.40888e-216	Epi_1
SNX9	2.02023e-220	0.50505	0.436	0.193	4.64572e-216	Epi_1
R3HDM4	3.1635e-220	0.53887	0.597	0.325	7.27478e-216	Epi_1
PMAIP1	2.61838e-219	0.594774	0.435	0.192	6.02122e-215	Epi_1
MICAL2	4.05317e-219	0.422997	0.336	0.124	9.32067e-215	Epi_1
FAM129B	2.00722e-217	0.787855	0.542	0.284	4.6158e-213	Epi_1
EPB41L1	9.20511e-217	0.456361	0.476	0.219	2.11681e-212	Epi_1
B4GALT1	1.05323e-216	0.69967	0.616	0.35	2.42201e-212	Epi_1
RTL8C	1.42921e-216	0.422971	0.296	0.099	3.28662e-212	Epi_1
LDLR	1.20725e-215	0.692457	0.689	0.434	2.7762e-211	Epi_1
TRIP10	4.43885e-215	0.437617	0.4	0.165	1.02076e-210	Epi_1
VASP	3.13075e-214	0.55349	0.647	0.39	7.19947e-210	Epi_1
ADIRF	4.8438e-214	0.470859	0.287	0.096	1.11388e-209	Epi_1
EGR1	1.06375e-213	0.836369	0.87	0.675	2.4462e-209	Epi_1
ARFGAP3	1.29353e-213	0.341038	0.251	0.076	2.97459e-209	Epi_1
EREG	3.93789e-213	0.762692	0.38	0.162	9.05557e-209	Epi_1
VDAC2	6.11754e-212	0.640697	0.731	0.525	1.40679e-207	Epi_1
CLIC5	6.3842e-212	0.387505	0.25	0.075	1.46811e-207	Epi_1
MAPK6	1.04813e-209	0.461545	0.458	0.213	2.41028e-205	Epi_1
PGK1	1.61498e-209	0.912871	0.757	0.564	3.7138e-205	Epi_1
CYB5R3	7.25895e-208	0.423784	0.384	0.157	1.66927e-203	Epi_1
TUBA1C	7.75546e-208	0.59837	0.678	0.417	1.78345e-203	Epi_1
CNN2	1.76196e-207	0.663798	0.734	0.505	4.05179e-203	Epi_1
SEMA4B	7.04417e-207	0.577122	0.487	0.244	1.61988e-202	Epi_1
RNF19B	9.08454e-207	0.469497	0.395	0.17	2.08908e-202	Epi_1
IER5	1.74743e-206	0.819425	0.519	0.254	4.01838e-202	Epi_1
CTSH	2.22265e-205	0.510325	0.299	0.107	5.11121e-201	Epi_1
ELF3	6.51919e-205	0.584105	0.957	0.889	1.49915e-200	Epi_1
ASS1	3.19579e-204	1.28837	0.528	0.313	7.34905e-200	Epi_1
RTN4	1.80572e-202	0.594387	0.742	0.51	4.15243e-198	Epi_1
TPM3	1.10578e-201	0.551929	0.916	0.801	2.54286e-197	Epi_1
LAD1	1.411e-200	0.537036	0.661	0.402	3.24474e-196	Epi_1
ARF6	1.95522e-199	0.603921	0.837	0.669	4.49622e-195	Epi_1
BCL10	2.79732e-199	0.504596	0.497	0.253	6.43271e-195	Epi_1
MISP	3.23217e-199	0.501353	0.531	0.283	7.43269e-195	Epi_1
FABP1	3.75135e-199	2.06814	0.314	0.12	8.62661e-195	Epi_1
CALM2	3.09834e-198	0.493369	0.906	0.757	7.12494e-194	Epi_1
TMPRSS4	3.74116e-198	0.451409	0.521	0.266	8.60317e-194	Epi_1
DDR1	1.44697e-193	0.575719	0.739	0.507	3.32744e-189	Epi_1
CKB	1.51512e-193	0.764972	0.281	0.098	3.48418e-189	Epi_1
SERTAD2	2.61633e-193	0.518204	0.433	0.206	6.01652e-189	Epi_1
SLC25A25	1.09537e-192	0.418622	0.391	0.17	2.51892e-188	Epi_1
CCND1	1.50791e-192	0.870924	0.614	0.384	3.46759e-188	Epi_1
CD24	5.26975e-192	0.885682	0.779	0.606	1.21183e-187	Epi_1
DNTTIP1	1.47555e-191	0.743206	0.55	0.314	3.39318e-187	Epi_1
PCDH1	4.61042e-191	0.432845	0.384	0.168	1.06021e-186	Epi_1
RBCK1	7.35827e-191	0.628819	0.691	0.463	1.69211e-186	Epi_1
PDZK1IP1	8.44842e-190	0.661158	0.364	0.16	1.9428e-185	Epi_1
GLRX	1.63711e-189	0.396317	0.273	0.096	3.7647e-185	Epi_1
TRIM15	1.97678e-188	0.361085	0.295	0.109	4.54581e-184	Epi_1
CTSB	1.33275e-187	0.955992	0.842	0.666	3.0648e-183	Epi_1
BTG1	1.69915e-187	0.438319	0.698	0.458	3.90736e-183	Epi_1
FTL	4.07142e-187	0.72099	0.927	0.854	9.36265e-183	Epi_1
ZBTB43	1.78939e-186	0.402877	0.32	0.124	4.11488e-182	Epi_1
PPDPF	4.04255e-186	0.505069	0.975	0.92	9.29624e-182	Epi_1
USP53	1.46553e-185	0.563806	0.41	0.192	3.37013e-181	Epi_1
LRRFIP1	3.27129e-184	0.540383	0.763	0.547	7.52265e-180	Epi_1
C1orf116	4.80529e-183	0.338354	0.253	0.085	1.10503e-178	Epi_1
EIF1	6.73721e-183	0.423825	0.955	0.877	1.54929e-178	Epi_1
CAST	9.15561e-183	0.570319	0.899	0.769	2.10542e-178	Epi_1
HLA.B	2.76692e-182	0.691358	0.967	0.895	6.36281e-178	Epi_1
HIST1H2AC	1.23226e-180	0.584971	0.473	0.238	2.83371e-176	Epi_1
TMEM54	2.37957e-180	0.54141	0.542	0.304	5.47207e-176	Epi_1
ZC3H12A	7.88361e-180	0.50594	0.465	0.233	1.81291e-175	Epi_1
ITGA2	4.45358e-179	0.854176	0.471	0.255	1.02415e-174	Epi_1
ECM1	9.4989e-179	0.449801	0.356	0.146	2.18437e-174	Epi_1
ARHGDIA	4.4528e-178	0.520108	0.596	0.362	1.02397e-173	Epi_1
JUNB	3.97532e-177	0.603332	0.862	0.706	9.14165e-173	Epi_1
BBC3	3.23406e-176	0.496009	0.492	0.26	7.43705e-172	Epi_1
XAF1	4.41488e-174	0.51395	0.352	0.151	1.01525e-169	Epi_1
FAM3C	2.53694e-172	0.505043	0.434	0.214	5.83395e-168	Epi_1
MYO1E	3.21045e-172	0.44457	0.404	0.191	7.38274e-168	Epi_1
GIPC1	4.27471e-172	0.450447	0.444	0.222	9.83013e-168	Epi_1
LIPH	2.23691e-171	0.432389	0.384	0.177	5.14401e-167	Epi_1
PDXK	5.64664e-171	0.357005	0.392	0.179	1.2985e-166	Epi_1
GDI1	8.9585e-171	0.485958	0.57	0.334	2.0601e-166	Epi_1
LGALS9	4.34078e-169	0.418379	0.408	0.193	9.98206e-165	Epi_1
LDHA	8.73176e-169	0.871421	0.863	0.757	2.00796e-164	Epi_1
AMOTL2	1.21949e-168	0.353368	0.285	0.107	2.80433e-164	Epi_1
ATP6V0E1	1.28635e-168	0.504061	0.871	0.727	2.95808e-164	Epi_1
LRP10	1.40477e-168	0.499177	0.656	0.422	3.23041e-164	Epi_1
HLA.F	2.18555e-168	0.585598	0.668	0.444	5.02588e-164	Epi_1
IL2RG	2.72223e-168	0.605495	0.431	0.216	6.26005e-164	Epi_1
SERPINB1	5.59907e-168	0.829572	0.823	0.68	1.28756e-163	Epi_1
ITGB1	1.28309e-167	0.681997	0.863	0.709	2.95058e-163	Epi_1
SLC3A2	4.10077e-167	0.551251	0.691	0.467	9.43014e-163	Epi_1
UBE2A	3.14826e-166	0.479338	0.65	0.425	7.23974e-162	Epi_1
HMGA1	4.29208e-166	0.756267	0.912	0.823	9.87006e-162	Epi_1
CTSA	4.31933e-166	0.528782	0.349	0.156	9.93273e-162	Epi_1
FAM102A	5.32826e-165	0.306186	0.306	0.121	1.22529e-160	Epi_1
CD63	8.40647e-164	0.501352	0.956	0.859	1.93315e-159	Epi_1
PFN1	1.13217e-163	0.411209	0.966	0.899	2.60354e-159	Epi_1
PEA15	8.74135e-162	0.489373	0.504	0.279	2.01016e-157	Epi_1
TRIM8	1.03646e-161	0.42789	0.462	0.244	2.38343e-157	Epi_1
PDP1	1.29767e-161	0.386105	0.337	0.145	2.98413e-157	Epi_1
SLK	3.54107e-161	0.527806	0.575	0.349	8.14303e-157	Epi_1
TOR4A	2.88448e-160	0.306021	0.283	0.11	6.63315e-156	Epi_1
TXN	3.24793e-160	0.47111	0.951	0.878	7.46895e-156	Epi_1
KLF10	3.8582e-160	0.738847	0.618	0.4	8.87233e-156	Epi_1
GDF15	2.68091e-159	0.944458	0.664	0.454	6.16503e-155	Epi_1
GADD45B	5.80823e-159	0.518029	0.647	0.414	1.33566e-154	Epi_1
MX1	3.52617e-157	0.54532	0.311	0.133	8.10879e-153	Epi_1
ARF4	5.56999e-156	0.562035	0.794	0.602	1.28087e-151	Epi_1
GTPBP2	1.23387e-154	0.402767	0.377	0.178	2.83741e-150	Epi_1
B4GALT5	1.41756e-154	0.531123	0.497	0.282	3.25983e-150	Epi_1
ACTG1	1.42634e-154	0.486154	0.995	0.97	3.28e-150	Epi_1
ACOT9	1.68092e-154	0.301363	0.283	0.112	3.86545e-150	Epi_1
PRSS3	6.17079e-154	0.431194	0.559	0.33	1.41904e-149	Epi_1
TENT5A	7.06244e-154	0.48247	0.338	0.15	1.62408e-149	Epi_1
ABRACL	6.11579e-153	0.3695	0.464	0.244	1.40639e-148	Epi_1
GUK1	7.73815e-152	0.329234	0.466	0.241	1.77947e-147	Epi_1
IFRD1	9.44825e-152	0.541943	0.582	0.36	2.17272e-147	Epi_1
XIST	3.13498e-151	0.36104	0.282	0.109	7.2092e-147	Epi_1
RHBDF1	4.25563e-151	0.366326	0.423	0.209	9.78626e-147	Epi_1
SH3GLB1	1.55429e-150	0.464569	0.491	0.28	3.57425e-146	Epi_1
SAMD9	6.14508e-150	0.493529	0.275	0.111	1.41312e-145	Epi_1
ZBTB7A	1.80481e-149	0.518108	0.797	0.624	4.15034e-145	Epi_1
CAPZB	4.62977e-149	0.464913	0.814	0.641	1.06466e-144	Epi_1
ITPRID2	5.69825e-149	0.512334	0.558	0.343	1.31037e-144	Epi_1
CORO2A	1.19164e-148	0.378142	0.32	0.141	2.74028e-144	Epi_1
H3F3B	1.47155e-148	0.465091	0.964	0.883	3.38397e-144	Epi_1
C6orf222	1.28812e-147	0.45124	0.293	0.121	2.96215e-143	Epi_1
LIMA1	3.12459e-147	0.462278	0.515	0.299	7.18531e-143	Epi_1
PTK6	5.40799e-147	0.479007	0.502	0.288	1.24362e-142	Epi_1
FAM50A	7.68179e-147	0.256109	0.256	0.097	1.76651e-142	Epi_1
LMO7	1.74219e-146	0.84218	0.875	0.741	4.00635e-142	Epi_1
FKBP1A	1.05542e-145	0.487483	0.672	0.46	2.42704e-141	Epi_1
TES	1.74898e-144	0.621173	0.703	0.513	4.02195e-140	Epi_1
PDLIM5	2.453e-144	0.467871	0.535	0.323	5.64092e-140	Epi_1
MVP	2.90499e-144	0.306913	0.346	0.156	6.68031e-140	Epi_1
TJP1	7.16245e-144	0.367272	0.357	0.168	1.64708e-139	Epi_1
TAX1BP3	1.30176e-142	0.299184	0.263	0.104	2.99354e-138	Epi_1
SERTAD1	8.13915e-142	0.293561	0.334	0.15	1.87168e-137	Epi_1
MAP7D1	1.07642e-141	0.376732	0.285	0.12	2.47533e-137	Epi_1
IL13RA1	7.50125e-141	0.361753	0.452	0.24	1.72499e-136	Epi_1
AGRN	1.63839e-140	0.405475	0.265	0.106	3.76763e-136	Epi_1
TMC5	1.98631e-138	0.45102	0.43	0.232	4.56772e-134	Epi_1
TSPAN3	4.87553e-138	0.626281	0.686	0.529	1.12118e-133	Epi_1
HKDC1	4.24276e-137	0.27887	0.28	0.116	9.75666e-133	Epi_1
PTP4A2	6.95437e-137	0.449862	0.832	0.668	1.59923e-132	Epi_1
CAPN1	7.03411e-137	0.412687	0.681	0.47	1.61756e-132	Epi_1
BZW1	7.61612e-137	0.49196	0.72	0.528	1.7514e-132	Epi_1
CXCL3	8.28229e-137	0.990614	0.421	0.231	1.90459e-132	Epi_1
FOSL2	1.27833e-136	0.433772	0.487	0.276	2.93965e-132	Epi_1
GPX4	2.61223e-136	0.410295	0.522	0.309	6.00708e-132	Epi_1
MMP24OS	4.89538e-136	0.408401	0.434	0.236	1.12574e-131	Epi_1
UBALD2	2.16727e-135	0.379138	0.444	0.239	4.98386e-131	Epi_1
SPTBN1	4.44784e-135	0.532921	0.756	0.579	1.02283e-130	Epi_1
VEGFA	9.8981e-135	0.63439	0.762	0.62	2.27617e-130	Epi_1
INO80C	2.25056e-133	0.432184	0.428	0.232	5.17539e-129	Epi_1
ITPR3	3.47789e-133	0.332646	0.371	0.183	7.99776e-129	Epi_1
LSR	6.20006e-133	0.394798	0.551	0.333	1.42577e-128	Epi_1
ID1	2.21972e-132	0.773264	0.581	0.383	5.10447e-128	Epi_1
JAG1	1.26137e-131	0.3078	0.287	0.124	2.90065e-127	Epi_1
OAS3	1.7385e-131	0.54179	0.436	0.246	3.99785e-127	Epi_1
CHMP4B	3.8624e-131	0.432111	0.858	0.701	8.88198e-127	Epi_1
ABHD12	5.90176e-131	0.314226	0.343	0.163	1.35717e-126	Epi_1
ATF4	1.98174e-130	0.433528	0.813	0.643	4.55721e-126	Epi_1
PLS1	2.121e-130	0.456133	0.489	0.296	4.87745e-126	Epi_1
MELTF	1.22685e-129	0.331275	0.266	0.111	2.82127e-125	Epi_1
DST	5.34124e-129	0.403754	0.442	0.241	1.22827e-124	Epi_1
DEDD2	6.13207e-129	0.386983	0.439	0.242	1.41013e-124	Epi_1
EIF6	9.95722e-129	0.419343	0.632	0.43	2.28976e-124	Epi_1
PARD6B	3.44356e-128	0.366199	0.298	0.135	7.91882e-124	Epi_1
CDKN2A	4.06501e-128	0.67068	0.335	0.166	9.3479e-124	Epi_1
PLIN3	6.99766e-128	0.462234	0.507	0.309	1.60918e-123	Epi_1
FUT3	7.93739e-128	0.482402	0.435	0.253	1.82528e-123	Epi_1
CD151	3.93345e-127	0.518978	0.657	0.454	9.04535e-123	Epi_1
ZFAND5	5.05202e-127	0.450345	0.754	0.567	1.16176e-122	Epi_1
NRARP	7.23961e-127	0.308325	0.295	0.131	1.66482e-122	Epi_1
BACE2	1.26078e-126	0.345167	0.462	0.258	2.89929e-122	Epi_1
SQOR	1.57341e-126	0.29136	0.274	0.118	3.61822e-122	Epi_1
ORMDL2	7.57855e-126	0.399777	0.498	0.296	1.74276e-121	Epi_1
LMNA	9.33895e-126	0.428241	0.832	0.682	2.14758e-121	Epi_1
CD164	4.06289e-125	0.473538	0.828	0.689	9.34302e-121	Epi_1
GAPDH	1.1616e-124	0.464271	0.967	0.929	2.67121e-120	Epi_1
TRAF4	9.37099e-124	0.302817	0.421	0.227	2.15495e-119	Epi_1
S100A13	1.2659e-123	0.329752	0.341	0.167	2.91107e-119	Epi_1
HLA.E	1.81934e-123	0.515147	0.906	0.779	4.18376e-119	Epi_1
MAP2K3	2.19785e-123	0.309906	0.387	0.201	5.05418e-119	Epi_1
NDRG1	5.19546e-123	0.89182	0.575	0.402	1.19475e-118	Epi_1
HIST1H2BD	8.31741e-123	0.418547	0.358	0.182	1.91267e-118	Epi_1
CAB39	1.36989e-122	0.392034	0.465	0.272	3.1502e-118	Epi_1
PYGB	2.46798e-122	0.351124	0.35	0.174	5.67536e-118	Epi_1
BCL9L	3.00843e-122	0.495871	0.44	0.249	6.91818e-118	Epi_1
ADIPOR1	1.11092e-121	0.400604	0.597	0.397	2.55468e-117	Epi_1
PFDN2	2.82966e-121	0.430692	0.691	0.499	6.50708e-117	Epi_1
NQO1	9.94688e-121	0.434051	0.601	0.398	2.28738e-116	Epi_1
ATP6V0D1	1.93832e-119	0.355804	0.508	0.31	4.45736e-115	Epi_1
NAMPT	3.96096e-119	0.48114	0.587	0.398	9.10862e-115	Epi_1
RAB22A	1.27261e-118	0.433118	0.556	0.361	2.9265e-114	Epi_1
TMEM127	8.10202e-118	0.351138	0.341	0.17	1.86314e-113	Epi_1
TCF7L2	9.99767e-118	0.422421	0.653	0.453	2.29906e-113	Epi_1
LURAP1L	1.23236e-117	0.376779	0.362	0.188	2.83394e-113	Epi_1
RIOK3	7.2537e-117	0.446753	0.503	0.312	1.66806e-112	Epi_1
CHMP2B	7.39346e-117	0.395538	0.56	0.363	1.7002e-112	Epi_1
CXCL2	8.93605e-117	0.786856	0.367	0.196	2.05493e-112	Epi_1
CSRNP1	4.35544e-116	0.283442	0.393	0.207	1.00158e-111	Epi_1
DLG3	7.12251e-116	0.260132	0.269	0.118	1.63789e-111	Epi_1
REEP3	9.65592e-116	0.297209	0.347	0.175	2.22047e-111	Epi_1
SYAP1	1.81535e-115	0.4264	0.659	0.473	4.17457e-111	Epi_1
ELOVL1	9.04431e-115	0.311129	0.346	0.176	2.07983e-110	Epi_1
IFNGR1	1.5107e-114	0.330577	0.338	0.172	3.47401e-110	Epi_1
LRRC1	4.02204e-114	0.288279	0.305	0.145	9.24909e-110	Epi_1
MYH9	5.38571e-114	0.508357	0.656	0.465	1.2385e-109	Epi_1
ATP6V1D	2.1912e-113	0.320862	0.346	0.177	5.03887e-109	Epi_1
MYL12A	3.45551e-113	0.458412	0.795	0.639	7.94629e-109	Epi_1
PRRG4	4.92357e-113	0.293913	0.271	0.122	1.13222e-108	Epi_1
TSPAN8	6.56913e-113	0.648655	0.855	0.812	1.51064e-108	Epi_1
RTL8A	9.14184e-113	0.320313	0.38	0.203	2.10226e-108	Epi_1
MKNK2	1.37862e-112	0.397933	0.475	0.287	3.17027e-108	Epi_1
PON2	2.90881e-112	0.351978	0.508	0.308	6.6891e-108	Epi_1
CES2	4.96315e-112	0.533645	0.424	0.247	1.14133e-107	Epi_1
DUSP10	7.1375e-112	0.330598	0.293	0.138	1.64134e-107	Epi_1
PPP2CB	9.53897e-112	0.31323	0.35	0.181	2.19358e-107	Epi_1
MYO15B	4.09047e-111	0.335719	0.261	0.116	9.40644e-107	Epi_1
CPEB4	5.10679e-111	0.297882	0.261	0.116	1.17436e-106	Epi_1
MRPS6	1.1076e-110	0.324678	0.358	0.188	2.54704e-106	Epi_1
SLC38A2	2.13019e-110	0.522987	0.655	0.477	4.89859e-106	Epi_1
IER2	2.47393e-110	0.441038	0.783	0.623	5.68906e-106	Epi_1
MYO6	2.84337e-110	0.409024	0.641	0.442	6.5386e-106	Epi_1
DDAH2	4.07455e-110	0.429787	0.657	0.473	9.36983e-106	Epi_1
ANKRD22	1.03965e-109	0.274672	0.302	0.145	2.39078e-105	Epi_1
CLIC4	5.55238e-109	0.332029	0.278	0.131	1.27682e-104	Epi_1
SMOX	6.03978e-109	0.330028	0.279	0.131	1.38891e-104	Epi_1
LGALS4	6.98282e-109	0.439947	0.736	0.589	1.60577e-104	Epi_1
CEBPB	2.77126e-108	0.591995	0.751	0.594	6.37278e-104	Epi_1
TNIP1	3.29225e-108	0.369138	0.421	0.24	7.57085e-104	Epi_1
MYL6	3.60386e-108	0.436293	0.951	0.885	8.28744e-104	Epi_1
MET	5.71863e-108	0.376431	0.409	0.235	1.31506e-103	Epi_1
NDFIP1	8.06073e-108	0.476798	0.681	0.51	1.85365e-103	Epi_1
OCLN	9.61037e-108	0.459795	0.499	0.323	2.21e-103	Epi_1
RALB	1.00491e-107	0.3489	0.427	0.246	2.31089e-103	Epi_1
ELOB	1.65652e-107	0.384086	0.748	0.584	3.80933e-103	Epi_1
UBR4	8.29047e-107	0.309504	0.398	0.223	1.90648e-102	Epi_1
RAB1A	8.83192e-107	0.382468	0.828	0.682	2.03099e-102	Epi_1
FAM83H	8.94977e-107	0.34994	0.55	0.353	2.05809e-102	Epi_1
CST3	2.79245e-106	0.419681	0.868	0.711	6.42151e-102	Epi_1
COX17	2.80793e-106	0.341078	0.59	0.391	6.45713e-102	Epi_1
UBE2J1	4.566e-106	0.306989	0.395	0.219	1.05e-101	Epi_1
VMP1	7.09312e-106	0.414986	0.772	0.593	1.63113e-101	Epi_1
TUBB4B	2.31501e-105	0.293603	0.617	0.409	5.32361e-101	Epi_1
VPS37B	2.33582e-105	0.296253	0.355	0.187	5.37145e-101	Epi_1
TAGLN2	8.41469e-105	0.379645	0.93	0.84	1.93504e-100	Epi_1
IFI16	1.64172e-104	0.30528	0.25	0.112	3.7753e-100	Epi_1
CYB5B	2.00012e-104	0.679687	0.766	0.644	4.59948e-100	Epi_1
CHMP1A	5.9537e-104	0.276111	0.358	0.19	1.36911e-99	Epi_1
F11R	8.14878e-104	0.413641	0.706	0.528	1.87389e-99	Epi_1
KCMF1	1.30839e-103	0.367089	0.579	0.391	3.00877e-99	Epi_1
TOX3	1.63842e-103	0.27973	0.316	0.157	3.7677e-99	Epi_1
PICALM	1.66623e-103	0.378614	0.479	0.297	3.83167e-99	Epi_1
OVOL1	2.27347e-103	0.391624	0.368	0.204	5.22807e-99	Epi_1
WSB1	2.92527e-103	0.395064	0.616	0.428	6.72695e-99	Epi_1
EPS8L2	7.86407e-103	0.287028	0.357	0.187	1.80842e-98	Epi_1
PLEK2	1.13454e-102	0.305043	0.354	0.191	2.60899e-98	Epi_1
MYL12B	3.70609e-101	0.386262	0.904	0.796	8.52253e-97	Epi_1
RAB10	5.38977e-101	0.420621	0.737	0.572	1.23943e-96	Epi_1
SDCBP	1.46295e-100	0.424151	0.733	0.576	3.36421e-96	Epi_1
FXYD5	1.69698e-100	0.313014	0.439	0.256	3.90238e-96	Epi_1
SPAG9	3.46423e-100	0.295209	0.327	0.17	7.96633e-96	Epi_1
NCOA7	4.84289e-100	0.52942	0.495	0.323	1.11367e-95	Epi_1
SCARB2	5.69566e-100	0.405026	0.557	0.374	1.30977e-95	Epi_1
TMOD3	7.39433e-100	0.376856	0.437	0.264	1.7004e-95	Epi_1
ITPRIPL2	1.74686e-98	0.255744	0.28	0.135	4.01708e-94	Epi_1
VCL	2.0174e-98	0.318209	0.357	0.196	4.63922e-94	Epi_1
RAP1B	2.07573e-98	0.382295	0.636	0.457	4.77335e-94	Epi_1
PTTG1IP	6.49711e-98	0.569429	0.782	0.638	1.49407e-93	Epi_1
CFLAR	2.05042e-97	0.37318	0.481	0.298	4.71515e-93	Epi_1
PXN	2.37658e-97	0.347915	0.514	0.329	5.46518e-93	Epi_1
SPINT2	2.62345e-97	0.342243	0.957	0.86	6.03289e-93	Epi_1
VAMP8	2.81844e-97	0.371455	0.794	0.643	6.48128e-93	Epi_1
ZFAND3	2.82708e-97	0.292988	0.408	0.236	6.50116e-93	Epi_1
PPTC7	3.44529e-97	0.296226	0.331	0.176	7.9228e-93	Epi_1
ESYT2	4.20465e-97	0.347228	0.554	0.371	9.66902e-93	Epi_1
UBE2R2	1.0327e-96	0.371225	0.78	0.622	2.3748e-92	Epi_1
BAIAP2L1	1.47346e-96	0.281513	0.404	0.232	3.38837e-92	Epi_1
EIF2S2	1.61816e-96	0.373284	0.869	0.762	3.72113e-92	Epi_1
GOLM1	1.62766e-96	0.282455	0.348	0.183	3.74296e-92	Epi_1
ZNF703	2.55205e-96	0.449427	0.591	0.416	5.8687e-92	Epi_1
CTSS	2.93048e-96	0.454144	0.573	0.399	6.73893e-92	Epi_1
ETHE1	3.78625e-96	0.283	0.386	0.218	8.70686e-92	Epi_1
PPP1R11	7.00642e-96	0.31238	0.471	0.295	1.6112e-91	Epi_1
CDC42EP1	1.71477e-95	0.278417	0.286	0.142	3.94328e-91	Epi_1
ID2	1.84514e-95	0.30246	0.501	0.308	4.24308e-91	Epi_1
CD2AP	1.98734e-95	0.400958	0.662	0.492	4.57008e-91	Epi_1
ACTR3	2.33873e-95	0.378842	0.789	0.632	5.37814e-91	Epi_1
NEU1	2.62233e-95	0.294256	0.459	0.277	6.03031e-91	Epi_1
KDELR2	3.71381e-95	0.375582	0.662	0.488	8.54028e-91	Epi_1
NCEH1	2.84714e-94	0.364369	0.335	0.184	6.54729e-90	Epi_1
BNIP3L	4.90674e-94	0.374361	0.278	0.14	1.12835e-89	Epi_1
CHMP2A	1.8707e-93	0.317693	0.568	0.374	4.30186e-89	Epi_1
DSP	3.00505e-93	0.42014	0.803	0.66	6.91041e-89	Epi_1
SUN1	6.7903e-93	0.314376	0.414	0.243	1.5615e-88	Epi_1
TNFRSF10B	2.86812e-92	0.288202	0.305	0.158	6.59554e-88	Epi_1
DDA1	3.88806e-92	0.261165	0.295	0.152	8.94098e-88	Epi_1
TMBIM6	4.05577e-92	0.348949	0.962	0.881	9.32665e-88	Epi_1
ASAP2	4.18239e-92	0.307767	0.344	0.188	9.61782e-88	Epi_1
CHP1	2.58244e-91	0.327785	0.518	0.342	5.93858e-87	Epi_1
ATP6V1E1	6.45221e-91	0.314125	0.431	0.264	1.48375e-86	Epi_1
ZFAND2A	1.4979e-90	0.595278	0.378	0.221	3.44458e-86	Epi_1
CSRP1	1.67284e-90	0.273628	0.313	0.164	3.84686e-86	Epi_1
PGAM1	1.6927e-90	0.329671	0.517	0.342	3.89254e-86	Epi_1
ARL4C	2.63647e-90	0.539138	0.365	0.216	6.06283e-86	Epi_1
TMEM159	3.20393e-90	0.270909	0.295	0.151	7.36776e-86	Epi_1
ADRM1	4.63665e-90	0.289576	0.398	0.232	1.06624e-85	Epi_1
CLIP1	2.15403e-89	0.266167	0.342	0.186	4.95341e-85	Epi_1
TPI1	2.08747e-88	0.365182	0.918	0.851	4.80034e-84	Epi_1
YWHAH	1.14242e-87	0.342491	0.524	0.352	2.62712e-83	Epi_1
CGN	1.15405e-87	0.325148	0.403	0.242	2.65385e-83	Epi_1
CNIH4	1.88523e-87	0.267246	0.416	0.25	4.33527e-83	Epi_1
EIF4G2	2.26033e-87	0.361337	0.904	0.814	5.19786e-83	Epi_1
MAPRE1	3.09002e-87	0.30236	0.606	0.426	7.1058e-83	Epi_1
MAPK3	4.08269e-87	0.26933	0.47	0.296	9.38856e-83	Epi_1
PLK2	4.42269e-87	0.42979	0.433	0.272	1.01704e-82	Epi_1
ARPC1A	4.57282e-87	0.299728	0.444	0.275	1.05157e-82	Epi_1
UBE2D1	1.19608e-85	0.315949	0.35	0.199	2.75051e-81	Epi_1
ARL5B	1.72282e-85	0.346675	0.397	0.242	3.9618e-81	Epi_1
SELENOP	3.19882e-84	0.546018	0.385	0.237	7.356e-80	Epi_1
PRR13	3.83051e-84	0.342278	0.835	0.719	8.80864e-80	Epi_1
CALR	1.5438e-83	0.419562	0.929	0.84	3.55011e-79	Epi_1
TXNRD1	1.67804e-83	0.412362	0.389	0.236	3.85883e-79	Epi_1
MMP14	1.98259e-83	0.418487	0.455	0.295	4.55916e-79	Epi_1
EDF1	2.45211e-83	0.305765	0.622	0.446	5.63886e-79	Epi_1
TWF1	2.6172e-83	0.303265	0.455	0.289	6.01852e-79	Epi_1
RAB5C	3.35878e-83	0.268197	0.413	0.25	7.72385e-79	Epi_1
CHMP5	7.58794e-83	0.327662	0.651	0.479	1.74492e-78	Epi_1
COQ10B	2.02567e-82	0.261254	0.344	0.194	4.65822e-78	Epi_1
TMEM45B	6.1912e-82	0.376949	0.54	0.385	1.42373e-77	Epi_1
RAB7A	7.04422e-82	0.334519	0.881	0.763	1.61989e-77	Epi_1
DRAP1	1.83415e-81	0.276726	0.456	0.29	4.21782e-77	Epi_1
SELENOS	2.36481e-81	0.347002	0.609	0.442	5.43811e-77	Epi_1
CD82	5.28661e-81	0.399099	0.433	0.281	1.21571e-76	Epi_1
C4orf3	7.12924e-81	0.440904	0.616	0.466	1.63944e-76	Epi_1
FLNB	1.19458e-80	0.267777	0.35	0.2	2.74705e-76	Epi_1
S100A4	3.8296e-80	1.25196	0.535	0.42	8.80654e-76	Epi_1
MORF4L1	3.28101e-79	0.311746	0.763	0.612	7.54501e-75	Epi_1
MGLL	3.48849e-79	0.486055	0.436	0.282	8.02213e-75	Epi_1
ABHD11	4.29376e-79	0.286679	0.566	0.395	9.87393e-75	Epi_1
ARF1	5.9342e-79	0.306101	0.933	0.84	1.36463e-74	Epi_1
SBDS	2.0318e-78	0.338874	0.82	0.683	4.67234e-74	Epi_1
YPEL5	3.58187e-78	0.31943	0.514	0.347	8.23686e-74	Epi_1
PPP2R2A	6.24113e-78	0.294558	0.441	0.282	1.43521e-73	Epi_1
LRRC59	1.01252e-77	0.291229	0.51	0.345	2.3284e-73	Epi_1
SLC20A2	3.82361e-77	0.308516	0.355	0.21	8.79277e-73	Epi_1
UBE2L3	5.86657e-77	0.279269	0.554	0.383	1.34908e-72	Epi_1
TPM1	9.42367e-77	0.3405	0.655	0.506	2.16707e-72	Epi_1
IRF1	1.50488e-76	0.384829	0.539	0.373	3.46062e-72	Epi_1
DNAJC1	1.95162e-76	0.262955	0.319	0.179	4.48794e-72	Epi_1
NAPA	1.97135e-76	0.280848	0.441	0.279	4.53332e-72	Epi_1
SOWAHC	3.63936e-76	0.287987	0.396	0.247	8.36907e-72	Epi_1
LYZ	5.39353e-76	0.792472	0.529	0.388	1.2403e-71	Epi_1
SERPINB6	6.50027e-76	0.323141	0.558	0.401	1.4948e-71	Epi_1
YIPF6	2.02994e-75	0.283401	0.47	0.309	4.66806e-71	Epi_1
KIAA1551	3.4312e-75	0.321473	0.299	0.167	7.89039e-71	Epi_1
SUB1	7.38257e-75	0.471449	0.793	0.703	1.6977e-70	Epi_1
EFNA1	1.055e-74	0.390307	0.505	0.35	2.42608e-70	Epi_1
PPP1R15B	1.351e-74	0.311648	0.482	0.328	3.10676e-70	Epi_1
SOD2	2.16915e-74	0.442641	0.49	0.332	4.98818e-70	Epi_1
SH3GL1	5.17983e-74	0.269978	0.327	0.19	1.19115e-69	Epi_1
TMEM176A	8.63277e-74	0.417957	0.501	0.353	1.98519e-69	Epi_1
GSTP1	1.01119e-73	0.33178	0.917	0.85	2.32534e-69	Epi_1
PSAP	2.16673e-73	0.377256	0.887	0.8	4.9826e-69	Epi_1
NRBP1	3.33184e-73	0.253206	0.363	0.217	7.66191e-69	Epi_1
PKP3	3.72853e-73	0.286163	0.667	0.507	8.57412e-69	Epi_1
MGST3	1.09282e-72	0.360613	0.755	0.627	2.51305e-68	Epi_1
WSB2	1.15717e-72	0.270587	0.397	0.247	2.66102e-68	Epi_1
ELOC	1.33949e-71	0.297023	0.715	0.561	3.0803e-67	Epi_1
CEBPG	1.51704e-71	0.27833	0.512	0.351	3.48858e-67	Epi_1
ROMO1	1.60751e-71	0.280147	0.702	0.545	3.69662e-67	Epi_1
ATF3	1.85221e-71	0.475114	0.758	0.595	4.25935e-67	Epi_1
VAT1	1.871e-71	0.289982	0.265	0.144	4.30255e-67	Epi_1
NEAT1	5.40862e-71	0.442992	0.822	0.706	1.24377e-66	Epi_1
CDC25B	6.46804e-71	0.330019	0.414	0.266	1.48739e-66	Epi_1
IRF6	6.48294e-71	0.307973	0.467	0.316	1.49082e-66	Epi_1
YWHAG	1.19791e-70	0.362085	0.778	0.642	2.75472e-66	Epi_1
DSC2	1.36053e-70	0.657059	0.583	0.45	3.12869e-66	Epi_1
CALM1	1.38929e-70	0.32518	0.949	0.882	3.19482e-66	Epi_1
NOP10	4.13096e-70	0.280064	0.609	0.45	9.49955e-66	Epi_1
BRD2	3.60229e-69	0.305205	0.797	0.664	8.28382e-65	Epi_1
KLF3	4.01348e-69	0.378047	0.587	0.442	9.2294e-65	Epi_1
PSMA7	5.31418e-69	0.272909	0.834	0.702	1.22205e-64	Epi_1
DNM2	3.24811e-68	0.258002	0.505	0.35	7.46934e-64	Epi_1
SMS	3.53004e-68	0.303339	0.583	0.426	8.11767e-64	Epi_1
CERS2	5.14157e-68	0.295925	0.752	0.609	1.18236e-63	Epi_1
ARPC3	6.12692e-68	0.278142	0.817	0.695	1.40895e-63	Epi_1
CLSTN1	7.3207e-68	0.266826	0.293	0.166	1.68347e-63	Epi_1
PPP1R14B	1.64082e-67	0.342087	0.673	0.532	3.77324e-63	Epi_1
MORF4L2	1.67013e-67	0.27655	0.642	0.486	3.84063e-63	Epi_1
NDUFB4	1.9245e-67	0.256438	0.676	0.509	4.42557e-63	Epi_1
EPCAM	4.34853e-67	0.317559	0.987	0.935	9.99989e-63	Epi_1
DUSP6	2.09531e-66	0.460757	0.64	0.496	4.81836e-62	Epi_1
UBA1	2.64596e-66	0.314842	0.628	0.476	6.08465e-62	Epi_1
SSR4	3.45376e-66	0.318285	0.734	0.606	7.94226e-62	Epi_1
DDX5	3.91081e-66	0.283022	0.847	0.73	8.99331e-62	Epi_1
BRI3	4.23551e-66	0.357471	0.835	0.716	9.73998e-62	Epi_1
SDR16C5	8.10298e-66	0.311687	0.312	0.184	1.86336e-61	Epi_1
WBP2	2.23384e-65	0.31015	0.433	0.288	5.13693e-61	Epi_1
NUDT4	5.25702e-65	0.356602	0.67	0.525	1.2089e-60	Epi_1
PPA1	6.97916e-65	0.383811	0.827	0.753	1.60493e-60	Epi_1
CFDP1	4.35999e-64	0.324154	0.546	0.397	1.00262e-59	Epi_1
KPNA4	4.37469e-64	0.272925	0.504	0.35	1.006e-59	Epi_1
PCBP1	4.82547e-64	0.298283	0.913	0.819	1.10967e-59	Epi_1
DIAPH1	9.23832e-64	0.295728	0.491	0.342	2.12444e-59	Epi_1
SREK1IP1	1.44743e-63	0.25482	0.447	0.298	3.32852e-59	Epi_1
DDX3X	2.20937e-63	0.309468	0.735	0.6	5.08067e-59	Epi_1
NET1	3.86976e-63	0.393661	0.802	0.662	8.89891e-59	Epi_1
ATP1B3	6.74552e-63	0.326904	0.692	0.558	1.5512e-58	Epi_1
STX3	7.42195e-63	0.258046	0.441	0.296	1.70675e-58	Epi_1
ATP6V1G1	7.45595e-63	0.276594	0.744	0.595	1.71457e-58	Epi_1
KDELR1	1.53109e-62	0.272471	0.836	0.713	3.52089e-58	Epi_1
POF1B	1.74752e-62	0.510671	0.672	0.569	4.0186e-58	Epi_1
EHF	2.86496e-62	0.293618	0.536	0.382	6.58827e-58	Epi_1
TMEM167A	8.03983e-62	0.262459	0.499	0.349	1.84884e-57	Epi_1
GABARAPL1	5.98335e-61	0.286369	0.251	0.139	1.37593e-56	Epi_1
PLEKHB2	7.01926e-61	0.283993	0.421	0.282	1.61415e-56	Epi_1
CDC42EP4	1.11464e-60	0.25261	0.41	0.271	2.56322e-56	Epi_1
RPS27L	1.68847e-60	0.27165	0.663	0.527	3.8828e-56	Epi_1
COX7A2	3.72533e-60	0.26015	0.734	0.607	8.56677e-56	Epi_1
TAX1BP1	7.11535e-60	0.381934	0.839	0.745	1.63625e-55	Epi_1
ATP5MD	1.03697e-59	0.257678	0.707	0.574	2.38463e-55	Epi_1
ZNF706	1.97946e-59	0.264057	0.763	0.62	4.55197e-55	Epi_1
RNASET2	2.12907e-59	0.588478	0.604	0.503	4.89602e-55	Epi_1
GPI	2.62973e-59	0.319695	0.664	0.532	6.04733e-55	Epi_1
HMGCS1	3.64439e-59	0.342176	0.375	0.245	8.38064e-55	Epi_1
GPA33	5.24528e-59	0.325671	0.281	0.168	1.2062e-54	Epi_1
IFITM1	5.37197e-58	0.296225	0.331	0.21	1.23534e-53	Epi_1
SLC7A5	6.27012e-58	0.334652	0.468	0.33	1.44188e-53	Epi_1
RNASE1	3.62234e-57	0.312713	0.329	0.205	8.32994e-53	Epi_1
MID1IP1	3.28167e-56	0.323066	0.397	0.269	7.54653e-52	Epi_1
BST2	1.11628e-55	0.256771	0.327	0.205	2.56699e-51	Epi_1
IFITM2	6.06581e-55	0.403659	0.595	0.475	1.39489e-50	Epi_1
UBE2B	7.97933e-55	0.255076	0.589	0.442	1.83493e-50	Epi_1
PRELID3B	1.62821e-54	0.281108	0.65	0.521	3.74424e-50	Epi_1
CTNNA1	2.71556e-54	0.261712	0.702	0.562	6.2447e-50	Epi_1
CTGF	4.22022e-54	0.366932	0.26	0.152	9.70482e-50	Epi_1
RDH10	1.26881e-53	0.504978	0.381	0.261	2.91776e-49	Epi_1
NFKBIZ	4.62923e-53	0.325153	0.419	0.286	1.06454e-48	Epi_1
TMEM50A	1.17925e-51	0.252112	0.651	0.504	2.7118e-47	Epi_1
LASP1	1.93553e-51	0.30256	0.66	0.521	4.45095e-47	Epi_1
PPP1CB	2.56984e-51	0.275135	0.636	0.502	5.90961e-47	Epi_1
LPGAT1	5.90891e-51	0.304361	0.451	0.322	1.35881e-46	Epi_1
EPSTI1	7.53462e-51	0.316002	0.428	0.301	1.73266e-46	Epi_1
CMPK1	2.22338e-50	0.252787	0.63	0.501	5.11289e-46	Epi_1
PNPLA2	2.40028e-50	0.289211	0.545	0.412	5.51967e-46	Epi_1
CD9	5.08701e-50	0.365441	0.92	0.836	1.16981e-45	Epi_1
ANKLE2	1.19711e-49	0.30163	0.312	0.2	2.75287e-45	Epi_1
ZFP36L1	1.38267e-49	0.518774	0.918	0.839	3.17958e-45	Epi_1
KRT10	1.56091e-49	0.275363	0.559	0.431	3.58946e-45	Epi_1
RAB5B	1.81085e-49	0.2962	0.62	0.489	4.16423e-45	Epi_1
SLC25A5	2.27078e-49	0.341406	0.862	0.788	5.22188e-45	Epi_1
CDK2AP2	1.3863e-48	0.264314	0.464	0.33	3.18794e-44	Epi_1
UBE2H	1.61279e-48	0.379678	0.714	0.579	3.70876e-44	Epi_1
FERMT1	2.387e-48	0.390979	0.69	0.569	5.48913e-44	Epi_1
TFRC	5.69975e-47	0.278634	0.485	0.362	1.31071e-42	Epi_1
FAM84A	1.17566e-46	0.28188	0.515	0.384	2.70356e-42	Epi_1
CBX4	3.29974e-46	0.265986	0.491	0.362	7.58808e-42	Epi_1
KRT23	4.75244e-46	0.536216	0.478	0.382	1.09287e-41	Epi_1
ATP6V1F	5.17426e-46	0.270284	0.58	0.456	1.18987e-41	Epi_1
GHITM	2.82317e-45	0.25549	0.69	0.568	6.49217e-41	Epi_1
TXNIP	9.2329e-45	0.534978	0.63	0.529	2.1232e-40	Epi_1
DYNC1LI2	9.48653e-45	0.268436	0.532	0.405	2.18152e-40	Epi_1
MSMO1	1.63304e-44	0.275647	0.329	0.221	3.75533e-40	Epi_1
CDH17	1.22374e-43	0.395611	0.781	0.74	2.81411e-39	Epi_1
SLC40A1	1.34152e-43	0.26818	0.282	0.181	3.08496e-39	Epi_1
BAG3	9.59128e-43	0.320866	0.343	0.23	2.20561e-38	Epi_1
HIST1H1C	1.26359e-41	0.273285	0.32	0.217	2.90576e-37	Epi_1
CEBPD	8.74921e-41	0.353445	0.569	0.465	2.01197e-36	Epi_1
LY6E	2.29488e-40	0.37879	0.426	0.319	5.27731e-36	Epi_1
CHMP1B	2.85002e-40	0.255121	0.588	0.471	6.5539e-36	Epi_1
CD47	3.55595e-40	0.28238	0.623	0.511	8.17727e-36	Epi_1
RHOA	4.20341e-40	0.3022	0.859	0.763	9.66615e-36	Epi_1
WARS	3.01752e-39	0.34613	0.265	0.172	6.9391e-35	Epi_1
LGALS3BP	2.23369e-38	0.33014	0.795	0.73	5.1366e-34	Epi_1
YWHAQ	8.27127e-36	0.3209	0.8	0.714	1.90206e-31	Epi_1
SH3KBP1	3.37054e-35	0.250605	0.718	0.607	7.75089e-31	Epi_1
HERPUD1	4.23424e-35	0.265294	0.64	0.518	9.73706e-31	Epi_1
ARL8B	4.87128e-35	0.30212	0.493	0.393	1.1202e-30	Epi_1
GNB1	1.00105e-34	0.255391	0.782	0.673	2.30201e-30	Epi_1
DUSP1	2.14256e-32	0.383455	0.698	0.59	4.92702e-28	Epi_1
DUSP2	2.21359e-32	0.335421	0.258	0.173	5.09037e-28	Epi_1
PLIN2	1.49127e-28	0.343806	0.409	0.325	3.42932e-24	Epi_1
SOX4	1.03026e-27	0.350581	0.791	0.72	2.36919e-23	Epi_1
AOC1	2.0947e-26	0.258812	0.356	0.274	4.81697e-22	Epi_1
CDKN1C	2.31025e-26	0.395442	0.343	0.262	5.31265e-22	Epi_1
SPINK1	6.81945e-26	0.27666	0.316	0.227	1.5682e-21	Epi_1
KLF5	3.20155e-24	0.260078	0.893	0.815	7.36229e-20	Epi_1
MAL2	4.44118e-23	0.281906	0.763	0.686	1.02129e-18	Epi_1
INSIG1	6.23108e-22	0.420218	0.494	0.413	1.4329e-17	Epi_1
SDC1	2.65845e-21	0.265039	0.572	0.483	6.11337e-17	Epi_1
H1F0	4.67631e-21	0.389553	0.854	0.797	1.07536e-16	Epi_1
SERPINH1	2.54991e-19	0.294318	0.356	0.284	5.86378e-15	Epi_1
GADD45A	7.75015e-18	0.319659	0.618	0.549	1.78222e-13	Epi_1
HSPA5	4.14748e-15	0.281372	0.928	0.865	9.53754e-11	Epi_1
HSPB1	3.50666e-08	0.730496	0.903	0.864	0.000806392	Epi_1
DEFA5	0	1.82452	0.711	0.316	0	Epi_2
DEFA6	0	1.25206	0.62	0.213	0	Epi_2
CDK61	0	1.06803	0.86	0.516	0	Epi_2
DACH11	0	1.04983	0.88	0.469	0	Epi_2
PROX1	0	0.90618	0.845	0.474	0	Epi_2
APCDD11	0	0.856511	0.8	0.393	0	Epi_2
KRT5	0	0.853322	0.519	0.213	0	Epi_2
PEG10	0	0.834701	0.508	0.192	0	Epi_2
OXR1	0	0.824102	0.784	0.444	0	Epi_2
CERS6	0	0.814943	0.857	0.558	0	Epi_2
ASCL21	0	0.808542	0.821	0.513	0	Epi_2
MACC1	0	0.787177	0.829	0.541	0	Epi_2
SCRN1	0	0.771011	0.734	0.381	0	Epi_2
PBX11	0	0.766218	0.814	0.467	0	Epi_2
SPRY2	0	0.709253	0.846	0.515	0	Epi_2
PAM	0	0.697576	0.642	0.327	0	Epi_2
ACSL6	0	0.691564	0.492	0.183	0	Epi_2
CELF31	0	0.686248	0.612	0.256	0	Epi_2
COMMD61	0	0.667462	0.939	0.789	0	Epi_2
OTULINL	0	0.65016	0.599	0.275	0	Epi_2
AXIN2	0	0.649948	0.805	0.515	0	Epi_2
VAV31	0	0.645843	0.644	0.33	0	Epi_2
FILIP1L	0	0.642229	0.63	0.31	0	Epi_2
GPR155	0	0.626577	0.675	0.319	0	Epi_2
CAB39L1	0	0.618838	0.653	0.316	0	Epi_2
PABPC11	0	0.618332	0.99	0.972	0	Epi_2
NKD11	0	0.611872	0.915	0.561	0	Epi_2
MUCL1	0	0.609056	0.463	0.177	0	Epi_2
SMOC21	0	0.608391	0.44	0.172	0	Epi_2
CANX1	0	0.607289	0.949	0.849	0	Epi_2
TM9SF2	0	0.60574	0.923	0.751	0	Epi_2
NOTUM	0	0.597795	0.793	0.423	0	Epi_2
EIF3E1	0	0.596099	0.956	0.841	0	Epi_2
SNTB1	0	0.590534	0.745	0.406	0	Epi_2
ITPR21	0	0.580181	0.627	0.303	0	Epi_2
CTNNB1	0	0.578974	0.913	0.71	0	Epi_2
TDGF11	0	0.578301	0.663	0.349	0	Epi_2
L1TD1	0	0.577059	0.479	0.211	0	Epi_2
H2AFY	0	0.575944	0.938	0.823	0	Epi_2
UPK1A	0	0.57561	0.397	0.12	0	Epi_2
SP51	0	0.574753	0.798	0.45	0	Epi_2
RPL10A1	0	0.570823	0.983	0.951	0	Epi_2
HSP90B1	0	0.565472	0.964	0.889	0	Epi_2
NDFIP2	0	0.564051	0.811	0.554	0	Epi_2
ELF1	0	0.56095	0.811	0.559	0	Epi_2
ANXA131	0	0.557022	0.635	0.328	0	Epi_2
BTG2	0	0.555579	0.901	0.715	0	Epi_2
PCMTD2	0	0.548354	0.744	0.466	0	Epi_2
EIF4A2	0	0.545367	0.955	0.848	0	Epi_2
TOMM71	0	0.544219	0.969	0.895	0	Epi_2
TSC22D1	0	0.53388	0.942	0.772	0	Epi_2
DPYSL21	0	0.528068	0.718	0.431	0	Epi_2
FNTA1	0	0.525875	0.825	0.586	0	Epi_2
DSG2	0	0.525846	0.928	0.778	0	Epi_2
EEF21	0	0.525327	0.956	0.877	0	Epi_2
RPS201	0	0.523977	0.994	0.981	0	Epi_2
RPL211	0	0.522055	0.989	0.971	0	Epi_2
CSRNP3	0	0.509541	0.4	0.154	0	Epi_2
QPRT1	0	0.508001	0.739	0.442	0	Epi_2
RPL111	0	0.505685	0.985	0.959	0	Epi_2
RPS141	0	0.501849	0.989	0.955	0	Epi_2
RPS231	0	0.49258	0.99	0.963	0	Epi_2
BMP4	0	0.490988	0.859	0.539	0	Epi_2
FZD7	0	0.485731	0.355	0.124	0	Epi_2
BTF31	0	0.483385	0.97	0.891	0	Epi_2
RPL301	0	0.479057	0.991	0.972	0	Epi_2
RPL71	0	0.474946	0.989	0.951	0	Epi_2
ASPSCR1	0	0.474371	0.67	0.349	0	Epi_2
TPT11	0	0.470907	0.997	0.994	0	Epi_2
COX6C1	0	0.463379	0.975	0.92	0	Epi_2
EIF3H1	0	0.462078	0.953	0.842	0	Epi_2
RPS31	0	0.449068	0.986	0.959	0	Epi_2
RPS131	0	0.447265	0.984	0.958	0	Epi_2
RPL51	0	0.426184	0.977	0.912	0	Epi_2
RACK11	0	0.418047	0.975	0.912	0	Epi_2
RPS271	0	0.416252	0.989	0.963	0	Epi_2
RPS27A1	0	0.413359	0.988	0.971	0	Epi_2
RPL151	0	0.40225	0.975	0.919	0	Epi_2
RPS71	0	0.399258	0.989	0.949	0	Epi_2
RPL81	0	0.390487	0.991	0.968	0	Epi_2
RPL91	0	0.382318	0.986	0.954	0	Epi_2
RPL231	0	0.380286	0.989	0.974	0	Epi_2
RPL61	0	0.37089	0.988	0.961	0	Epi_2
HSP90AB1	0	0.360918	0.989	0.969	0	Epi_2
RPL27A1	0	0.334756	0.992	0.978	0	Epi_2
FGF20	7.38712e-307	0.477156	0.395	0.152	1.69874e-302	Epi_2
ITM2B	6.1897e-305	0.511585	0.908	0.743	1.42338e-300	Epi_2
RNF170	1.26951e-304	0.517238	0.616	0.34	2.91936e-300	Epi_2
RPL371	3.57651e-304	0.328924	0.992	0.983	8.22455e-300	Epi_2
C6orf481	3.27552e-302	0.468284	0.92	0.743	7.53238e-298	Epi_2
MTTP	5.82376e-302	0.451194	0.371	0.139	1.33923e-297	Epi_2
SYK1	9.71282e-302	0.52918	0.715	0.437	2.23356e-297	Epi_2
RPS61	8.3172e-300	0.352177	0.993	0.984	1.91262e-295	Epi_2
CBX3	1.61739e-299	0.440037	0.965	0.875	3.71936e-295	Epi_2
ABHD2	3.31375e-299	0.510905	0.841	0.606	7.62031e-295	Epi_2
MBNL2	2.62798e-295	0.487209	0.601	0.329	6.0433e-291	Epi_2
RPS81	1.82046e-294	0.362296	0.992	0.977	4.18632e-290	Epi_2
DACT1	6.92793e-294	0.379171	0.301	0.097	1.59315e-289	Epi_2
IFT57	2.45377e-293	0.642088	0.61	0.367	5.64268e-289	Epi_2
WWP1	1.09665e-290	0.508355	0.706	0.449	2.52186e-286	Epi_2
TRAM1	1.17973e-289	0.55277	0.833	0.628	2.71292e-285	Epi_2
ADD31	8.54425e-288	0.48873	0.859	0.646	1.96484e-283	Epi_2
RPL291	1.35086e-287	0.359208	0.986	0.962	3.10644e-283	Epi_2
ETS2	3.94311e-287	0.54871	0.813	0.594	9.06757e-283	Epi_2
RPL311	1.10815e-286	0.315675	0.993	0.986	2.5483e-282	Epi_2
BAMBI	1.44508e-285	0.49419	0.639	0.356	3.32311e-281	Epi_2
OLFML31	1.71839e-285	0.427131	0.411	0.167	3.95161e-281	Epi_2
RPS291	2.45992e-284	0.314279	0.992	0.984	5.65682e-280	Epi_2
CNN3	2.69469e-284	0.586294	0.773	0.53	6.19671e-280	Epi_2
RPL35A1	1.75124e-283	0.335966	0.987	0.968	4.02714e-279	Epi_2
TBC1D41	3.71239e-282	0.446767	0.598	0.318	8.537e-278	Epi_2
KREMEN11	9.99311e-281	0.477874	0.592	0.309	2.29801e-276	Epi_2
TNFRSF19	7.18828e-280	0.414721	0.377	0.149	1.65302e-275	Epi_2
IMPDH21	2.06409e-277	0.488642	0.675	0.42	4.74657e-273	Epi_2
TGFBR3	3.88287e-276	0.469502	0.449	0.205	8.92904e-272	Epi_2
DWORF	1.3825e-274	0.421094	0.447	0.191	3.1792e-270	Epi_2
TMEM132C	2.79726e-274	0.369758	0.386	0.154	6.43257e-270	Epi_2
PRAC11	1.39539e-273	0.445165	0.651	0.354	3.20884e-269	Epi_2
TMX4	6.19371e-272	0.536341	0.68	0.421	1.42431e-267	Epi_2
RPS281	2.31145e-271	0.388322	0.978	0.935	5.31541e-267	Epi_2
RPS211	2.91068e-271	0.340728	0.988	0.961	6.69341e-267	Epi_2
SGCE	4.02335e-270	0.361286	0.311	0.11	9.25209e-266	Epi_2
SLC7A8	2.87248e-269	0.445972	0.61	0.334	6.60555e-265	Epi_2
SND1	1.17029e-268	0.498295	0.801	0.593	2.6912e-264	Epi_2
GOLIM4	1.42714e-268	0.489522	0.796	0.555	3.28184e-264	Epi_2
SLC16A10	3.8664e-267	0.383394	0.365	0.145	8.89118e-263	Epi_2
MTPN	7.67505e-263	0.466585	0.853	0.66	1.76495e-258	Epi_2
TBC1D23	1.33292e-262	0.446002	0.474	0.236	3.06519e-258	Epi_2
TMED10	1.77886e-259	0.463848	0.907	0.758	4.09068e-255	Epi_2
HOXD10	1.86246e-258	0.354441	0.323	0.119	4.28291e-254	Epi_2
LGR51	4.38222e-257	0.439008	0.511	0.254	1.00774e-252	Epi_2
JUN	2.5947e-255	0.457795	0.962	0.89	5.96677e-251	Epi_2
SCD	4.95452e-254	0.496035	0.869	0.634	1.13934e-249	Epi_2
FKBP11	3.40682e-252	0.466276	0.577	0.319	7.83433e-248	Epi_2
VPS36	7.82555e-252	0.454732	0.753	0.51	1.79956e-247	Epi_2
RPL321	1.25326e-250	0.31719	0.991	0.975	2.882e-246	Epi_2
IRS21	2.10878e-249	0.483151	0.899	0.661	4.84936e-245	Epi_2
YAP1	2.87019e-249	0.465526	0.745	0.504	6.60028e-245	Epi_2
GDA	2.46921e-248	0.412584	0.558	0.3	5.6782e-244	Epi_2
ZFP36L11	4.49175e-244	0.389528	0.959	0.82	1.03292e-239	Epi_2
ACKR3	1.05561e-242	0.342607	0.302	0.11	2.42748e-238	Epi_2
MTURN	3.9745e-239	0.420912	0.583	0.325	9.13977e-235	Epi_2
MCTP1	5.09705e-238	0.337935	0.256	0.085	1.17212e-233	Epi_2
SLC12A21	5.68914e-238	0.469874	0.893	0.695	1.30827e-233	Epi_2
CCND21	3.51724e-237	0.446271	0.814	0.577	8.08824e-233	Epi_2
TMEM123	4.13227e-236	0.463751	0.834	0.642	9.50257e-232	Epi_2
GNG41	5.64687e-236	0.458762	0.694	0.412	1.29855e-231	Epi_2
RAB11FIP2	8.06721e-236	0.396955	0.479	0.242	1.85514e-231	Epi_2
SPPL2B	1.84057e-235	0.363102	0.527	0.283	4.23257e-231	Epi_2
EEF1A11	2.61619e-235	0.274635	0.995	0.99	6.01619e-231	Epi_2
RPS181	4.39716e-235	0.303985	0.992	0.983	1.01117e-230	Epi_2
SLC39A51	1.61861e-234	0.403838	0.615	0.36	3.72216e-230	Epi_2
ANKRD46	3.6034e-234	0.385068	0.459	0.23	8.28637e-230	Epi_2
CMTM6	7.42656e-234	0.439636	0.757	0.522	1.70781e-229	Epi_2
VPS13B	1.59657e-233	0.367767	0.331	0.136	3.67148e-229	Epi_2
STK38L	5.73302e-233	0.449666	0.592	0.35	1.31837e-228	Epi_2
RAB2A	7.83797e-233	0.412058	0.91	0.762	1.80242e-228	Epi_2
GLIPR1	4.33913e-232	0.440624	0.436	0.212	9.97825e-228	Epi_2
C2	7.08814e-232	0.406292	0.53	0.291	1.62999e-227	Epi_2
RALA	2.73911e-231	0.434401	0.836	0.641	6.29886e-227	Epi_2
SLC16A1	5.64646e-231	0.485911	0.69	0.45	1.29846e-226	Epi_2
SMARCC1	5.94288e-231	0.431305	0.78	0.547	1.36662e-226	Epi_2
MLEC1	1.18808e-230	0.474813	0.872	0.686	2.73211e-226	Epi_2
CIRBP	4.06986e-230	0.443888	0.801	0.6	9.35904e-226	Epi_2
EBPL1	3.08912e-229	0.434607	0.776	0.556	7.10373e-225	Epi_2
GTF2I	1.20797e-228	0.416632	0.896	0.721	2.77785e-224	Epi_2
FOS	8.28548e-228	0.489691	0.969	0.896	1.90533e-223	Epi_2
RNF128	1.2957e-227	0.436164	0.594	0.365	2.97959e-223	Epi_2
DPEP1	1.61299e-227	0.368305	0.667	0.391	3.70924e-223	Epi_2
TM4SF20	3.23503e-227	0.331098	0.314	0.123	7.43929e-223	Epi_2
TPPP3	3.11497e-226	0.419193	0.415	0.195	7.16317e-222	Epi_2
RPL33	2.58225e-224	0.302559	0.984	0.945	5.93815e-220	Epi_2
ETV5	1.10317e-223	0.354985	0.401	0.183	2.53684e-219	Epi_2
2024-09-07	2.2614e-222	0.402136	0.884	0.694	5.20031e-218	Epi_2
SMIM14	4.28567e-220	0.453657	0.687	0.446	9.85532e-216	Epi_2
EMB	7.22604e-219	0.357356	0.301	0.12	1.6617e-214	Epi_2
RAP2A	2.00909e-218	0.450643	0.603	0.373	4.6201e-214	Epi_2
GGH	6.65191e-218	0.355117	0.854	0.592	1.52967e-213	Epi_2
KIZ	2.63651e-217	0.394397	0.563	0.316	6.06291e-213	Epi_2
RPS251	4.47408e-215	0.292848	0.979	0.925	1.02886e-210	Epi_2
MYO10	9.23517e-215	0.445352	0.698	0.49	2.12372e-210	Epi_2
CPNE3	1.66445e-211	0.436795	0.754	0.542	3.82757e-207	Epi_2
ATP5MC21	6.69598e-211	0.35711	0.959	0.868	1.53981e-206	Epi_2
DCAF7	1.13051e-210	0.430025	0.641	0.42	2.59971e-206	Epi_2
CTDSPL1	1.12358e-209	0.392921	0.576	0.337	2.58378e-205	Epi_2
TCEA1	7.52327e-209	0.347463	0.88	0.7	1.73005e-204	Epi_2
KIAA1147	4.04614e-208	0.348731	0.383	0.179	9.30451e-204	Epi_2
MTDH	1.91357e-207	0.401973	0.921	0.792	4.40045e-203	Epi_2
NRN1	9.62944e-207	0.29966	0.261	0.095	2.21439e-202	Epi_2
SNHG71	1.09831e-205	0.406265	0.723	0.496	2.52567e-201	Epi_2
RPS161	1.73115e-205	0.275442	0.99	0.971	3.98095e-201	Epi_2
RPSA1	1.87639e-204	0.343937	0.94	0.833	4.31495e-200	Epi_2
RHOBTB3	1.89781e-204	0.430217	0.655	0.438	4.3642e-200	Epi_2
CDCA7L	3.49265e-204	0.361339	0.542	0.298	8.0317e-200	Epi_2
NPM11	5.23758e-204	0.363891	0.973	0.904	1.20443e-199	Epi_2
TRIM4	7.77033e-204	0.368763	0.53	0.305	1.78686e-199	Epi_2
FAM169A	3.04472e-201	0.341379	0.374	0.174	7.00163e-197	Epi_2
TP53BP1	2.58925e-198	0.314576	0.466	0.245	5.95423e-194	Epi_2
HIP1	2.63784e-198	0.33573	0.417	0.204	6.06597e-194	Epi_2
RPL37A1	1.91253e-197	0.269762	0.994	0.983	4.39806e-193	Epi_2
PCCA	2.04705e-197	0.310311	0.622	0.352	4.70739e-193	Epi_2
PLEKHB1	4.47507e-197	0.325668	0.466	0.244	1.02909e-192	Epi_2
CLDN1	1.23099e-194	0.354437	0.79	0.557	2.83079e-190	Epi_2
MAP2K6	1.99942e-194	0.374864	0.451	0.241	4.59786e-190	Epi_2
ARHGAP5	1.43558e-193	0.409208	0.769	0.568	3.30127e-189	Epi_2
TSPAN5	1.54636e-193	0.370119	0.412	0.207	3.55601e-189	Epi_2
STARD13	2.27854e-193	0.316081	0.367	0.172	5.23973e-189	Epi_2
KDM7A	6.38845e-193	0.381334	0.672	0.441	1.46909e-188	Epi_2
MAPK14	7.20189e-193	0.404051	0.576	0.363	1.65615e-188	Epi_2
PFDN51	1.93101e-191	0.329402	0.943	0.838	4.44054e-187	Epi_2
NUBPL	2.61142e-191	0.352716	0.371	0.18	6.00523e-187	Epi_2
DNAJC3	7.08444e-191	0.391877	0.692	0.466	1.62914e-186	Epi_2
RPL141	7.70596e-191	0.293178	0.983	0.953	1.77206e-186	Epi_2
CDKN1C1	4.48713e-190	0.402507	0.437	0.227	1.03186e-185	Epi_2
FKBP9	6.75812e-190	0.392358	0.754	0.541	1.5541e-185	Epi_2
LEF11	8.14921e-189	0.336276	0.485	0.257	1.87399e-184	Epi_2
POLR1D1	3.5206e-188	0.373119	0.895	0.756	8.09598e-184	Epi_2
DUSP11	7.06282e-188	0.406141	0.752	0.564	1.62417e-183	Epi_2
PHLDB2	8.06893e-188	0.30832	0.291	0.12	1.85553e-183	Epi_2
GADD45A1	2.83559e-186	0.375032	0.733	0.51	6.52073e-182	Epi_2
KBTBD2	1.13088e-184	0.364515	0.683	0.459	2.60057e-180	Epi_2
TPP1	4.57632e-184	0.392487	0.684	0.474	1.05237e-179	Epi_2
ERG28	7.19895e-184	0.418384	0.631	0.427	1.65547e-179	Epi_2
H1F01	1.00861e-183	0.3411	0.928	0.77	2.31939e-179	Epi_2
ZFAS11	1.42144e-182	0.301581	0.961	0.866	3.26874e-178	Epi_2
SPCS2	9.22817e-182	0.40104	0.833	0.671	2.12211e-177	Epi_2
MTSS1	1.3664e-180	0.312482	0.506	0.281	3.14217e-176	Epi_2
TRIM24	2.18298e-178	0.3751	0.562	0.35	5.01998e-174	Epi_2
KCTD14	2.47273e-178	0.335508	0.394	0.206	5.68628e-174	Epi_2
INHBB	8.30364e-178	0.313921	0.337	0.153	1.90951e-173	Epi_2
EPHB2	4.87259e-177	0.354301	0.615	0.403	1.1205e-172	Epi_2
MBNL1	1.11227e-174	0.399862	0.593	0.394	2.55777e-170	Epi_2
HOXA7	2.20616e-174	0.336895	0.458	0.253	5.07329e-170	Epi_2
EPCAM1	6.37066e-174	0.263642	0.979	0.932	1.465e-169	Epi_2
SSR3	7.11218e-174	0.408942	0.737	0.546	1.63552e-169	Epi_2
RPL7A1	2.88713e-173	0.268364	0.98	0.939	6.63925e-169	Epi_2
GPALPP1	6.01453e-173	0.33986	0.489	0.283	1.3831e-168	Epi_2
SPATA13	3.64691e-172	0.318035	0.509	0.298	8.38644e-168	Epi_2
CXXC5	4.99399e-172	0.363309	0.695	0.494	1.14842e-167	Epi_2
EBLN3P	6.15747e-172	0.357181	0.603	0.402	1.41597e-167	Epi_2
JPH1	2.87104e-171	0.328721	0.469	0.266	6.60223e-167	Epi_2
AKR1C3	3.83776e-171	0.349635	0.622	0.398	8.8253e-167	Epi_2
LAMP1	7.49265e-171	0.333982	0.915	0.77	1.72301e-166	Epi_2
ATP5F1A1	4.95618e-169	0.344436	0.809	0.602	1.13972e-164	Epi_2
ERC1	2.05779e-168	0.309532	0.351	0.173	4.7321e-164	Epi_2
FZD10	2.35119e-168	0.302132	0.484	0.263	5.4068e-164	Epi_2
HOXA10	4.6701e-168	0.325222	0.754	0.542	1.07394e-163	Epi_2
RABGAP1	6.32801e-167	0.343527	0.636	0.42	1.45519e-162	Epi_2
N4BP2L2	4.63111e-166	0.300031	0.816	0.607	1.06497e-161	Epi_2
EIF4B1	1.06699e-165	0.356001	0.892	0.757	2.45365e-161	Epi_2
GTF3A	3.13263e-165	0.344872	0.852	0.642	7.20379e-161	Epi_2
EFCAB14	6.17602e-165	0.373107	0.58	0.377	1.42024e-160	Epi_2
TSTD1	7.82864e-165	0.35144	0.755	0.556	1.80027e-160	Epi_2
SINHCAF	8.05322e-165	0.355793	0.823	0.633	1.85192e-160	Epi_2
LPXN	1.17574e-164	0.322544	0.376	0.189	2.70374e-160	Epi_2
DEPTOR	4.63528e-164	0.322616	0.38	0.201	1.06593e-159	Epi_2
A1CF	7.72626e-164	0.337432	0.392	0.212	1.77673e-159	Epi_2
PNRC2	1.64299e-163	0.377617	0.749	0.567	3.77822e-159	Epi_2
SLC44A1	1.80417e-163	0.408069	0.736	0.545	4.14886e-159	Epi_2
ABCB1	3.19743e-163	0.313155	0.321	0.151	7.35282e-159	Epi_2
NR2F1	8.76399e-163	0.302421	0.357	0.177	2.01537e-158	Epi_2
LTA4H1	9.92377e-163	0.351643	0.576	0.381	2.28207e-158	Epi_2
FAM171A1	1.19322e-162	0.314503	0.517	0.315	2.74394e-158	Epi_2
PCMTD1	3.76134e-162	0.338676	0.563	0.363	8.64957e-158	Epi_2
PIBF1	4.91514e-162	0.315095	0.505	0.301	1.13029e-157	Epi_2
PRSS23	7.94809e-162	0.446664	0.632	0.428	1.82774e-157	Epi_2
CHMP4C	1.37963e-161	0.349252	0.662	0.463	3.1726e-157	Epi_2
SERINC3	2.1779e-161	0.348838	0.78	0.593	5.0083e-157	Epi_2
DPY19L4	1.68095e-160	0.326796	0.437	0.248	3.8655e-156	Epi_2
TSPAN12	6.92459e-160	0.320174	0.381	0.203	1.59238e-155	Epi_2
PLCB1	6.55759e-159	0.338957	0.45	0.259	1.50798e-154	Epi_2
HSPA51	9.23994e-159	0.373255	0.944	0.854	2.12482e-154	Epi_2
HOXA3	9.41914e-159	0.312639	0.523	0.314	2.16603e-154	Epi_2
TMED2	1.00353e-158	0.35981	0.873	0.718	2.30772e-154	Epi_2
RBPJ	1.37535e-158	0.348826	0.594	0.396	3.16276e-154	Epi_2
SKAP1	4.2041e-158	0.30517	0.402	0.212	9.66774e-154	Epi_2
TOMM201	8.55645e-158	0.341135	0.883	0.734	1.96764e-153	Epi_2
DOCK4	1.14934e-157	0.263364	0.327	0.155	2.64302e-153	Epi_2
TMEM154	5.51645e-156	0.316825	0.342	0.173	1.26856e-151	Epi_2
TBC1D5	2.36937e-155	0.296234	0.4	0.217	5.4486e-151	Epi_2
BIVM	5.32886e-155	0.28733	0.397	0.216	1.22542e-150	Epi_2
MGAT5	1.19849e-154	0.341788	0.522	0.321	2.75606e-150	Epi_2
RBMS1	1.65314e-154	0.27861	0.392	0.206	3.80157e-150	Epi_2
NAALADL2	7.75626e-154	0.264028	0.264	0.116	1.78363e-149	Epi_2
GDI21	7.96185e-154	0.344579	0.865	0.718	1.83091e-149	Epi_2
CAMLG	2.05574e-153	0.350121	0.634	0.442	4.72738e-149	Epi_2
ZMYM2	1.13815e-152	0.274087	0.648	0.434	2.61729e-148	Epi_2
APBB2	1.01154e-151	0.250135	0.403	0.214	2.32615e-147	Epi_2
AOAH	1.22625e-151	0.279084	0.343	0.171	2.81989e-147	Epi_2
CD46	1.57873e-151	0.342785	0.875	0.713	3.63045e-147	Epi_2
APPL1	1.47206e-149	0.313101	0.454	0.265	3.38515e-145	Epi_2
STT3B	2.65377e-149	0.285194	0.743	0.527	6.10262e-145	Epi_2
ATP1A11	5.55059e-149	0.353272	0.919	0.787	1.27641e-144	Epi_2
TMEM176B	8.10899e-149	0.285078	0.875	0.686	1.86474e-144	Epi_2
ITGA6	7.38686e-148	0.338877	0.829	0.662	1.69868e-143	Epi_2
HOXD9	1.05802e-147	0.267012	0.264	0.117	2.43303e-143	Epi_2
WFS1	1.15379e-147	0.27008	0.453	0.258	2.65325e-143	Epi_2
PREB	2.49958e-147	0.324012	0.539	0.348	5.74803e-143	Epi_2
CCL201	3.27227e-147	0.257122	0.702	0.493	7.52492e-143	Epi_2
ETNK1	1.11968e-146	0.346455	0.557	0.371	2.57482e-142	Epi_2
SUMF2	1.1915e-146	0.321549	0.679	0.489	2.73998e-142	Epi_2
ZKSCAN1	1.83757e-146	0.30839	0.773	0.583	4.22568e-142	Epi_2
MAN1A1	2.10455e-146	0.283334	0.352	0.181	4.83962e-142	Epi_2
PDIA4	3.03058e-146	0.355092	0.837	0.686	6.96913e-142	Epi_2
UFM1	5.97364e-146	0.316157	0.821	0.657	1.3737e-141	Epi_2
KLHDC10	1.33864e-144	0.28739	0.439	0.256	3.07833e-140	Epi_2
COPZ1	1.38396e-144	0.330275	0.834	0.667	3.18254e-140	Epi_2
SUGT1	1.54711e-144	0.315273	0.719	0.524	3.55773e-140	Epi_2
TTC17	2.45125e-144	0.311372	0.628	0.437	5.63691e-140	Epi_2
EEF1B21	3.30673e-144	0.284618	0.969	0.901	7.60415e-140	Epi_2
RPL221	4.45311e-143	0.259904	0.976	0.916	1.02404e-138	Epi_2
NFIA	8.5042e-143	0.331336	0.527	0.335	1.95563e-138	Epi_2
CDC16	1.72729e-139	0.285424	0.665	0.469	3.97207e-135	Epi_2
SATB1	7.55128e-139	0.257549	0.362	0.192	1.73649e-134	Epi_2
ACTR2	8.76438e-138	0.311138	0.879	0.724	2.01546e-133	Epi_2
MYCBP2	2.72269e-136	0.261207	0.491	0.3	6.26109e-132	Epi_2
GMPR	2.90221e-136	0.262254	0.266	0.124	6.67393e-132	Epi_2
UBL3	3.03407e-136	0.304128	0.511	0.323	6.97715e-132	Epi_2
GPR1601	4.46829e-136	0.332288	0.619	0.432	1.02753e-131	Epi_2
GTF2F2	4.67506e-136	0.300811	0.771	0.583	1.07508e-131	Epi_2
ZNF655	5.47162e-136	0.265734	0.47	0.283	1.25825e-131	Epi_2
UBE2H1	9.76863e-136	0.295923	0.735	0.56	2.24639e-131	Epi_2
EDAR	4.55385e-135	0.295103	0.355	0.188	1.0472e-130	Epi_2
ABHD12B	2.65451e-134	0.270957	0.3	0.151	6.10431e-130	Epi_2
SET1	7.34073e-134	0.263546	0.967	0.884	1.68807e-129	Epi_2
VPS54	1.02934e-133	0.268821	0.449	0.268	2.36708e-129	Epi_2
IGF2BP3	1.27272e-133	0.273299	0.33	0.173	2.92674e-129	Epi_2
WLS	1.60746e-133	0.26422	0.413	0.24	3.69651e-129	Epi_2
INTS8	3.56615e-133	0.292026	0.618	0.436	8.20071e-129	Epi_2
BET1L	3.59016e-133	0.296441	0.484	0.307	8.25593e-129	Epi_2
HNRNPA11	1.30374e-132	0.280548	0.973	0.898	2.99809e-128	Epi_2
HPCAL1	1.9796e-132	0.27469	0.721	0.535	4.55228e-128	Epi_2
CD91	2.77221e-132	0.264758	0.94	0.823	6.37497e-128	Epi_2
KLHL24	5.86485e-132	0.283266	0.446	0.269	1.34868e-127	Epi_2
SERBP1	5.29426e-131	0.30982	0.871	0.74	1.21747e-126	Epi_2
ZFAND1	6.7811e-130	0.311067	0.547	0.372	1.55938e-125	Epi_2
QARS	8.90308e-130	0.261098	0.603	0.41	2.04735e-125	Epi_2
CLNS1A1	1.76708e-129	0.31247	0.73	0.55	4.06357e-125	Epi_2
ELK3	2.01112e-129	0.299367	0.46	0.286	4.62478e-125	Epi_2
ATRAID	3.23656e-129	0.310492	0.67	0.484	7.44279e-125	Epi_2
PDLIM1	6.77379e-129	0.343823	0.818	0.68	1.5577e-124	Epi_2
IPO5	6.82347e-129	0.304864	0.614	0.429	1.56912e-124	Epi_2
RSL1D11	1.40101e-128	0.306635	0.864	0.709	3.22175e-124	Epi_2
NRCAM	2.33741e-128	0.311752	0.384	0.21	5.37511e-124	Epi_2
SUMF1	7.15333e-128	0.272622	0.382	0.22	1.64498e-123	Epi_2
MED4	5.14373e-127	0.277733	0.699	0.509	1.18285e-122	Epi_2
FOXN3	6.22777e-127	0.298669	0.403	0.239	1.43214e-122	Epi_2
CCDC28A	7.79266e-127	0.258652	0.376	0.213	1.792e-122	Epi_2
UGDH1	3.91161e-126	0.318427	0.581	0.394	8.99513e-122	Epi_2
LSM14A	1.21734e-125	0.311966	0.747	0.584	2.79941e-121	Epi_2
STXBP1	1.58542e-125	0.255396	0.419	0.246	3.64583e-121	Epi_2
PJA2	9.75483e-125	0.279724	0.413	0.245	2.24322e-120	Epi_2
BECN1	9.89043e-125	0.315101	0.596	0.427	2.2744e-120	Epi_2
SRSF10	2.54036e-124	0.269549	0.73	0.56	5.84182e-120	Epi_2
KRCC1	4.01534e-124	0.295488	0.528	0.35	9.23367e-120	Epi_2
PCYOX1	1.04526e-123	0.307932	0.45	0.281	2.40368e-119	Epi_2
SCAMP1	3.23532e-123	0.295931	0.44	0.275	7.43994e-119	Epi_2
STARD3NL	9.29614e-123	0.267026	0.441	0.271	2.13774e-118	Epi_2
LPCAT2	1.12923e-121	0.298351	0.388	0.228	2.59678e-117	Epi_2
FOXJ3	2.1792e-121	0.261816	0.382	0.225	5.01129e-117	Epi_2
TEAD1	5.07078e-121	0.273354	0.442	0.273	1.16608e-116	Epi_2
TAF7	7.72335e-121	0.274271	0.838	0.692	1.77606e-116	Epi_2
ZNF704	9.4456e-121	0.27891	0.32	0.175	2.17211e-116	Epi_2
PTDSS1	1.35201e-120	0.286809	0.584	0.404	3.10908e-116	Epi_2
CXADR	2.85409e-120	0.306131	0.648	0.476	6.56326e-116	Epi_2
GLCE	3.70276e-120	0.312562	0.442	0.282	8.51486e-116	Epi_2
MAT2B	8.18641e-120	0.281951	0.51	0.34	1.88255e-115	Epi_2
PHF3	8.45626e-120	0.286345	0.58	0.405	1.9446e-115	Epi_2
NFATC3	2.0089e-119	0.292306	0.432	0.27	4.61966e-115	Epi_2
HNRNPR	4.84918e-118	0.305809	0.772	0.613	1.11512e-113	Epi_2
IFNAR1	7.90862e-118	0.297098	0.54	0.373	1.81867e-113	Epi_2
GNL3	1.51807e-117	0.270006	0.727	0.559	3.49096e-113	Epi_2
SLC1A5	6.71861e-117	0.280017	0.871	0.706	1.54501e-112	Epi_2
STX16	3.22186e-116	0.256584	0.681	0.509	7.40898e-112	Epi_2
HIBADH	6.78726e-116	0.261289	0.467	0.303	1.5608e-111	Epi_2
C5orf24	7.16077e-116	0.260254	0.377	0.224	1.64669e-111	Epi_2
VOPP1	7.91161e-116	0.255711	0.651	0.46	1.81935e-111	Epi_2
DIS3	8.52459e-116	0.284921	0.597	0.42	1.96032e-111	Epi_2
TCF12	1.37965e-115	0.290329	0.5	0.33	3.17263e-111	Epi_2
SEMA3C	4.83291e-115	0.262464	0.367	0.215	1.11138e-110	Epi_2
FOXA21	8.07712e-115	0.253247	0.637	0.451	1.85742e-110	Epi_2
PRKCI	8.21453e-115	0.288727	0.471	0.31	1.88901e-110	Epi_2
CALU	1.95192e-114	0.29207	0.626	0.452	4.48864e-110	Epi_2
DARS	3.7418e-114	0.274258	0.689	0.519	8.60463e-110	Epi_2
MED28	4.60826e-114	0.251401	0.469	0.3	1.05971e-109	Epi_2
PCNP	1.4695e-113	0.293452	0.67	0.502	3.37927e-109	Epi_2
2024-09-10	1.88064e-113	0.275578	0.496	0.328	4.32471e-109	Epi_2
WASHC5	6.417e-113	0.282666	0.47	0.308	1.47565e-108	Epi_2
TOP2B	3.54043e-112	0.259087	0.527	0.353	8.14157e-108	Epi_2
CSDE1	7.08399e-112	0.270692	0.872	0.734	1.62903e-107	Epi_2
TMEM69	1.12724e-111	0.266284	0.357	0.213	2.5922e-107	Epi_2
GJB1	1.14238e-111	0.274133	0.592	0.419	2.62701e-107	Epi_2
CCNB1IP11	1.16982e-111	0.250047	0.51	0.341	2.69011e-107	Epi_2
SMIM19	7.1227e-111	0.256671	0.582	0.409	1.63794e-106	Epi_2
ZMAT2	1.28642e-110	0.287907	0.674	0.513	2.95826e-106	Epi_2
FXR1	2.8923e-110	0.28508	0.595	0.43	6.65113e-106	Epi_2
SSR2	5.53086e-110	0.289261	0.834	0.69	1.27188e-105	Epi_2
SYNJ2BP	1.50233e-109	0.263416	0.428	0.269	3.45475e-105	Epi_2
YY1	1.65668e-109	0.274537	0.786	0.633	3.80971e-105	Epi_2
FOXD1	1.89172e-109	0.250073	0.261	0.13	4.35021e-105	Epi_2
TMEM245	7.32934e-109	0.290089	0.496	0.33	1.68545e-104	Epi_2
ARMC10	2.03728e-108	0.276514	0.673	0.508	4.68492e-104	Epi_2
PEBP11	3.23244e-108	0.260216	0.937	0.826	7.43331e-104	Epi_2
ACSL5	3.46398e-108	0.261857	0.767	0.604	7.96578e-104	Epi_2
FNDC3A	9.67026e-108	0.260573	0.423	0.263	2.22377e-103	Epi_2
DAAM1	9.07585e-107	0.275423	0.498	0.332	2.08708e-102	Epi_2
ERP29	1.28754e-106	0.275983	0.826	0.674	2.96083e-102	Epi_2
YME1L1	2.74659e-106	0.273128	0.666	0.503	6.31606e-102	Epi_2
CDX2	3.23817e-106	0.258574	0.732	0.55	7.4465e-102	Epi_2
ZNF146	3.76927e-106	0.273813	0.505	0.348	8.66781e-102	Epi_2
MLLT3	2.11916e-105	0.265442	0.546	0.379	4.87322e-101	Epi_2
PRKAR2A	4.59688e-105	0.260222	0.543	0.372	1.0571e-100	Epi_2
PCBP21	4.68097e-104	0.25109	0.947	0.862	1.07644e-99	Epi_2
CTDSP2	1.08261e-103	0.270196	0.625	0.464	2.48958e-99	Epi_2
RFC1	1.25388e-103	0.260167	0.526	0.357	2.88342e-99	Epi_2
MATR3	1.37613e-103	0.270963	0.78	0.627	3.16454e-99	Epi_2
ARMCX3	1.37676e-103	0.266978	0.39	0.245	3.16601e-99	Epi_2
RBMX	1.96497e-103	0.281343	0.84	0.693	4.51866e-99	Epi_2
SLC25A36	1.19026e-102	0.261149	0.521	0.363	2.73713e-98	Epi_2
ATF31	3.04279e-102	0.25889	0.75	0.581	6.9972e-98	Epi_2
CDH1	3.18551e-102	0.266956	0.794	0.654	7.3254e-98	Epi_2
GSTK1	3.40831e-102	0.250682	0.721	0.569	7.83776e-98	Epi_2
GOLGA7	1.58679e-101	0.260649	0.702	0.541	3.64899e-97	Epi_2
M6PR	1.75161e-101	0.261925	0.645	0.482	4.028e-97	Epi_2
EMP2	1.85889e-101	0.262317	0.71	0.538	4.2747e-97	Epi_2
PABPC4	5.14038e-101	0.259906	0.744	0.596	1.18208e-96	Epi_2
PRR15	1.34629e-100	0.278985	0.578	0.417	3.09594e-96	Epi_2
ATXN7L3B	1.69896e-99	0.278099	0.633	0.475	3.90693e-95	Epi_2
SRSF8	3.91101e-99	0.258639	0.503	0.352	8.99376e-95	Epi_2
OS9	5.47497e-99	0.254581	0.712	0.558	1.25902e-94	Epi_2
SH3KBP11	6.14139e-99	0.250976	0.752	0.587	1.41227e-94	Epi_2
VEZF1	1.29503e-98	0.254074	0.464	0.312	2.97805e-94	Epi_2
C8orf591	4.92798e-98	0.252607	0.723	0.564	1.13324e-93	Epi_2
PTBP3	7.3368e-98	0.270217	0.822	0.684	1.68717e-93	Epi_2
ATMIN	3.44598e-96	0.25085	0.339	0.205	7.92437e-92	Epi_2
2024-09-02	3.67538e-95	0.261995	0.795	0.65	8.45191e-91	Epi_2
GCC2	5.82681e-95	0.27367	0.727	0.579	1.33993e-90	Epi_2
FBXL3	2.1651e-94	0.254901	0.532	0.378	4.97885e-90	Epi_2
MRPS18B	1.69484e-93	0.25465	0.635	0.481	3.89745e-89	Epi_2
SERP1	3.55573e-93	0.251768	0.835	0.704	8.17676e-89	Epi_2
SMAD5	1.45736e-91	0.256431	0.43	0.289	3.35135e-87	Epi_2
CHPT1	5.2696e-91	0.255313	0.632	0.478	1.2118e-86	Epi_2
ZDHHC9	2.82683e-86	0.255289	0.734	0.584	6.50057e-82	Epi_2
NPNT	7.12054e-85	0.312683	0.336	0.212	1.63744e-80	Epi_2
KIF5B	1.16479e-83	0.256822	0.898	0.787	2.67856e-79	Epi_2
G3BP1	1.38379e-83	0.250426	0.754	0.613	3.18217e-79	Epi_2
STAT1	4.75337e-83	0.30428	0.571	0.43	1.09308e-78	Epi_2
SSR1	3.77506e-82	0.275984	0.676	0.54	8.68114e-78	Epi_2
MALAT1	0	2.02818	1	0.994	0	Epi_3
NEAT11	0	1.60465	0.825	0.711	0	Epi_3
MT.ND2	0	0.811913	0.972	0.972	0	Epi_3
MT.ND4	0	0.677725	0.972	0.972	0	Epi_3
MT.ATP6	0	0.603307	0.971	0.971	0	Epi_3
MT.CO2	2.03775e-294	0.560797	0.971	0.971	4.68602e-290	Epi_3
MT.ND4L	4.2589e-280	0.753333	0.944	0.964	9.79377e-276	Epi_3
MT.CYB	1.99138e-269	0.544205	0.969	0.971	4.57939e-265	Epi_3
ARGLU1	8.04351e-257	1.28472	0.796	0.789	1.84969e-252	Epi_3
MT.ND1	7.01934e-235	0.54208	0.971	0.972	1.61417e-230	Epi_3
SRRM2	1.9124e-204	1.34211	0.77	0.785	4.39776e-200	Epi_3
MT.ND5	1.56378e-195	0.526141	0.958	0.97	3.59608e-191	Epi_3
MT.CO1	1.50612e-180	0.458921	0.972	0.972	3.46348e-176	Epi_3
MTRNR2L12	1.08096e-161	0.571149	0.945	0.967	2.48577e-157	Epi_3
MTRNR2L8	2.06814e-154	0.469434	0.926	0.959	4.7559e-150	Epi_3
MT.ATP8	1.46712e-118	0.472605	0.918	0.958	3.37379e-114	Epi_3
MT.ND3	4.34756e-117	0.324281	0.966	0.971	9.99764e-113	Epi_3
MLXIPL	1.97997e-109	1.26209	0.344	0.195	4.55313e-105	Epi_3
MT.CO3	6.72414e-97	0.366581	0.97	0.971	1.54628e-92	Epi_3
RBM25	1.92379e-73	1.07339	0.619	0.658	4.42396e-69	Epi_3
AKAP9	1.20892e-69	0.972102	0.627	0.666	2.78004e-65	Epi_3
MPHOSPH8	4.27073e-67	0.931989	0.635	0.689	9.82098e-63	Epi_3
NKTR	3.66626e-61	1.0638	0.45	0.389	8.43093e-57	Epi_3
LUC7L3	6.4168e-52	0.997992	0.55	0.595	1.47561e-47	Epi_3
HSP90AA1	9.70669e-51	0.530004	0.963	0.988	2.23215e-46	Epi_3
LENG8	2.31831e-49	1.08841	0.455	0.424	5.33119e-45	Epi_3
SRSF11	3.9984e-46	0.91981	0.605	0.712	9.19473e-42	Epi_3
HSPA1B	2.72355e-45	0.475468	0.88	0.918	6.26308e-41	Epi_3
PNISR	3.88882e-42	1.01716	0.534	0.579	8.94273e-38	Epi_3
EEF1D	3.91605e-41	0.486269	0.79	0.923	9.00536e-37	Epi_3
CCNL2	2.62553e-40	0.961238	0.385	0.337	6.03768e-36	Epi_3
OGT	2.13209e-35	0.930131	0.399	0.373	4.90295e-31	Epi_3
PNN	3.1186e-35	1.01806	0.564	0.651	7.17153e-31	Epi_3
HSPA1A	1.09334e-28	0.427606	0.909	0.933	2.51425e-24	Epi_3
ELF31	1.5662e-24	0.477216	0.808	0.909	3.60164e-20	Epi_3
DNM21	5.57661e-24	0.250938	0.219	0.389	1.2824e-19	Epi_3
NKD12	6.7894e-24	0.655539	0.658	0.637	1.56129e-19	Epi_3
CHD1	2.69295e-23	0.254054	0.211	0.372	6.19271e-19	Epi_3
MBD6	7.16993e-22	0.345187	0.195	0.347	1.6488e-17	Epi_3
GIGYF1	1.25336e-21	0.881617	0.34	0.318	2.88223e-17	Epi_3
TMEM63A	1.72899e-21	0.952448	0.293	0.257	3.97598e-17	Epi_3
AUP1	3.21175e-21	0.298426	0.165	0.298	7.38574e-17	Epi_3
NT5C	7.35537e-21	0.31013	0.262	0.45	1.69144e-16	Epi_3
DHX36	9.8643e-21	0.255828	0.253	0.43	2.26839e-16	Epi_3
NOL8	1.02631e-20	0.257034	0.194	0.339	2.36009e-16	Epi_3
PHF14	1.49938e-20	0.370627	0.263	0.452	3.44798e-16	Epi_3
TARBP1	3.79115e-20	0.841448	0.317	0.293	8.71813e-16	Epi_3
STK38	5.4218e-19	0.269899	0.253	0.426	1.2468e-14	Epi_3
NDUFS2	1.08286e-18	0.306407	0.248	0.419	2.49016e-14	Epi_3
OSBPL3	1.09849e-18	0.295663	0.226	0.379	2.52608e-14	Epi_3
NDUFV1	1.38146e-18	0.314079	0.194	0.335	3.17681e-14	Epi_3
WSB11	1.80252e-18	0.267839	0.288	0.474	4.14507e-14	Epi_3
SMARCA4	1.97392e-18	0.3149	0.263	0.443	4.53922e-14	Epi_3
TRAP1	2.92014e-18	0.303635	0.17	0.296	6.71516e-14	Epi_3
ATXN2	4.28788e-18	0.268541	0.141	0.252	9.86041e-14	Epi_3
BRD8	6.86212e-18	0.250821	0.153	0.267	1.57801e-13	Epi_3
FDPS	7.56122e-18	0.321248	0.183	0.316	1.73878e-13	Epi_3
WBP4	1.15657e-17	0.258179	0.177	0.301	2.65964e-13	Epi_3
MYO61	1.92073e-17	0.337815	0.296	0.49	4.41691e-13	Epi_3
RBM28	2.40459e-17	0.314429	0.15	0.262	5.52959e-13	Epi_3
ZRANB2	2.42283e-17	0.277382	0.337	0.548	5.57153e-13	Epi_3
FTX	2.74507e-17	0.781519	0.279	0.246	6.31257e-13	Epi_3
LUC7L	4.02396e-17	0.794822	0.253	0.216	9.25351e-13	Epi_3
LAMB1	5.66269e-17	0.289314	0.178	0.302	1.30219e-12	Epi_3
FBRSL1	7.40565e-17	0.37305	0.24	0.402	1.703e-12	Epi_3
TPR	1.07947e-16	0.300616	0.42	0.666	2.48234e-12	Epi_3
SPEN	1.79818e-16	0.271613	0.216	0.357	4.1351e-12	Epi_3
PRRC2C	2.46527e-16	0.632738	0.63	0.794	5.66913e-12	Epi_3
EIF3B	8.64505e-16	0.336388	0.297	0.487	1.98802e-11	Epi_3
ZNF91	9.63369e-16	0.254078	0.151	0.256	2.21536e-11	Epi_3
MARK3	1.51999e-15	0.313111	0.209	0.347	3.49537e-11	Epi_3
GSDMD	1.60544e-15	0.33192	0.22	0.362	3.69188e-11	Epi_3
ARRDC1	6.622e-15	0.358826	0.195	0.323	1.5228e-10	Epi_3
BRD3	8.67051e-15	0.269988	0.166	0.277	1.99387e-10	Epi_3
SLC4A2	1.0917e-14	0.378764	0.207	0.338	2.51048e-10	Epi_3
LFNG	1.70781e-14	0.302699	0.208	0.336	3.92728e-10	Epi_3
YTHDC1	1.99543e-14	0.327326	0.225	0.366	4.58869e-10	Epi_3
IARS	2.02134e-14	0.274203	0.15	0.252	4.64828e-10	Epi_3
CHD7	2.55551e-14	0.791016	0.423	0.47	5.87664e-10	Epi_3
RBBP6	2.58867e-14	0.442491	0.296	0.479	5.95289e-10	Epi_3
FAM234A	3.22311e-14	0.305253	0.225	0.363	7.41186e-10	Epi_3
RSBN1L	5.84447e-14	0.291554	0.204	0.332	1.344e-09	Epi_3
MRPS25	1.33743e-13	0.253457	0.177	0.288	3.07556e-09	Epi_3
RSRC2	1.36115e-13	0.370032	0.341	0.548	3.13009e-09	Epi_3
NAXD	1.39127e-13	0.332942	0.268	0.426	3.19936e-09	Epi_3
ZMYND8	1.45265e-13	0.29137	0.277	0.437	3.34051e-09	Epi_3
RBM5	1.51813e-13	0.822101	0.329	0.33	3.4911e-09	Epi_3
DGKH	2.09553e-13	0.269858	0.164	0.266	4.81888e-09	Epi_3
RBM6	3.3187e-13	0.787836	0.251	0.226	7.63169e-09	Epi_3
CARS2	4.04816e-13	0.297287	0.193	0.312	9.30915e-09	Epi_3
MLXIP	6.84832e-13	0.754102	0.432	0.491	1.57484e-08	Epi_3
NELFCD	8.41874e-13	0.276808	0.21	0.337	1.93597e-08	Epi_3
KMT2C	8.60486e-13	0.313339	0.237	0.372	1.97877e-08	Epi_3
ABCF1	9.77598e-13	0.369654	0.254	0.406	2.24809e-08	Epi_3
UBAP2	1.05213e-12	0.38992	0.219	0.353	2.41948e-08	Epi_3
MLLT6	1.09501e-12	0.289706	0.227	0.36	2.51808e-08	Epi_3
NOP56	2.07641e-12	0.303902	0.343	0.546	4.77492e-08	Epi_3
RRBP1	2.14896e-12	0.553804	0.638	0.803	4.94174e-08	Epi_3
DDX46	2.3459e-12	0.398797	0.303	0.478	5.39462e-08	Epi_3
SMG1	2.39895e-12	0.350818	0.258	0.41	5.51662e-08	Epi_3
KDM5C	2.49449e-12	0.305742	0.277	0.439	5.73633e-08	Epi_3
NEK3	2.54262e-12	0.336228	0.275	0.429	5.847e-08	Epi_3
ACADVL	3.10727e-12	0.414266	0.248	0.388	7.14548e-08	Epi_3
PNPLA21	4.27609e-12	0.378512	0.284	0.448	9.83329e-08	Epi_3
N4BP2L21	4.45142e-12	0.602644	0.551	0.664	1.02365e-07	Epi_3
CHD9	5.10113e-12	0.268669	0.173	0.274	1.17306e-07	Epi_3
USF2	5.19804e-12	0.331195	0.219	0.347	1.19534e-07	Epi_3
RNF43	5.58396e-12	0.306305	0.232	0.367	1.28409e-07	Epi_3
ABCG1	1.54683e-11	0.27317	0.253	0.397	3.55709e-07	Epi_3
TCF25	2.28698e-11	0.402981	0.293	0.463	5.25915e-07	Epi_3
CHMP4A	2.32267e-11	0.2959	0.176	0.276	5.34122e-07	Epi_3
NOP58	2.39123e-11	0.281558	0.414	0.648	5.49888e-07	Epi_3
TRIM33	2.44078e-11	0.351329	0.203	0.319	5.61283e-07	Epi_3
AKAP13	3.41924e-11	0.323743	0.227	0.351	7.86288e-07	Epi_3
RBM23	4.2724e-11	0.337858	0.233	0.364	9.82481e-07	Epi_3
SPPL2B1	4.33986e-11	0.7458	0.329	0.338	9.97994e-07	Epi_3
SAFB2	7.87181e-11	0.314688	0.187	0.293	1.8102e-06	Epi_3
PKP31	8.47826e-11	0.315522	0.349	0.55	1.94966e-06	Epi_3
TRABD2A	2.13903e-10	0.251134	0.25	0.378	4.91892e-06	Epi_3
IRF11	2.19172e-10	0.299962	0.278	0.41	5.04008e-06	Epi_3
PCID2	2.53734e-10	0.357346	0.26	0.402	5.83487e-06	Epi_3
ILF3	2.69502e-10	0.36349	0.389	0.608	6.19747e-06	Epi_3
CCDC12	3.5753e-10	0.300197	0.166	0.258	8.22175e-06	Epi_3
HNRNPH1	4.32895e-10	0.619722	0.57	0.727	9.95486e-06	Epi_3
SLTM	4.5079e-10	0.369222	0.349	0.543	1.03664e-05	Epi_3
USP34	4.67673e-10	0.369046	0.202	0.311	1.07546e-05	Epi_3
CTNND1	6.32814e-10	0.277378	0.472	0.725	1.45522e-05	Epi_3
MCM7	6.46815e-10	0.348235	0.235	0.353	1.48742e-05	Epi_3
ARHGEF7	1.30978e-09	0.422162	0.217	0.332	3.01198e-05	Epi_3
RBM39	1.47411e-09	0.468093	0.676	0.855	3.38987e-05	Epi_3
TPM2	1.83938e-09	0.378631	0.166	0.255	4.22983e-05	Epi_3
COL1A1	2.1874e-09	0.359114	0.179	0.268	5.03014e-05	Epi_3
SREK1	2.62416e-09	0.725749	0.381	0.431	6.03453e-05	Epi_3
CARHSP1	5.57933e-09	0.350034	0.203	0.306	0.000128302	Epi_3
OFD1	6.07256e-09	0.387862	0.228	0.348	0.000139645	Epi_3
EIF2B5	6.16657e-09	0.287931	0.17	0.259	0.000141806	Epi_3
SAFB	6.55142e-09	0.277134	0.166	0.252	0.000150656	Epi_3
TUFT1	7.01537e-09	0.362366	0.208	0.316	0.000161325	Epi_3
HOOK3	7.22145e-09	0.351635	0.289	0.433	0.000166064	Epi_3
BOD1L1	7.90327e-09	0.794753	0.368	0.408	0.000181744	Epi_3
ATP2C2	8.01774e-09	0.398437	0.179	0.273	0.000184376	Epi_3
NUMA1	9.25835e-09	0.788312	0.33	0.354	0.000212905	Epi_3
NCOR2	9.48048e-09	0.39562	0.312	0.476	0.000218013	Epi_3
EML4	1.09938e-08	0.357411	0.311	0.475	0.000252814	Epi_3
FAM133B	1.36019e-08	0.393805	0.294	0.446	0.000312789	Epi_3
SNRNP70	1.65349e-08	0.393365	0.207	0.312	0.000380238	Epi_3
CTBP1	1.97585e-08	0.414249	0.295	0.452	0.000454368	Epi_3
CDC37	2.71053e-08	0.401722	0.294	0.448	0.000623313	Epi_3
ABHD111	3.18764e-08	0.468121	0.288	0.434	0.000733031	Epi_3
EHMT2	4.32968e-08	0.373666	0.177	0.266	0.000995654	Epi_3
VPS51	4.424e-08	0.282166	0.218	0.326	0.00101734	Epi_3
SRSF7	6.19204e-08	0.454763	0.408	0.624	0.00142392	Epi_3
OGA	6.2532e-08	0.393334	0.274	0.413	0.00143799	Epi_3
HGSNAT	6.96095e-08	0.369999	0.205	0.307	0.00160074	Epi_3
GPAT4	8.42754e-08	0.375016	0.229	0.341	0.001938	Epi_3
SYNE2	9.17645e-08	0.375233	0.204	0.299	0.00211022	Epi_3
PPIG	9.39533e-08	0.313599	0.436	0.667	0.00216055	Epi_3
BPTF	1.16241e-07	0.407438	0.325	0.489	0.00267309	Epi_3
TCOF1	1.79806e-07	0.382682	0.185	0.274	0.00413482	Epi_3
SNRNP200	2.39829e-07	0.484855	0.27	0.403	0.00551511	Epi_3
ARID4B	3.15228e-07	0.417165	0.337	0.501	0.00724899	Epi_3
CCAR1	6.40882e-07	0.442161	0.325	0.489	0.0147377	Epi_3
MTA1	6.6614e-07	0.455945	0.284	0.424	0.0153186	Epi_3
HPCAL11	9.80072e-07	0.276781	0.403	0.595	0.0225377	Epi_3
PATJ	1.10047e-06	0.387842	0.237	0.348	0.0253065	Epi_3
GPX2	1.64451e-06	0.294799	0.753	0.878	0.0378172	Epi_3
PRRC2B	1.93017e-06	0.398569	0.269	0.394	0.0443863	Epi_3
PIGR	0	2.66379	0.627	0.178	0	Epi_4
LEFTY1	0	1.71188	0.485	0.061	0	Epi_4
ADH1C	0	1.65354	0.262	0.019	0	Epi_4
CEACAM51	0	1.2355	0.706	0.256	0	Epi_4
C15orf481	0	1.10372	0.573	0.187	0	Epi_4
PLCB4	0	0.972968	0.521	0.161	0	Epi_4
FAM3D	0	0.934791	0.499	0.119	0	Epi_4
GOLM11	0	0.914873	0.545	0.178	0	Epi_4
NRARP1	0	0.801794	0.483	0.127	0	Epi_4
SLC44A41	0	0.798312	0.506	0.148	0	Epi_4
HMGCS2	0	0.792069	0.365	0.062	0	Epi_4
CA12	0	0.740621	0.452	0.093	0	Epi_4
CFTR	0	0.697305	0.462	0.124	0	Epi_4
ATP10B1	0	0.634633	0.471	0.122	0	Epi_4
ST6GAL1	0	0.565314	0.361	0.057	0	Epi_4
PAPSS2	0	0.502497	0.343	0.063	0	Epi_4
TNFRSF11A	0	0.44162	0.302	0.052	0	Epi_4
C10orf99	0	0.419151	0.264	0.038	0	Epi_4
ST6GALNAC1	0	0.393212	0.311	0.055	0	Epi_4
ITM2C	2.50518e-299	1.47556	0.395	0.103	5.76091e-295	Epi_4
FOXA1	6.70287e-293	0.440047	0.32	0.066	1.54139e-288	Epi_4
OLFM4	3.82164e-290	1.91209	0.269	0.049	8.78823e-286	Epi_4
SOD3	1.64604e-289	0.586249	0.409	0.104	3.78523e-285	Epi_4
EGR11	5.00271e-272	1.0085	0.955	0.682	1.15042e-267	Epi_4
NR4A11	8.7349e-272	1.10643	0.875	0.509	2.00868e-267	Epi_4
NFIB	4.57909e-270	0.462806	0.378	0.096	1.05301e-265	Epi_4
TRPM4	1.00734e-257	0.51708	0.47	0.145	2.31648e-253	Epi_4
SATB2	1.79497e-254	0.614527	0.446	0.14	4.12771e-250	Epi_4
CD241	5.6089e-246	1.07344	0.869	0.611	1.28982e-241	Epi_4
MECOM	1.58894e-242	0.452237	0.4	0.116	3.65392e-238	Epi_4
IQGAP2	1.8547e-242	0.355506	0.285	0.061	4.26506e-238	Epi_4
CMBL	6.09393e-242	0.603115	0.532	0.198	1.40136e-237	Epi_4
NCOA71	2.21261e-233	0.871868	0.685	0.32	5.08812e-229	Epi_4
IRF8	3.57005e-225	0.372555	0.285	0.066	8.20968e-221	Epi_4
CXCL31	1.04812e-219	1.14634	0.562	0.232	2.41026e-215	Epi_4
ZFP361	2.33217e-218	1.02844	0.956	0.785	5.36307e-214	Epi_4
ATP8B1	8.8082e-217	0.55485	0.452	0.157	2.02553e-212	Epi_4
ELF32	6.12219e-212	0.675207	0.989	0.891	1.40786e-207	Epi_4
CLDN31	3.98033e-209	0.741265	0.926	0.669	9.15316e-205	Epi_4
TP53I11	6.88106e-209	0.33379	0.291	0.072	1.58237e-204	Epi_4
FOSB	1.67778e-206	0.945603	0.865	0.564	3.85822e-202	Epi_4
GPA331	1.58622e-203	0.51879	0.457	0.161	3.64768e-199	Epi_4
PARM1	2.70769e-202	0.497667	0.397	0.128	6.2266e-198	Epi_4
LGR4	4.44611e-201	0.363045	0.299	0.078	1.02243e-196	Epi_4
CTSS1	6.52064e-200	0.685226	0.737	0.398	1.49949e-195	Epi_4
LGALS41	4.47589e-199	0.837018	0.865	0.589	1.02928e-194	Epi_4
IER21	8.40153e-199	0.798203	0.89	0.626	1.93202e-194	Epi_4
SLC35F2	2.12997e-194	0.286393	0.271	0.067	4.89808e-190	Epi_4
HSD11B2	2.24878e-192	0.459439	0.444	0.159	5.17129e-188	Epi_4
ATP1B11	1.57206e-190	0.82619	0.733	0.404	3.6151e-186	Epi_4
CES21	3.04097e-190	0.916065	0.549	0.249	6.99302e-186	Epi_4
PHLDA21	3.07636e-188	0.554055	0.685	0.326	7.07439e-184	Epi_4
FBP1	1.96384e-185	0.351296	0.378	0.121	4.51605e-181	Epi_4
GGT6	6.45468e-180	0.278469	0.26	0.065	1.48432e-175	Epi_4
TSPAN13	2.45391e-179	0.392676	0.469	0.177	5.643e-175	Epi_4
CXCL21	3.60658e-179	0.744208	0.49	0.198	8.2937e-175	Epi_4
PCK1	2.96092e-176	1.60405	0.534	0.255	6.80892e-172	Epi_4
LCN21	4.29354e-175	0.671479	0.364	0.12	9.87342e-171	Epi_4
ID21	9.46173e-174	0.589266	0.645	0.31	2.17582e-169	Epi_4
SQOR1	6.11274e-173	0.365232	0.367	0.121	1.40569e-168	Epi_4
AGR2	2.15776e-172	0.895321	0.881	0.642	4.96199e-168	Epi_4
ENTPD5	1.75328e-171	0.377017	0.302	0.089	4.03184e-167	Epi_4
CLDN41	3.99105e-169	0.464251	0.991	0.9	9.17781e-165	Epi_4
SYTL2	1.06528e-167	0.308016	0.317	0.096	2.44972e-163	Epi_4
NBL11	8.90218e-167	0.356497	0.405	0.144	2.04714e-162	Epi_4
PPP1R1B	6.15087e-166	0.643108	0.825	0.529	1.41445e-161	Epi_4
CHCHD10	5.63847e-164	0.582978	0.539	0.252	1.29662e-159	Epi_4
JUNB1	2.75675e-162	0.610235	0.916	0.712	6.33941e-158	Epi_4
CEBPA	2.9366e-162	0.418959	0.417	0.157	6.75299e-158	Epi_4
EDN11	6.49839e-162	0.533114	0.325	0.103	1.49437e-157	Epi_4
MT.CO31	2.55556e-161	0.515546	0.983	0.97	5.87676e-157	Epi_4
FAM84A1	6.81756e-159	0.646856	0.684	0.38	1.56777e-154	Epi_4
GLUL	1.30688e-158	0.434239	0.397	0.146	3.00529e-154	Epi_4
MT.ND31	3.04802e-158	0.583734	0.983	0.969	7.00923e-154	Epi_4
TSPAN81	9.83711e-158	0.65396	0.977	0.805	2.26214e-153	Epi_4
SH3RF2	2.35899e-157	0.311846	0.309	0.096	5.42473e-153	Epi_4
LIMA11	4.37738e-155	0.616128	0.599	0.307	1.00662e-150	Epi_4
AK4	7.41799e-155	0.252635	0.267	0.075	1.70584e-150	Epi_4
DDIT41	6.26267e-154	0.598002	0.622	0.309	1.44016e-149	Epi_4
XIST1	9.16151e-154	0.542139	0.341	0.117	2.10678e-149	Epi_4
TRABD2A1	7.13514e-152	0.50517	0.658	0.341	1.6408e-147	Epi_4
2024-09-11	8.39511e-152	0.392785	0.424	0.168	1.93054e-147	Epi_4
PYGB1	2.97437e-151	0.408329	0.446	0.179	6.83987e-147	Epi_4
TMEM171	3.50225e-151	0.286812	0.284	0.086	8.05377e-147	Epi_4
FZD5	5.10298e-149	0.367597	0.41	0.158	1.17348e-144	Epi_4
GNAQ	1.6536e-148	0.314126	0.377	0.135	3.80261e-144	Epi_4
RAB32	2.40619e-145	0.293871	0.303	0.098	5.53328e-141	Epi_4
MT.CO11	5.70922e-145	0.452423	0.983	0.971	1.31289e-140	Epi_4
IER51	3.78514e-144	0.370226	0.565	0.269	8.7043e-140	Epi_4
MAOA	6.01381e-143	0.47778	0.421	0.174	1.38294e-138	Epi_4
BTG21	1.03544e-142	0.737242	0.93	0.741	2.38111e-138	Epi_4
RHOB1	1.89619e-142	0.440053	0.985	0.863	4.36047e-138	Epi_4
MTUS1	2.71713e-142	0.257572	0.251	0.072	6.2483e-138	Epi_4
FTL1	2.07283e-140	0.502317	0.972	0.855	4.76669e-136	Epi_4
CKB1	3.36134e-140	0.596014	0.314	0.108	7.72974e-136	Epi_4
HBEGF1	8.74392e-139	0.65437	0.606	0.313	2.01075e-134	Epi_4
CD74	1.85068e-137	0.457462	0.609	0.31	4.25583e-133	Epi_4
ZBTB10	3.35446e-137	0.34213	0.322	0.111	7.71392e-133	Epi_4
CREB3L1	4.20971e-137	0.399534	0.303	0.104	9.68065e-133	Epi_4
ETHE11	4.84621e-136	0.48285	0.482	0.222	1.11444e-131	Epi_4
MUC12	1.93785e-134	1.49639	0.277	0.097	4.45629e-130	Epi_4
LGALS91	9.63689e-134	0.313022	0.475	0.203	2.2161e-129	Epi_4
NANS	3.98077e-131	0.419412	0.533	0.262	9.15418e-127	Epi_4
FOS1	4.64209e-131	0.626526	0.989	0.906	1.06749e-126	Epi_4
TOB11	1.06829e-130	0.59007	0.92	0.682	2.45664e-126	Epi_4
PREP	3.05199e-130	0.322465	0.414	0.172	7.01837e-126	Epi_4
S100A141	7.47333e-130	0.404596	0.568	0.28	1.71857e-125	Epi_4
PDZK1IP11	2.95841e-129	0.297916	0.415	0.17	6.80315e-125	Epi_4
FABP11	2.87382e-128	1.06908	0.349	0.131	6.60864e-124	Epi_4
GDF151	6.40827e-127	0.912362	0.736	0.463	1.47365e-122	Epi_4
RAB11FIP11	1.99999e-126	0.462153	0.766	0.456	4.59919e-122	Epi_4
NHSL1	5.22251e-125	0.286247	0.357	0.138	1.20097e-120	Epi_4
SOD1	2.82804e-124	0.576485	0.889	0.685	6.50335e-120	Epi_4
TCEA3	6.2097e-123	0.272351	0.298	0.105	1.42798e-118	Epi_4
NEDD9	2.53548e-122	0.28829	0.302	0.107	5.83058e-118	Epi_4
MCL11	3.16532e-122	0.461492	0.903	0.649	7.27896e-118	Epi_4
ZC3H12A1	5.15657e-122	0.440788	0.505	0.246	1.1858e-117	Epi_4
PMAIP11	8.36261e-122	0.311082	0.462	0.207	1.92306e-117	Epi_4
BCL101	1.90819e-119	0.504911	0.529	0.268	4.38808e-115	Epi_4
IFI161	2.17914e-119	0.278659	0.318	0.116	5.01114e-115	Epi_4
TMEM98	6.60224e-119	0.362014	0.458	0.212	1.51825e-114	Epi_4
PDHA1	3.33779e-118	0.412559	0.634	0.349	7.67558e-114	Epi_4
PRDX6	5.77941e-117	0.423251	0.696	0.408	1.32903e-112	Epi_4
COX5A	2.44843e-116	0.476169	0.84	0.609	5.63041e-112	Epi_4
PTPRK	1.07697e-115	0.2737	0.397	0.167	2.4766e-111	Epi_4
SLC25A6	2.88778e-115	0.481835	0.974	0.864	6.64075e-111	Epi_4
NOX1	4.52274e-115	0.520326	0.576	0.309	1.04005e-110	Epi_4
TOX31	1.3998e-114	0.304897	0.39	0.162	3.21899e-110	Epi_4
CXCL11	1.30451e-113	0.681973	0.374	0.157	2.99985e-109	Epi_4
CPT1A	2.01205e-112	0.372728	0.519	0.261	4.62691e-108	Epi_4
GADD45B1	2.77021e-111	0.412903	0.701	0.426	6.37038e-107	Epi_4
NFKBIA1	5.6378e-111	0.452085	0.797	0.543	1.29647e-106	Epi_4
IER31	6.31988e-110	0.609782	0.927	0.73	1.45332e-105	Epi_4
CORO2A1	8.7306e-110	0.342646	0.36	0.15	2.00769e-105	Epi_4
APIP	2.71966e-109	0.4354	0.365	0.159	6.25414e-105	Epi_4
DDAH1	3.1664e-109	0.320862	0.389	0.17	7.28145e-105	Epi_4
SLC25A51	4.86193e-109	0.571578	0.948	0.786	1.11805e-104	Epi_4
DUSP21	5.67868e-109	0.557486	0.381	0.169	1.30587e-104	Epi_4
SIAE	9.32484e-108	0.326249	0.292	0.111	2.14434e-103	Epi_4
PPP1R15A1	2.59925e-107	0.501484	0.848	0.592	5.97723e-103	Epi_4
MT.CO21	4.36064e-107	0.346421	0.983	0.971	1.00277e-102	Epi_4
OAT	1.70283e-106	0.453319	0.598	0.338	3.91583e-102	Epi_4
GALNT7	4.04261e-106	0.332544	0.388	0.171	9.29639e-102	Epi_4
SPINK11	8.07122e-106	0.446578	0.466	0.221	1.85606e-101	Epi_4
CEBPD1	3.7955e-105	0.524632	0.723	0.46	8.72814e-101	Epi_4
CAPN5	1.16121e-104	0.257094	0.324	0.13	2.67032e-100	Epi_4
TCIM	4.91324e-104	0.34809	0.252	0.087	1.12985e-99	Epi_4
TMEM541	6.28056e-104	0.39686	0.583	0.318	1.44428e-99	Epi_4
IGFBP2	7.26579e-103	0.293709	0.298	0.115	1.67084e-98	Epi_4
UQCR10	2.12544e-101	0.350091	0.629	0.354	4.88767e-97	Epi_4
EHF1	1.55909e-100	0.37037	0.654	0.383	3.58527e-96	Epi_4
AHCYL2	8.84982e-100	0.280696	0.295	0.117	2.0351e-95	Epi_4
MYO1D	8.48479e-98	0.311567	0.477	0.239	1.95116e-93	Epi_4
TFRC1	2.36516e-96	0.388611	0.623	0.359	5.43893e-92	Epi_4
BCL31	2.89598e-96	0.303155	0.357	0.155	6.65961e-92	Epi_4
FAM162A	2.24115e-94	0.286998	0.453	0.224	5.15375e-90	Epi_4
NQO11	5.2844e-94	0.417395	0.66	0.408	1.2152e-89	Epi_4
POF1B1	7.24448e-94	0.533757	0.798	0.566	1.66594e-89	Epi_4
SAT11	7.23282e-93	0.268362	0.927	0.738	1.66326e-88	Epi_4
ACTB1	4.98466e-92	0.253502	1	0.983	1.14627e-87	Epi_4
NFKBIZ1	1.40306e-91	0.430522	0.52	0.288	3.22648e-87	Epi_4
KLF41	2.53075e-91	0.338764	0.691	0.419	5.81971e-87	Epi_4
LGALS31	3.4214e-91	0.428227	0.993	0.893	7.86785e-87	Epi_4
CDX1	5.00197e-91	0.315584	0.469	0.241	1.15025e-86	Epi_4
PLS11	9.36897e-90	0.289962	0.561	0.303	2.15449e-85	Epi_4
PRR15L	1.48466e-89	0.310237	0.485	0.253	3.41414e-85	Epi_4
TPM11	3.02006e-89	0.356197	0.763	0.508	6.94494e-85	Epi_4
MT.ND51	7.32126e-89	0.377725	0.982	0.967	1.6836e-84	Epi_4
GMDS	7.35129e-89	0.285602	0.41	0.199	1.6905e-84	Epi_4
ZNF7031	1.06494e-88	0.379499	0.682	0.421	2.44893e-84	Epi_4
STK391	1.36691e-87	0.2503	0.47	0.236	3.14334e-83	Epi_4
PRKACB	2.54162e-87	0.329733	0.258	0.104	5.84471e-83	Epi_4
ATP5MC1	2.86531e-87	0.392589	0.724	0.468	6.58907e-83	Epi_4
CASP6	1.38595e-86	0.268135	0.44	0.218	3.18714e-82	Epi_4
MGST1	3.29014e-86	0.355916	0.667	0.404	7.566e-82	Epi_4
OVOL11	5.21455e-86	0.308344	0.426	0.211	1.19914e-81	Epi_4
CTGF1	1.43691e-84	0.509435	0.335	0.153	3.30433e-80	Epi_4
ZFP36L2	1.96028e-84	0.38965	0.919	0.745	4.50786e-80	Epi_4
KRT191	2.51362e-84	0.274472	0.684	0.409	5.78032e-80	Epi_4
SUCLG1	2.25521e-83	0.354678	0.709	0.461	5.18608e-79	Epi_4
CFL11	2.87813e-83	0.274424	0.997	0.963	6.61854e-79	Epi_4
C6orf2221	4.52085e-83	0.289114	0.306	0.132	1.03962e-78	Epi_4
ARFIP1	2.25679e-82	0.257114	0.37	0.175	5.18972e-78	Epi_4
ACO2	2.46752e-82	0.289903	0.492	0.266	5.67431e-78	Epi_4
TRIM2	1.0633e-81	0.396096	0.727	0.489	2.44516e-77	Epi_4
MPC2	2.90291e-81	0.377455	0.682	0.433	6.67553e-77	Epi_4
PLSCR11	1.65551e-79	0.252435	0.585	0.329	3.80701e-75	Epi_4
FOXP1	2.07384e-79	0.268605	0.521	0.29	4.769e-75	Epi_4
CITED2	2.36697e-79	0.384406	0.27	0.113	5.44309e-75	Epi_4
PHGR1	5.87381e-79	0.471265	0.702	0.456	1.35074e-74	Epi_4
NDUFC1	7.10775e-79	0.326915	0.671	0.423	1.6345e-74	Epi_4
KLF101	7.52285e-79	0.395848	0.656	0.412	1.72995e-74	Epi_4
FABP5	4.68058e-78	0.396676	0.64	0.405	1.07635e-73	Epi_4
DECR1	8.05762e-77	0.293784	0.6	0.36	1.85293e-72	Epi_4
PPA11	2.06172e-75	0.474646	0.913	0.752	4.74113e-71	Epi_4
JUND	4.55639e-75	0.337142	0.984	0.914	1.04779e-70	Epi_4
KDELR21	1.08219e-74	0.33057	0.732	0.494	2.4886e-70	Epi_4
CMPK11	2.24879e-74	0.333204	0.743	0.501	5.17131e-70	Epi_4
ABRACL1	1.69449e-73	0.262805	0.475	0.258	3.89664e-69	Epi_4
SELENOP1	2.81932e-73	0.52103	0.437	0.243	6.48331e-69	Epi_4
SNRPD2	5.76054e-73	0.379218	0.85	0.653	1.32469e-68	Epi_4
PPA2	2.38887e-72	0.270458	0.517	0.294	5.49345e-68	Epi_4
IFI271	8.21221e-71	0.370685	0.771	0.545	1.88848e-66	Epi_4
KLF21	2.36977e-70	0.263657	0.437	0.235	5.44952e-66	Epi_4
PRDX5	5.25632e-70	0.425866	0.833	0.65	1.20874e-65	Epi_4
SELENBP11	1.2516e-69	0.366803	0.532	0.322	2.87818e-65	Epi_4
MUC131	2.47652e-69	0.258401	0.856	0.629	5.695e-65	Epi_4
TRIB11	3.00084e-69	0.365115	0.834	0.605	6.90074e-65	Epi_4
CLINT1	4.25294e-69	0.313408	0.475	0.274	9.78005e-65	Epi_4
CLCN3	5.57084e-69	0.285846	0.538	0.318	1.28107e-64	Epi_4
HSPA8	1.52924e-68	0.411445	0.955	0.859	3.51665e-64	Epi_4
MT1X	7.99328e-68	0.446488	0.256	0.116	1.83813e-63	Epi_4
COX4I1	8.72778e-68	0.310377	0.865	0.679	2.00704e-63	Epi_4
TSPAN31	1.93109e-66	0.286849	0.771	0.534	4.44074e-62	Epi_4
HES1	2.13899e-66	0.497821	0.862	0.661	4.91882e-62	Epi_4
TPD52	2.09252e-65	0.292307	0.654	0.42	4.81195e-61	Epi_4
LGALS3BP1	2.34497e-65	0.326401	0.904	0.726	5.3925e-61	Epi_4
COX7B	3.26204e-65	0.254678	0.652	0.412	7.50138e-61	Epi_4
IFITM11	1.247e-64	0.289041	0.393	0.213	2.86761e-60	Epi_4
PKP2	3.6082e-64	0.279292	0.514	0.309	8.29742e-60	Epi_4
NAMPT1	6.43238e-62	0.300406	0.635	0.407	1.47919e-57	Epi_4
CD1641	4.28036e-61	0.285348	0.891	0.694	9.84313e-57	Epi_4
RPS11	7.33139e-61	0.330083	0.994	0.929	1.68593e-56	Epi_4
ATP5MC3	8.87124e-61	0.312011	0.937	0.802	2.04003e-56	Epi_4
MYC	1.07689e-60	0.438764	0.64	0.439	2.47641e-56	Epi_4
MAFF1	2.88256e-60	0.284005	0.448	0.258	6.62874e-56	Epi_4
TM9SF3	1.03542e-59	0.314181	0.911	0.736	2.38105e-55	Epi_4
RPS26	1.60778e-59	0.270399	0.878	0.683	3.69726e-55	Epi_4
HSD17B11	3.82583e-59	0.259346	0.59	0.372	8.79788e-55	Epi_4
ATF32	5.1247e-59	0.412754	0.816	0.602	1.17848e-54	Epi_4
DNAJB1	8.27787e-58	0.630717	0.921	0.794	1.90358e-53	Epi_4
DBI	1.47344e-57	0.271648	0.849	0.637	3.38833e-53	Epi_4
MGST31	1.49615e-57	0.295321	0.843	0.629	3.44054e-53	Epi_4
ATP5PD	2.75618e-57	0.275878	0.869	0.656	6.33811e-53	Epi_4
CDH171	1.12385e-56	0.303661	0.919	0.731	2.58441e-52	Epi_4
ATP5F1B	4.4349e-56	0.323469	0.844	0.668	1.01985e-51	Epi_4
NDUFA1	4.5303e-56	0.309528	0.96	0.838	1.04179e-51	Epi_4
MT.ATP81	8.73166e-56	0.269766	0.977	0.952	2.00793e-51	Epi_4
PRDX4	3.47332e-55	0.32629	0.677	0.464	7.98724e-51	Epi_4
KLF61	1.34888e-54	0.331827	0.964	0.827	3.10189e-50	Epi_4
TST	1.64138e-54	0.27425	0.706	0.491	3.77451e-50	Epi_4
HMGCS11	1.57419e-53	0.368407	0.423	0.25	3.62001e-49	Epi_4
TSPAN6	1.83638e-53	0.349572	0.661	0.465	4.22294e-49	Epi_4
BAG31	3.27929e-53	0.651412	0.394	0.234	7.54106e-49	Epi_4
GFPT1	3.83188e-53	0.285488	0.798	0.582	8.81178e-49	Epi_4
MT2A	2.42048e-52	0.583626	0.295	0.159	5.56613e-48	Epi_4
PLS3	1.58469e-51	0.262095	0.514	0.322	3.64416e-47	Epi_4
ATP5F1C	4.25256e-51	0.255969	0.707	0.506	9.7792e-47	Epi_4
LYZ1	3.92546e-50	1.20546	0.561	0.396	9.02699e-46	Epi_4
GPR1602	4.79727e-50	0.254713	0.672	0.456	1.10318e-45	Epi_4
VEGFA1	5.43189e-50	0.314854	0.824	0.625	1.24912e-45	Epi_4
LDLR1	3.107e-49	0.294286	0.65	0.456	7.14486e-45	Epi_4
UQCRH	1.43964e-48	0.254133	0.89	0.704	3.3106e-44	Epi_4
PNP	2.5974e-48	0.311383	0.678	0.471	5.97299e-44	Epi_4
SUCLG2	4.45727e-47	0.401141	0.664	0.488	1.02499e-42	Epi_4
FERMT11	2.04095e-44	0.308576	0.759	0.572	4.69337e-40	Epi_4
ID3	3.91582e-44	0.450198	0.397	0.249	9.00482e-40	Epi_4
ACTG11	9.85771e-44	0.252219	0.999	0.972	2.26688e-39	Epi_4
TXNIP1	1.26651e-43	0.305053	0.722	0.528	2.91246e-39	Epi_4
KLF51	3.9548e-40	0.255094	0.962	0.815	9.09445e-36	Epi_4
ATP5PB	8.12647e-40	0.261734	0.744	0.566	1.86876e-35	Epi_4
2024-06-01	2.62065e-39	0.294181	0.984	0.899	6.02645e-35	Epi_4
ID11	3.16856e-39	0.379128	0.564	0.399	7.28643e-35	Epi_4
LDHA1	4.38469e-37	0.252086	0.935	0.759	1.0083e-32	Epi_4
HSPD1	7.78874e-36	0.252378	0.964	0.866	1.7911e-31	Epi_4
ZFAND2A1	3.55109e-35	0.359039	0.366	0.233	8.16609e-31	Epi_4
CCL202	2.37691e-34	0.503188	0.663	0.529	5.46594e-30	Epi_4
SOX9	3.0101e-30	0.260954	0.916	0.799	6.92203e-26	Epi_4
IRF2BP2	2.78531e-29	0.26047	0.953	0.845	6.4051e-25	Epi_4
EIF1AX	7.33635e-29	0.250343	0.904	0.769	1.68707e-24	Epi_4
HSPA1B1	1.42434e-24	0.318424	0.959	0.911	3.27542e-20	Epi_4
MTRNR2L81	3.07828e-09	0.343283	0.976	0.954	7.07882e-05	Epi_4
MCM4	0	1.16021	0.624	0.244	0	Epi_5
MCM6	2.97505e-300	0.641118	0.408	0.104	6.84143e-296	Epi_5
TYMS	8.81949e-249	0.489826	0.331	0.078	2.02813e-244	Epi_5
PCNA	2.94165e-247	1.03213	0.604	0.271	6.76463e-243	Epi_5
DHFR	1.54191e-243	0.882324	0.585	0.242	3.54578e-239	Epi_5
MCM3	1.15915e-242	0.816149	0.62	0.273	2.66558e-238	Epi_5
CHEK1	1.89495e-226	0.554423	0.401	0.122	4.35763e-222	Epi_5
HELLS	9.68446e-222	0.479881	0.336	0.087	2.22704e-217	Epi_5
UNG	6.59338e-211	0.715448	0.495	0.194	1.51621e-206	Epi_5
FEN1	9.41544e-205	0.439244	0.319	0.086	2.16517e-200	Epi_5
TUBA1B	4.6432e-189	0.792423	0.817	0.536	1.06775e-184	Epi_5
ATAD2	2.40341e-183	0.505138	0.411	0.142	5.52688e-179	Epi_5
GINS2	2.47916e-168	0.389084	0.293	0.084	5.70107e-164	Epi_5
RMI2	7.90229e-168	0.452096	0.362	0.122	1.81721e-163	Epi_5
TFDP1	8.22773e-163	0.835239	0.709	0.46	1.89205e-158	Epi_5
MCM2	1.00075e-161	0.500058	0.397	0.147	2.30132e-157	Epi_5
BRCA2	2.71085e-159	0.35119	0.25	0.065	6.23388e-155	Epi_5
CDT1	5.009e-155	0.330696	0.279	0.081	1.15187e-150	Epi_5
DNMT1	9.49331e-153	0.5716	0.551	0.267	2.18308e-148	Epi_5
MCM71	2.77533e-150	0.681896	0.597	0.321	6.38215e-146	Epi_5
NASP	6.186e-148	0.628845	0.688	0.413	1.42253e-143	Epi_5
ZWINT	1.15879e-144	0.352106	0.276	0.083	2.66476e-140	Epi_5
GGCT	4.20656e-141	0.71611	0.798	0.609	9.6734e-137	Epi_5
RFC3	1.16654e-138	0.41753	0.354	0.13	2.68258e-134	Epi_5
GMNN	4.04188e-124	0.394814	0.371	0.149	9.2947e-120	Epi_5
FABP51	2.06627e-123	0.745547	0.665	0.404	4.75159e-119	Epi_5
RRM1	8.75335e-122	0.443646	0.442	0.202	2.01292e-117	Epi_5
MSH2	9.92262e-120	0.358411	0.355	0.14	2.28181e-115	Epi_5
CHAF1A	1.36081e-117	0.301703	0.27	0.091	3.12932e-113	Epi_5
CDK2	1.6364e-104	0.40355	0.437	0.212	3.76306e-100	Epi_5
CDCA7L1	6.82214e-104	0.546864	0.576	0.335	1.56882e-99	Epi_5
RFC4	1.46094e-101	0.321899	0.332	0.137	3.35958e-97	Epi_5
DUT	2.70846e-99	0.578653	0.688	0.472	6.22837e-95	Epi_5
DEK	9.48349e-99	0.49768	0.865	0.779	2.18082e-94	Epi_5
LRRCC1	1.742e-96	0.388296	0.435	0.214	4.00591e-92	Epi_5
CTNNAL1	4.15159e-91	0.296167	0.304	0.124	9.54699e-87	Epi_5
H2AFZ	4.61919e-90	0.733584	0.648	0.418	1.06223e-85	Epi_5
CKS1B	2.99436e-87	0.370307	0.527	0.292	6.88583e-83	Epi_5
PXMP2	2.66675e-86	0.28902	0.289	0.12	6.13245e-82	Epi_5
WDR34	7.30843e-86	0.399504	0.508	0.284	1.68065e-81	Epi_5
FUS1	5.57864e-85	0.395864	0.93	0.864	1.28287e-80	Epi_5
CYCS	1.54907e-83	0.462037	0.896	0.793	3.56225e-79	Epi_5
PSIP1	7.10034e-82	0.468328	0.645	0.429	1.63279e-77	Epi_5
STMN1	1.63889e-76	0.461275	0.76	0.576	3.76879e-72	Epi_5
POLD2	3.0955e-75	0.382129	0.488	0.282	7.1184e-71	Epi_5
BRI3BP	4.89428e-74	0.384535	0.483	0.275	1.12549e-69	Epi_5
RAN	7.82842e-74	0.363449	0.905	0.878	1.80022e-69	Epi_5
HMGB2	9.21036e-73	0.277171	0.653	0.422	2.11801e-68	Epi_5
LMNB1	1.34636e-72	0.279444	0.37	0.183	3.09608e-68	Epi_5
SLC29A1	1.66111e-72	0.443573	0.549	0.343	3.81988e-68	Epi_5
TMEM97	5.46175e-69	0.399742	0.585	0.381	1.25598e-64	Epi_5
RPL72	2.96177e-68	0.292171	0.99	0.957	6.81088e-64	Epi_5
RPS142	5.6665e-68	0.324461	0.998	0.96	1.30307e-63	Epi_5
RPS32	1.54687e-67	0.342254	0.997	0.962	3.55719e-63	Epi_5
RPLP11	3.22205e-67	0.657301	0.996	0.948	7.40942e-63	Epi_5
CBX5	3.42761e-66	0.394556	0.561	0.361	7.88213e-62	Epi_5
LSM5	7.39757e-66	0.402959	0.777	0.617	1.70114e-61	Epi_5
MTHFD1	7.65731e-64	0.254367	0.347	0.177	1.76087e-59	Epi_5
POLR3K	1.66773e-62	0.291934	0.382	0.206	3.83512e-58	Epi_5
PRKDC	1.75155e-61	0.376105	0.643	0.451	4.02787e-57	Epi_5
RPL36	1.85865e-61	0.373959	0.992	0.95	4.27415e-57	Epi_5
LDHA2	3.05835e-61	0.273329	0.901	0.762	7.03298e-57	Epi_5
SLBP	8.15053e-61	0.299414	0.327	0.165	1.8743e-56	Epi_5
RPS232	2.60328e-60	0.281705	0.996	0.966	5.98651e-56	Epi_5
RPS282	1.06226e-59	0.384399	0.992	0.94	2.44277e-55	Epi_5
RANBP1	9.57427e-59	0.348814	0.524	0.333	2.2017e-54	Epi_5
CBX31	1.69694e-58	0.375369	0.895	0.895	3.90229e-54	Epi_5
SNRPD1	1.79816e-58	0.364566	0.742	0.567	4.13505e-54	Epi_5
RPS272	2.33846e-58	0.486353	0.999	0.967	5.37752e-54	Epi_5
EZH2	2.81785e-58	0.250074	0.392	0.215	6.47993e-54	Epi_5
RPS252	5.63016e-58	0.415189	0.987	0.933	1.29471e-53	Epi_5
PA2G4	9.07349e-58	0.362845	0.853	0.765	2.08654e-53	Epi_5
HMGB1	9.17112e-58	0.340608	0.957	0.949	2.10899e-53	Epi_5
SMC2	1.3406e-57	0.273732	0.382	0.209	3.08283e-53	Epi_5
RPA2	5.49831e-57	0.258425	0.35	0.186	1.26439e-52	Epi_5
RPLP21	1.47065e-55	0.466319	0.996	0.952	3.38191e-51	Epi_5
DNAJC9	3.28348e-55	0.30567	0.387	0.22	7.55069e-51	Epi_5
MUCL11	4.82136e-55	0.349364	0.4	0.227	1.10872e-50	Epi_5
RPA3	1.5631e-54	0.296527	0.406	0.234	3.59451e-50	Epi_5
SMC1A	1.79058e-54	0.311959	0.489	0.304	4.11761e-50	Epi_5
NOLC1	1.30929e-53	0.33065	0.649	0.471	3.01085e-49	Epi_5
RPS72	1.69033e-53	0.25411	0.995	0.955	3.88708e-49	Epi_5
NCL	1.77793e-53	0.310625	0.917	0.884	4.08853e-49	Epi_5
HINT1	3.43066e-53	0.303899	0.923	0.843	7.88914e-49	Epi_5
HAT1	3.92483e-53	0.318519	0.427	0.257	9.02553e-49	Epi_5
RPL212	5.67832e-53	0.286737	0.999	0.973	1.30579e-48	Epi_5
POLE3	6.32521e-53	0.322587	0.578	0.388	1.45455e-48	Epi_5
LY6E1	7.2499e-53	0.337037	0.511	0.321	1.66719e-48	Epi_5
PARP1	1.98131e-52	0.343073	0.618	0.445	4.55621e-48	Epi_5
RPL23A	1.98357e-52	0.501015	0.987	0.92	4.56142e-48	Epi_5
PAICS	2.4977e-52	0.317888	0.645	0.461	5.7437e-48	Epi_5
RPS121	2.7434e-52	0.281358	0.998	0.967	6.30873e-48	Epi_5
GMPS	1.18807e-51	0.277065	0.444	0.268	2.73207e-47	Epi_5
SMC4	3.27528e-51	0.25608	0.55	0.354	7.53184e-47	Epi_5
SUPT16H	7.09582e-51	0.330629	0.626	0.445	1.63175e-46	Epi_5
USP1	1.72363e-50	0.292547	0.468	0.292	3.96365e-46	Epi_5
SRSF2	1.83492e-50	0.438531	0.82	0.672	4.21958e-46	Epi_5
RBBP8	4.36713e-50	0.262197	0.299	0.158	1.00427e-45	Epi_5
RPL112	8.1887e-50	0.279243	0.996	0.962	1.88307e-45	Epi_5
RNASEH2B	8.3838e-50	0.318902	0.576	0.392	1.92794e-45	Epi_5
COX6C2	1.21013e-49	0.289286	0.924	0.933	2.78281e-45	Epi_5
FKBP111	1.76996e-49	0.336459	0.545	0.362	4.0702e-45	Epi_5
CACYBP	6.4127e-49	0.323531	0.725	0.543	1.47466e-44	Epi_5
TUBB	1.80135e-48	0.329989	0.656	0.476	4.14239e-44	Epi_5
SRSF71	5.63163e-48	0.475187	0.762	0.59	1.29505e-43	Epi_5
HSPA81	1.13605e-47	0.280245	0.953	0.86	2.61247e-43	Epi_5
ERH	2.64552e-46	0.303711	0.775	0.653	6.08363e-42	Epi_5
ENO1	1.07018e-45	0.284436	0.844	0.738	2.461e-41	Epi_5
RPSA2	1.33517e-45	0.357355	0.944	0.85	3.07036e-41	Epi_5
RPS292	2.61899e-44	0.250539	0.999	0.985	6.02263e-40	Epi_5
RPL35	6.61212e-44	0.322508	0.989	0.94	1.52052e-39	Epi_5
TAGLN21	3.17651e-43	0.286475	0.92	0.848	7.30471e-39	Epi_5
HNRNPAB	4.50901e-43	0.31842	0.791	0.651	1.03689e-38	Epi_5
THOC3	5.73567e-43	0.257706	0.6	0.424	1.31897e-38	Epi_5
NOX11	2.7561e-42	0.287078	0.488	0.317	6.33792e-38	Epi_5
ALYREF	4.7063e-42	0.29411	0.603	0.441	1.08226e-37	Epi_5
ATP1B31	1.16294e-41	0.308284	0.725	0.565	2.67431e-37	Epi_5
SLC16A11	3.53424e-41	0.277296	0.665	0.49	8.12733e-37	Epi_5
LSM4	6.17102e-41	0.262439	0.502	0.343	1.41909e-36	Epi_5
RPL261	9.56562e-41	0.511629	0.979	0.905	2.19971e-36	Epi_5
RPS3A1	1.67336e-40	0.380758	0.989	0.93	3.84806e-36	Epi_5
RPL52	1.73488e-40	0.255378	0.977	0.922	3.98953e-36	Epi_5
MT3	2.09102e-40	0.252257	0.276	0.15	4.80852e-36	Epi_5
HMGN2	3.78703e-40	0.286362	0.805	0.669	8.70865e-36	Epi_5
CHCHD2	4.30775e-40	0.25468	0.905	0.843	9.90611e-36	Epi_5
PFN11	5.49525e-40	0.264844	0.966	0.904	1.26369e-35	Epi_5
RPS15	9.75811e-40	0.483736	0.974	0.905	2.24397e-35	Epi_5
PPM1G	2.9979e-39	0.281552	0.692	0.539	6.89396e-35	Epi_5
RPL42	4.85937e-39	0.251986	0.969	0.91	1.11746e-34	Epi_5
LYAR	1.27765e-38	0.282457	0.384	0.237	2.93808e-34	Epi_5
NRCAM1	2.48636e-38	0.271312	0.389	0.237	5.71763e-34	Epi_5
KRT51	2.55097e-38	0.387236	0.42	0.269	5.86621e-34	Epi_5
SERBP11	2.79402e-38	0.291018	0.85	0.762	6.42514e-34	Epi_5
RPS4X	5.529e-38	0.319528	0.995	0.951	1.27145e-33	Epi_5
RB1	5.69466e-38	0.256345	0.499	0.34	1.30955e-33	Epi_5
PEG101	8.82942e-38	0.280062	0.4	0.251	2.03041e-33	Epi_5
IPO51	1.34131e-37	0.263551	0.62	0.458	3.08449e-33	Epi_5
HNRNPF	5.29175e-37	0.293155	0.766	0.623	1.21689e-32	Epi_5
SNRPG	7.212e-37	0.30946	0.821	0.716	1.65847e-32	Epi_5
FAU	2.05043e-36	0.578122	0.943	0.841	4.71518e-32	Epi_5
RPS10	1.8287e-35	1.1047	0.318	0.197	4.20529e-31	Epi_5
ATP5MC11	2.08968e-35	0.292341	0.625	0.477	4.80543e-31	Epi_5
RPL411	4.76604e-35	0.438198	0.998	0.978	1.096e-30	Epi_5
NME1	4.92973e-35	0.281409	0.641	0.482	1.13364e-30	Epi_5
HNRNPA3	5.58574e-35	0.250305	0.871	0.81	1.2845e-30	Epi_5
EIF5A	1.24841e-34	0.256034	0.78	0.647	2.87085e-30	Epi_5
PCCA1	1.39304e-34	0.286969	0.559	0.4	3.20343e-30	Epi_5
RPS15A1	2.02839e-34	0.385825	0.997	0.955	4.66449e-30	Epi_5
B2M1	2.04559e-34	0.613882	0.995	0.973	4.70403e-30	Epi_5
NAP1L11	6.46797e-34	0.261494	0.894	0.804	1.48737e-29	Epi_5
CENPW	3.71594e-33	0.263315	0.346	0.216	8.54517e-29	Epi_5
GNL31	4.58529e-33	0.258153	0.719	0.586	1.05443e-28	Epi_5
SSRP1	1.10477e-32	0.25117	0.704	0.575	2.54053e-28	Epi_5
RPL152	1.49922e-32	0.331501	0.981	0.927	3.44761e-28	Epi_5
KPNB1	2.72724e-32	0.253805	0.731	0.598	6.27157e-28	Epi_5
RPS22	7.8049e-32	0.343274	0.998	0.954	1.79482e-27	Epi_5
NAA50	1.69552e-31	0.250067	0.607	0.451	3.89901e-27	Epi_5
LAPTM4B	1.8702e-31	0.258909	0.56	0.417	4.30072e-27	Epi_5
DUSP22	1.78e-30	0.445398	0.288	0.177	4.09328e-26	Epi_5
RPL18A	2.49696e-30	0.56564	0.938	0.851	5.74201e-26	Epi_5
PARK7	2.51512e-30	0.270797	0.644	0.496	5.78376e-26	Epi_5
RPL19	2.52433e-30	0.413413	0.977	0.906	5.80494e-26	Epi_5
GNG42	2.07898e-29	0.266847	0.608	0.463	4.78082e-25	Epi_5
SCD1	2.68913e-29	0.294404	0.781	0.678	6.18392e-25	Epi_5
GTF3A1	3.11961e-29	0.250644	0.788	0.68	7.17386e-25	Epi_5
RPL27	1.88755e-28	0.276558	0.975	0.907	4.3406e-24	Epi_5
CD44	6.60865e-28	0.333549	0.686	0.539	1.51972e-23	Epi_5
PSMB9	1.97234e-27	0.318215	0.523	0.394	4.5356e-23	Epi_5
S100A41	2.20819e-27	0.394195	0.561	0.426	5.07795e-23	Epi_5
CD741	7.26998e-27	0.440287	0.451	0.324	1.67181e-22	Epi_5
RBBP7	1.08823e-26	0.267421	0.638	0.521	2.5025e-22	Epi_5
CMC1	1.57467e-24	0.35762	0.378	0.257	3.62112e-20	Epi_5
AMD1	1.57618e-24	0.316158	0.427	0.302	3.62458e-20	Epi_5
RGS2	1.5806e-24	0.421305	0.323	0.213	3.63475e-20	Epi_5
HSPE11	1.74733e-24	0.316738	0.723	0.588	4.01817e-20	Epi_5
PSME1	4.21425e-24	0.294776	0.665	0.531	9.6911e-20	Epi_5
CCL203	6.22911e-24	0.251738	0.656	0.53	1.43245e-19	Epi_5
DDX24	1.79435e-23	0.271784	0.618	0.482	4.12629e-19	Epi_5
RPL13	5.2685e-23	0.368802	0.995	0.962	1.21154e-18	Epi_5
TUBA4A	1.04002e-22	0.34788	0.352	0.241	2.39162e-18	Epi_5
UBA52	1.08761e-22	0.432488	0.871	0.765	2.50106e-18	Epi_5
STAT11	1.2097e-22	0.337756	0.569	0.453	2.78181e-18	Epi_5
STK4	2.15025e-22	0.253973	0.555	0.424	4.94472e-18	Epi_5
CST1	2.47267e-22	0.667649	0.36	0.252	5.68616e-18	Epi_5
RPL10	3.23688e-21	0.726057	0.978	0.925	7.44354e-17	Epi_5
RPL24	1.24903e-20	0.264971	0.956	0.876	2.87227e-16	Epi_5
TMA7	3.49704e-20	0.273915	0.806	0.693	8.04179e-16	Epi_5
TMSB4X1	4.58747e-19	0.285828	1	0.986	1.05494e-14	Epi_5
EPSTI11	8.02794e-17	0.318333	0.406	0.312	1.84611e-12	Epi_5
TAP1	1.59046e-16	0.287005	0.688	0.609	3.65741e-12	Epi_5
RPL36AL	2.19177e-15	0.287605	0.787	0.671	5.0402e-11	Epi_5
LEPROTL1	1.78294e-14	0.413032	0.254	0.18	4.10005e-10	Epi_5
RPS9	1.68326e-11	0.306914	0.955	0.878	3.87083e-07	Epi_5
RPL18	3.40397e-11	0.298403	0.941	0.855	7.82778e-07	Epi_5
RPS19	3.66063e-11	0.361328	0.996	0.962	8.41799e-07	Epi_5
UBB	5.55e-10	0.298585	0.901	0.796	1.27628e-05	Epi_5
FXYD51	2.68368e-09	0.34529	0.35	0.277	6.17139e-05	Epi_5
RPL13A1	3.62931e-07	0.329081	0.998	0.973	0.00834595	Epi_5
SARAF	1.4837e-06	0.496584	0.533	0.462	0.0341191	Epi_5
HMGB21	0	2.37295	0.972	0.404	0	Epi_6
TUBA1B1	0	2.11266	0.966	0.53	0	Epi_6
TPX2	0	2.10321	0.851	0.089	0	Epi_6
MKI67	0	2.00014	0.893	0.149	0	Epi_6
TOP2A	0	1.98474	0.772	0.075	0	Epi_6
CENPF	0	1.87238	0.788	0.142	0	Epi_6
UBE2C	0	1.77986	0.664	0.039	0	Epi_6
CKAP2	0	1.72426	0.723	0.203	0	Epi_6
CCNB1	0	1.70674	0.65	0.089	0	Epi_6
SMC41	0	1.6636	0.92	0.333	0	Epi_6
HMMR	0	1.52552	0.571	0.039	0	Epi_6
TUBB1	0	1.44439	0.863	0.465	0	Epi_6
ASPM	0	1.44411	0.555	0.032	0	Epi_6
PTTG1	0	1.40744	0.688	0.117	0	Epi_6
AURKA	0	1.30244	0.58	0.081	0	Epi_6
H2AFZ1	0	1.29809	0.881	0.406	0	Epi_6
CKS2	0	1.26958	0.891	0.531	0	Epi_6
DHFR1	0	1.23723	0.731	0.237	0	Epi_6
KIFC1	0	1.212	0.638	0.035	0	Epi_6
STMN11	0	1.19062	0.912	0.569	0	Epi_6
PRR11	0	1.17367	0.584	0.101	0	Epi_6
HMGN21	0	1.17102	0.953	0.661	0	Epi_6
BIRC5	0	1.16251	0.635	0.051	0	Epi_6
CDK1	0	1.13895	0.53	0.026	0	Epi_6
RRM2	0	1.13755	0.491	0.029	0	Epi_6
CENPE	0	1.1197	0.484	0.045	0	Epi_6
NUCKS1	0	1.11343	0.981	0.799	0	Epi_6
KIF20B	0	1.10367	0.652	0.12	0	Epi_6
PLK1	0	1.1023	0.465	0.024	0	Epi_6
CEP55	0	1.10036	0.568	0.039	0	Epi_6
CKS1B1	0	1.10007	0.74	0.281	0	Epi_6
DLGAP5	0	1.09854	0.49	0.028	0	Epi_6
NCAPG	0	1.07116	0.574	0.028	0	Epi_6
FOXM1	0	1.02901	0.596	0.041	0	Epi_6
UBE2S	0	1.01428	0.659	0.178	0	Epi_6
CENPW1	0	1.01226	0.696	0.195	0	Epi_6
KIF11	0	0.999619	0.555	0.037	0	Epi_6
KIF4A	0	0.99886	0.522	0.034	0	Epi_6
SKA3	0	0.975598	0.566	0.043	0	Epi_6
DIAPH3	0	0.9648	0.516	0.052	0	Epi_6
CCNA2	0	0.951239	0.527	0.018	0	Epi_6
ANLN	0	0.946293	0.513	0.046	0	Epi_6
SMC21	0	0.93505	0.674	0.193	0	Epi_6
CDKN3	0	0.919895	0.524	0.067	0	Epi_6
SAPCD2	0	0.915797	0.53	0.122	0	Epi_6
HMGB3	0	0.912212	0.722	0.275	0	Epi_6
ZWINT1	0	0.910041	0.538	0.069	0	Epi_6
CDCA8	0	0.906365	0.517	0.036	0	Epi_6
MAD2L1	0	0.894151	0.581	0.085	0	Epi_6
UBE2T	0	0.888369	0.543	0.077	0	Epi_6
CCNB2	0	0.878244	0.468	0.048	0	Epi_6
TYMS1	0	0.868614	0.496	0.071	0	Epi_6
BUB1	0	0.866849	0.471	0.026	0	Epi_6
NEK2	0	0.853695	0.439	0.021	0	Epi_6
SPC25	0	0.851462	0.418	0.011	0	Epi_6
IQGAP3	0	0.833007	0.426	0.026	0	Epi_6
NUF2	0	0.827115	0.47	0.023	0	Epi_6
MELK	0	0.825531	0.495	0.033	0	Epi_6
KIF14	0	0.819001	0.379	0.014	0	Epi_6
CENPA	0	0.816731	0.396	0.011	0	Epi_6
CDC20	0	0.812281	0.425	0.04	0	Epi_6
ATAD21	0	0.809763	0.532	0.137	0	Epi_6
HJURP	0	0.792531	0.419	0.01	0	Epi_6
LMNB11	0	0.779352	0.598	0.171	0	Epi_6
NDC80	0	0.777797	0.424	0.012	0	Epi_6
AURKB	0	0.768529	0.44	0.016	0	Epi_6
[truncated: 3,245 more rows]

## Sheet: Table S5
Table S5. The ssgsea score
p_val	avg_diff	p_val_adj	cluster	direction	methods
5.67e-125	191.092	5.67e-125	Epi_1	up	ssgsea
2.65e-58	-105.578	2.65e-58	Epi_2	down	ssgsea
1.36e-34	-131.051	1.36e-34	Epi_5	down	ssgsea
2.18e-31	355.007	2.18e-31	Epi_14	up	ssgsea
5.53e-30	-118.176	5.53e-30	Epi_4	down	ssgsea
8.54e-20	174.459	8.54e-20	Epi_10	up	ssgsea
5.33e-19	254.886	5.33e-19	Epi_11	up	ssgsea
1.8e-15	62.162	1.8e-15	Epi_3	up	ssgsea
1.81e-13	-88.8373	1.81e-13	Epi_6	down	ssgsea
2.27e-10	157.363	2.27e-10	Epi_12	up	ssgsea
0.0015873	32.667	0.0015873	Epi_7	up	ssgsea
0.00481503	-75.917	0.00481503	Epi_13	down	ssgsea
0.0141764	-76.8497	0.0141764	Epi_15	down	ssgsea
0.0275053	-45.9847	0.0275053	Epi_9	down	ssgsea
0.0465366	-23.9287	0.0465366	Epi_8	down	ssgsea
0.494969	5.02221	0.494969	Epi_0	up	ssgsea
0.998138	2.68482	0.998138	Epi_16	up	ssgsea

## Sheet: Table S6
Table S6. The singscore
p_val	avg_diff	p_val_adj	cluster	direction	methods
0	0.0388048	0	Epi_1	up	singscore
0	-0.0645629	0	Epi_3	down	singscore
5.38e-44	-0.0144422	5.38e-44	Epi_0	down	singscore
1.31e-35	0.0206261	1.31e-35	Epi_6	up	singscore
1.63e-27	0.0166521	1.63e-27	Epi_4	up	singscore
2.71e-19	0.0148582	2.71e-19	Epi_7	up	singscore
1.54e-18	0.0317559	1.54e-18	Epi_11	up	singscore
6.71e-07	-0.0188551	6.71e-07	Epi_12	down	singscore
0.000361424	-0.0121293	0.000361424	Epi_10	down	singscore
0.00684816	-0.00793888	0.00684816	Epi_13	down	singscore
0.0175191	0.0141926	0.0175191	Epi_16	up	singscore
0.0926571	-0.00218994	0.0926571	Epi_8	down	singscore
0.110145	-0.00633934	0.110145	Epi_15	down	singscore
0.582987	0.00289228	0.582987	Epi_9	up	singscore
0.642317	0.000470372	0.642317	Epi_5	up	singscore
0.738949	-0.000300462	0.738949	Epi_2	down	singscore
0.835576	-0.00570739	0.835576	Epi_14	down	singscore

## Sheet: Table S7
Table S7. The characteristic genes of Epi-11 cells that were related to metastasis in the scRNA-seq
	p_val	avg_log2FC	pct.1	pct.2	p_val_adj
SERPINA1	2.46e-57	3.82031	0.35	0.099	5.65e-53
DKK4	8.53e-113	2.98159	0.249	0.031	1.96e-108
MMP7	0	2.97582	0.385	0.01	0
CLDN4	2.27e-271	2.38802	0.883	0.172	5.22e-267
DEFB1	0	2.27954	0.249	0.012	0
GPX2	1.17e-255	2.19561	0.773	0.135	2.7e-251
CXCL1	2.89e-201	2.1834	0.429	0.052	6.65e-197
CLDN1	2.36e-277	2.14844	0.685	0.099	5.42e-273
CLU	8.73e-65	2.1453	0.309	0.072	2.01e-60
KRT8	2.05e-289	2.10066	0.896	0.17	4.71e-285
CD24	7.45e-253	2.09865	0.7	0.112	1.71e-248
ALB	0	2.08831	0.158	0.001	0
KRT18	1.13e-289	2.08151	0.877	0.159	2.61e-285
DEFA5	1.31e-14	2.04067	0.18	0.069	3.01e-10
SOX9	8.39e-308	2.0146	0.826	0.128	1.93e-303
ELF3	3.75e-269	2.00466	0.861	0.157	8.63e-265
ANXA4	7.19e-194	1.98524	0.779	0.177	1.65e-189
LCN2	0	1.97078	0.347	0.023	0
C3	6.16e-85	1.94213	0.3	0.054	1.42e-80
SDC4	4.22e-198	1.93683	0.779	0.174	9.7e-194
RHOB	7.73e-111	1.9211	0.962	0.485	1.78e-106
CLDN2	0	1.87617	0.278	0.011	0
PERP	3.68e-207	1.83704	0.864	0.203	8.47e-203
LAMC2	0	1.8097	0.479	0.036	0
EPCAM	1.09e-228	1.80938	0.842	0.156	2.51e-224
CXCL6	0	1.75309	0.208	0.004	0
ATP1B1	6.04e-177	1.72811	0.691	0.145	1.39e-172
IFI27	9.74e-135	1.71851	0.65	0.158	2.24e-130
CCL20	8.67e-63	1.7184	0.546	0.191	1.99e-58
GDF15	4.42e-148	1.71441	0.536	0.102	1.02e-143
KRT7	0	1.7007	0.259	0.007	0
FGB	0	1.67539	0.101	0	0
FGG	0	1.65618	0.142	0.001	0
TSPAN8	3.13e-199	1.63778	0.707	0.129	7.19e-195
PIGR	5.07e-136	1.6364	0.315	0.04	1.17e-131
ANXA2	6.34e-106	1.60964	0.937	0.453	1.46e-101
H1F0	4.43e-146	1.60178	0.751	0.192	1.02e-141
TM4SF1	1.27e-234	1.60113	0.609	0.088	2.91e-230
FOXQ1	6.64e-200	1.60062	0.552	0.084	1.53e-195
TACSTD2	2.17e-232	1.56493	0.401	0.041	5e-228
IFITM3	8.56e-119	1.54979	0.918	0.367	1.97e-114
S100A6	6.21e-67	1.52946	0.946	0.622	1.43e-62
SERPING1	1.51e-70	1.51533	0.483	0.136	3.47e-66
CLDN3	1.71e-199	1.51524	0.656	0.116	3.92e-195
IFI6	3.33e-69	1.5132	0.744	0.311	7.66e-65
KRT19	2.64e-213	1.49522	0.527	0.072	6.08e-209
DSP	1.48e-251	1.48352	0.703	0.11	3.41e-247
KLF5	1.59e-205	1.4789	0.732	0.136	3.66e-201
SOX4	1.62e-130	1.47047	0.814	0.239	3.73e-126
SFN	3.82e-158	1.46905	0.562	0.104	8.78e-154
SPINK1	2.76e-88	1.44932	0.271	0.043	6.35e-84
PMEPA1	2.42e-86	1.43374	0.577	0.168	5.56e-82
CLDN7	1.41e-243	1.4302	0.732	0.122	3.23e-239
CEACAM5	4.39e-106	1.42447	0.312	0.048	1.01e-101
UGT2B15	0	1.41537	0.17	0	0
CEACAM6	3.92e-189	1.40937	0.42	0.051	9.02e-185
SLC12A2	3.69e-155	1.40532	0.675	0.147	8.49e-151
NOTUM	2.13e-94	1.39362	0.379	0.076	4.91e-90
MT.CO2	1.62e-96	1.38661	0.959	0.707	3.72e-92
MT.CO3	6.28e-94	1.3861	0.962	0.707	1.44e-89
SPINT2	4.32e-123	1.35139	0.792	0.247	9.94e-119
APP	2.27e-122	1.34553	0.877	0.282	5.23e-118
EGR1	7.63e-91	1.31622	0.868	0.371	1.75e-86
NCOA7	7.43e-116	1.30035	0.618	0.156	1.71e-111
FGA	0	1.2936	0.129	0	0
JUP	8.56e-163	1.2823	0.64	0.13	1.97e-158
CXCL11	0	1.27542	0.268	0.008	0
EDN1	8.94e-176	1.25453	0.278	0.025	2.05e-171
SPINT1	1.16e-163	1.25317	0.571	0.107	2.67e-159
MTRNR2L12	3.3e-67	1.24434	0.953	0.613	7.59e-63
CXCL10	8.78e-115	1.24211	0.183	0.017	2.02e-110
DSG2	1.88e-190	1.238	0.71	0.13	4.33e-186
ITIH2	0	1.23287	0.145	0	0
TXN	1.67e-79	1.2262	0.861	0.426	3.84e-75
CEACAM1	1.36e-140	1.22579	0.467	0.082	3.13e-136
LGALS3BP	4.76e-107	1.21619	0.785	0.254	1.1e-102
TAP1	1.26e-51	1.20583	0.7	0.338	2.89e-47
AGT	4.48e-123	1.20468	0.237	0.026	1.03e-118
TNFAIP2	5.32e-37	1.20192	0.3	0.094	1.22e-32
CXCL3	1.07e-45	1.19522	0.369	0.117	2.45e-41
NKD1	1.81e-87	1.18239	0.457	0.107	4.15e-83
ATF3	2.1e-46	1.17405	0.741	0.391	4.84e-42
WARS	2.52e-65	1.17352	0.404	0.112	5.79e-61
MT.ND1	2.15e-85	1.17261	0.959	0.709	4.95e-81
LMO7	3.95e-145	1.17046	0.675	0.149	9.08e-141
MT.ND4	1.6e-85	1.16178	0.959	0.71	3.68e-81
TSC22D1	1.52e-102	1.15854	0.779	0.25	3.5e-98
MT.CO1	2.62e-70	1.14737	0.959	0.71	6.02e-66
HES1	8.75e-83	1.14718	0.656	0.209	2.01e-78
EPHA2	1.12e-245	1.14502	0.517	0.063	2.57e-241
MT.ATP6	2.75e-80	1.14294	0.962	0.709	6.32e-76
IER3	4.37e-83	1.14246	0.858	0.354	1.01e-78
AGRN	1.19e-86	1.14182	0.341	0.066	2.74e-82
LAMB3	1.59e-107	1.1412	0.319	0.05	3.65e-103
LDLR	5.9e-88	1.13662	0.514	0.134	1.36e-83
S100A11	4.19e-63	1.1216	0.927	0.523	9.64e-59
MTRNR2L8	6.67e-38	1.11198	0.946	0.611	1.53e-33
SPTBN1	9.49e-99	1.10796	0.707	0.213	2.18e-94
ACTN4	1.83e-76	1.09094	0.905	0.433	4.21e-72
KLK10	5.71e-219	1.09079	0.246	0.017	1.31e-214
MT.CYB	5.23e-71	1.08689	0.962	0.707	1.2e-66
CCL2	1.23e-16	1.08187	0.177	0.064	2.83e-12
MT.ND3	4e-59	1.06984	0.962	0.699	9.19e-55
MAL2	1.55e-189	1.06847	0.618	0.103	3.57e-185
TCIM	9.01e-79	1.06789	0.315	0.062	2.07e-74
MUC13	4.61e-147	1.06394	0.527	0.097	1.06e-142
TSPAN6	2.17e-166	1.05777	0.524	0.088	4.98e-162
TST	2.86e-176	1.05681	0.571	0.099	6.57e-172
CNN3	3.12e-100	1.05445	0.656	0.18	7.17e-96
CAMK2N1	2.15e-93	1.05349	0.584	0.157	4.93e-89
ABHD2	8.24e-85	1.0406	0.609	0.183	1.89e-80
EHF	8.62e-191	1.04025	0.461	0.062	1.98e-186
SERINC2	6.18e-163	1.03588	0.382	0.05	1.42e-158
DCDC2	6.82e-269	1.02777	0.192	0.009	1.57e-264
S100A16	4.12e-143	1.02642	0.527	0.1	9.47e-139
MYH14	2.97e-161	1.02492	0.457	0.07	6.82e-157
PROX1	1.54e-149	1.02012	0.502	0.084	3.55e-145
CD46	6.38e-68	1.01982	0.662	0.246	1.47e-63
CTNND1	1.57e-132	1.01949	0.688	0.169	3.6e-128
ERBB3	1.18e-160	1.01938	0.599	0.111	2.72e-156
TPM1	7.24e-93	1.01464	0.647	0.185	1.66e-88
ATP1A1	7.42e-61	1.01084	0.782	0.36	1.71e-56
PDZK1IP1	3.05e-229	1.01026	0.338	0.029	7.01e-225
ID1	4.8e-37	1.0065	0.457	0.179	1.1e-32
S100P	2.01e-113	1.0056	0.457	0.09	4.62e-109
CD151	1.37e-72	0.99999	0.606	0.199	3.16e-68
FERMT1	5.57e-124	0.998525	0.47	0.09	1.28e-119
CXCL2	5.78e-46	0.998264	0.464	0.167	1.33e-41
PPDPF	2.5e-68	0.997241	0.94	0.534	5.74e-64
PPA1	1.33e-56	0.991615	0.726	0.33	3.06e-52
MT.ND2	1.67e-66	0.990291	0.962	0.71	3.83e-62
OAS3	1.55e-110	0.99013	0.467	0.096	3.55e-106
CDH1	7.49e-145	0.984326	0.584	0.116	1.72e-140
KRT23	8.18e-133	0.982061	0.385	0.06	1.88e-128
BMP4	3.24e-80	0.979943	0.451	0.112	7.45e-76
LAD1	5.55e-205	0.979433	0.492	0.066	1.28e-200
TNFRSF12A	1.09e-101	0.978663	0.423	0.087	2.5e-97
TGFBI	4.5e-63	0.977684	0.653	0.241	1.03e-58
HMGA1	1.96e-55	0.975773	0.713	0.317	4.51e-51
SCD	5.67e-70	0.972327	0.473	0.131	1.3e-65
CYSTM1	5.03e-72	0.969814	0.59	0.194	1.16e-67
CD9	2.21e-76	0.967403	0.694	0.239	5.07e-72
PON2	2.5e-108	0.961478	0.457	0.096	5.76e-104
HDGF	5.42e-69	0.949725	0.792	0.338	1.25e-64
GPRC5A	4.32e-112	0.947627	0.432	0.082	9.95e-108
PTPRF	1.1e-139	0.945371	0.464	0.081	2.52e-135
BAMBI	2.78e-141	0.940391	0.457	0.077	6.38e-137
POF1B	3.46e-135	0.939467	0.479	0.086	7.96e-131
TESC	2.64e-110	0.939323	0.464	0.094	6.07e-106
CD59	2.21e-31	0.937227	0.451	0.195	5.08e-27
CCND1	1.31e-104	0.933137	0.473	0.104	3.01e-100
CBX3	1.23e-48	0.931371	0.82	0.431	2.84e-44
HOXB9	2e-130	0.929609	0.451	0.08	4.59e-126
GGH	3.45e-63	0.928779	0.435	0.123	7.94e-59
VTN	0	0.914589	0.126	0.001	0
KRT17	2.17e-94	0.914393	0.177	0.019	5e-90
EFNB2	3.91e-111	0.9139	0.388	0.069	8.99e-107
MGST1	8.71e-161	0.911716	0.483	0.077	2e-156
ERRFI1	9.42e-96	0.908983	0.435	0.093	2.17e-91
DSTN	3.97e-85	0.90739	0.858	0.34	9.12e-81
CDH17	1.77e-100	0.902286	0.505	0.113	4.07e-96
VMP1	5.27e-51	0.901569	0.729	0.325	1.21e-46
TINAGL1	2.09e-133	0.900011	0.483	0.086	4.81e-129
LGALS3	5.67e-58	0.899656	0.823	0.398	1.3e-53
MARCKSL1	1.09e-78	0.899084	0.785	0.293	2.52e-74
CITED4	5.51e-114	0.897524	0.29	0.04	1.27e-109
TCF7L2	8.96e-114	0.897059	0.527	0.117	2.06e-109
CYB5A	8.53e-90	0.895972	0.59	0.167	1.96e-85
MDK	3.64e-85	0.890351	0.47	0.115	8.38e-81
CFTR	6.76e-117	0.890028	0.215	0.023	1.55e-112
MYO6	2.68e-130	0.886431	0.514	0.102	6.16e-126
FOSL1	1.64e-130	0.881614	0.315	0.042	3.76e-126
LGALS4	3.05e-137	0.879178	0.53	0.099	7.02e-133
FAM129B	8.78e-74	0.878432	0.435	0.111	2.02e-69
IGF2BP2	6.12e-125	0.876098	0.524	0.108	1.41e-120
GSTP1	2.81e-46	0.873899	0.795	0.452	6.47e-42
MT.ND4L	4.88e-36	0.87167	0.95	0.645	1.12e-31
LAMA3	4.17e-106	0.869459	0.196	0.02	9.59e-102
YAP1	1.59e-110	0.866518	0.533	0.121	3.66e-106
STAT1	1.53e-51	0.863123	0.621	0.258	3.52e-47
YWHAE	4.71e-57	0.859579	0.874	0.453	1.08e-52
DDR1	1.1e-136	0.859323	0.502	0.094	2.53e-132
CYB5B	3.39e-45	0.858848	0.543	0.22	7.81e-41
ATP5MF	4.96e-62	0.857237	0.722	0.292	1.14e-57
PKP3	1.26e-121	0.852373	0.435	0.079	2.9e-117
EPSTI1	1.13e-53	0.850116	0.533	0.196	2.6e-49
APCDD1	2.3e-59	0.849735	0.347	0.086	5.28e-55
SSBP1	1.15e-55	0.849078	0.726	0.322	2.64e-51
NQO1	5.99e-112	0.844397	0.413	0.077	1.38e-107
ABCC3	2e-116	0.843064	0.306	0.044	4.6e-112
KRTCAP3	3.14e-161	0.842254	0.464	0.071	7.22e-157
WFDC2	6.97e-83	0.842056	0.246	0.039	1.6e-78
TRIM31	2e-170	0.838162	0.319	0.034	4.59e-166
DSC2	4.86e-93	0.834785	0.407	0.086	1.12e-88
PLK2	2.13e-76	0.832396	0.448	0.115	4.91e-72
YWHAG	2.83e-74	0.828233	0.685	0.238	6.5e-70
ZKSCAN1	1.03e-80	0.825186	0.571	0.165	2.37e-76
SLC4A4	2.78e-120	0.825089	0.132	0.009	6.39e-116
CTNNB1	1.36e-40	0.82478	0.64	0.295	3.12e-36
TGM2	2.51e-63	0.824735	0.293	0.063	5.77e-59
CDH6	2.22e-53	0.822725	0.161	0.025	5.09e-49
MUC3A	7.2e-98	0.821524	0.451	0.096	1.66e-93
BICC1	4.14e-67	0.816542	0.186	0.028	9.53e-63
OAS1	2.89e-79	0.811809	0.413	0.097	6.65e-75
SPATS2L	5.68e-71	0.810421	0.659	0.226	1.31e-66
NET1	1.23e-82	0.808858	0.565	0.157	2.82e-78
ITGA6	3.36e-88	0.805784	0.549	0.142	7.72e-84
CLDN10	0	0.805778	0.167	0.001	0
VIL1	7.11e-128	0.805106	0.492	0.093	1.64e-123
AZGP1	2.41e-212	0.804782	0.429	0.049	5.55e-208
RAB25	1.11e-138	0.804207	0.483	0.085	2.56e-134
ASS1	5.1e-101	0.800842	0.35	0.062	1.17e-96
RND3	3.73e-98	0.800216	0.451	0.096	8.58e-94
SELENOP	1.82e-51	0.799981	0.338	0.091	4.18e-47
S100A14	5.69e-181	0.799427	0.391	0.047	1.31e-176
GTF2I	4.19e-55	0.798182	0.738	0.311	9.63e-51
CDC42EP1	5.87e-66	0.793023	0.319	0.072	1.35e-61
LAMP2	3.75e-51	0.7926	0.603	0.241	8.62e-47
ZDHHC9	4.64e-111	0.792022	0.53	0.118	1.07e-106
FGFR2	2.06e-159	0.791939	0.132	0.007	4.73e-155
TNFRSF21	1.15e-108	0.791085	0.366	0.063	2.64e-104
AGR2	3.46e-67	0.788277	0.407	0.103	7.95e-63
PHLDA2	1.97e-68	0.786899	0.492	0.142	4.54e-64
PCCA	1.33e-55	0.785655	0.303	0.073	3.06e-51
PLSCR1	1.68e-70	0.784463	0.584	0.185	3.85e-66
RCN1	5.31e-76	0.781789	0.517	0.149	1.22e-71
ASPH	7.06e-70	0.780989	0.495	0.145	1.62e-65
ATP5MC3	4.02e-54	0.779271	0.76	0.329	9.25e-50
GATM	7.34e-117	0.775183	0.183	0.017	1.69e-112
LGMN	9.35e-74	0.77416	0.445	0.117	2.15e-69
ANXA3	4.2e-167	0.773096	0.369	0.045	9.65e-163
PSMA3	6.01e-58	0.772705	0.644	0.252	1.38e-53
TNFSF10	1.37e-76	0.772696	0.429	0.103	3.16e-72
VDAC1	1.29e-51	0.770932	0.7	0.311	2.98e-47
MAP7	3.76e-129	0.77038	0.47	0.085	8.65e-125
TM9SF2	1.44e-50	0.769227	0.675	0.283	3.31e-46
SEM1	1.62e-58	0.768858	0.65	0.247	3.71e-54
F11R	6.32e-100	0.767648	0.517	0.122	1.45e-95
BCL2L1	2.15e-60	0.76759	0.486	0.15	4.95e-56
SPP1	5.87e-19	0.767563	0.243	0.101	1.35e-14
PRSS22	2.71e-60	0.767298	0.189	0.031	6.23e-56
UQCRQ	2.1e-47	0.762913	0.826	0.435	4.83e-43
TMEM176B	3.08e-65	0.762541	0.662	0.236	7.08e-61
COX6C	2.36e-29	0.76151	0.845	0.607	5.43e-25
SERPINB1	8.29e-47	0.758936	0.653	0.282	1.91e-42
CXADR	3.19e-127	0.758525	0.445	0.078	7.34e-123
ACTN1	4.53e-79	0.758257	0.675	0.218	1.04e-74
PTTG1IP	3.68e-52	0.757033	0.653	0.265	8.46e-48
CANX	1.47e-38	0.756255	0.785	0.435	3.37e-34
ITIH5	3.69e-74	0.75367	0.148	0.017	8.5e-70
FHL2	2.12e-73	0.7497	0.41	0.099	4.88e-69
GJB1	1.22e-128	0.749171	0.41	0.067	2.82e-124
ASCL2	1.52e-64	0.748777	0.391	0.099	3.49e-60
PDLIM1	1.72e-75	0.747799	0.631	0.197	3.95e-71
DNAJC15	6.34e-52	0.746198	0.65	0.265	1.46e-47
EFNA1	1.88e-96	0.741736	0.372	0.07	4.32e-92
KRT5	1.77e-53	0.741617	0.218	0.042	4.07e-49
SNRPE	3.82e-47	0.74051	0.625	0.264	8.78e-43
PPP1R1B	4.45e-85	0.740508	0.391	0.083	1.02e-80
SORBS2	1.31e-81	0.740186	0.202	0.027	3.01e-77
ZNF703	4.35e-43	0.735799	0.36	0.115	1e-38
RAN	3.96e-39	0.733757	0.842	0.509	9.1e-35
LRP5	2.48e-89	0.733255	0.41	0.089	5.69e-85
SLPI	1.15e-127	0.731376	0.174	0.014	2.64e-123
SDC1	2.67e-85	0.72925	0.508	0.131	6.13e-81
NUB1	4.12e-65	0.727315	0.593	0.199	9.47e-61
MT.ND5	1.26e-28	0.725997	0.953	0.7	2.89e-24
ITGB1	6.07e-30	0.722445	0.795	0.421	1.4e-25
SLC1A5	5.94e-36	0.721906	0.558	0.25	1.36e-31
CTNNA1	3.03e-71	0.720192	0.593	0.189	6.97e-67
HOXB8	3.65e-78	0.720084	0.325	0.065	8.39e-74
GGCT	4.55e-63	0.718635	0.524	0.168	1.05e-58
IFIT3	2.87e-90	0.715927	0.322	0.057	6.59e-86
CYR61	9.81e-47	0.71586	0.331	0.092	2.26e-42
RRBP1	1.97e-49	0.714525	0.722	0.313	4.53e-45
EMP2	5.54e-72	0.714454	0.473	0.131	1.27e-67
SET	1.22e-38	0.714233	0.883	0.559	2.81e-34
ARHGAP5	4.03e-65	0.713571	0.555	0.18	9.28e-61
COL27A1	1.35e-61	0.712678	0.208	0.035	3.11e-57
LAMA5	6.59e-51	0.712553	0.256	0.058	1.51e-46
ACTG1	2.77e-32	0.711612	0.962	0.847	6.36e-28
EIF1AX	8.2e-40	0.711555	0.751	0.389	1.89e-35
DST	6.62e-55	0.709743	0.385	0.109	1.52e-50
MACC1	6.94e-88	0.709393	0.442	0.097	1.6e-83
PLCB4	6.25e-43	0.708625	0.18	0.036	1.44e-38
CXCL9	5.74e-75	0.708315	0.158	0.018	1.32e-70
PRSS8	1.41e-129	0.701799	0.397	0.063	3.25e-125
AXIN2	4.83e-76	0.700214	0.404	0.093	1.11e-71
ROCK2	2.84e-72	0.698734	0.587	0.18	6.52e-68
FOXA2	5.91e-103	0.698586	0.391	0.073	1.36e-98
HEBP2	2.45e-72	0.69797	0.647	0.215	5.63e-68
TNC	6.95e-76	0.697265	0.177	0.022	1.6e-71
SLIRP	1.67e-47	0.693798	0.618	0.259	3.83e-43
MLEC	2.73e-54	0.690974	0.609	0.224	6.28e-50
KHSRP	9.05e-51	0.690629	0.631	0.252	2.08e-46
RAB2A	2.35e-44	0.689218	0.738	0.343	5.4e-40
KLF10	1.06e-33	0.687626	0.546	0.244	2.44e-29
TRIM2	2.12e-78	0.685514	0.385	0.086	4.87e-74
PTMS	2.02e-52	0.684721	0.789	0.339	4.64e-48
RACK1	5.4e-32	0.684076	0.871	0.56	1.24e-27
FGFR3	7.25e-71	0.683744	0.155	0.019	1.67e-66
SNTB1	2.36e-59	0.680096	0.375	0.1	5.43e-55
EIF2S2	3.62e-40	0.679145	0.726	0.363	8.32e-36
TM9SF3	2.28e-54	0.679094	0.703	0.279	5.24e-50
PEBP1	2.39e-35	0.679003	0.839	0.481	5.49e-31
PAWR	1.45e-95	0.678438	0.53	0.129	3.34e-91
GBP1	1.62e-56	0.677625	0.413	0.118	3.73e-52
SMIM22	5.03e-95	0.677471	0.382	0.074	1.16e-90
BAAT	0	0.673271	0.155	0.002	0
IRS2	2.97e-39	0.667723	0.587	0.252	6.83e-35
AKR1C3	1.83e-90	0.667663	0.391	0.08	4.2e-86
NUAK2	6.04e-60	0.662839	0.249	0.049	1.39e-55
HOXB7	5.51e-79	0.660205	0.341	0.07	1.27e-74
LAMP1	3.31e-33	0.659386	0.713	0.368	7.61e-29
TMEM54	1.3e-117	0.658457	0.388	0.065	2.99e-113
SINHCAF	1.22e-64	0.658165	0.552	0.174	2.81e-60
OCLN	7.5e-108	0.657854	0.35	0.058	1.73e-103
PLXNB2	4.82e-38	0.65576	0.303	0.092	1.11e-33
BACE2	1.24e-83	0.654483	0.369	0.077	2.85e-79
PTPRK	4.08e-79	0.653096	0.293	0.054	9.39e-75
ACSL5	1.49e-66	0.652657	0.502	0.147	3.43e-62
AFDN	7.81e-76	0.652257	0.35	0.076	1.8e-71
PA2G4	1.18e-38	0.650763	0.722	0.358	2.71e-34
ZBTB20	2.54e-16	0.648908	0.35	0.171	5.85e-12
ABHD11	1.86e-95	0.647793	0.407	0.083	4.27e-91
ATP5PF	8.09e-53	0.64735	0.647	0.254	1.86e-48
LSR	6.57e-88	0.647125	0.391	0.082	1.51e-83
NCEH1	3.14e-81	0.646385	0.309	0.058	7.21e-77
NFE2L3	3.18e-69	0.645223	0.356	0.084	7.31e-65
INAVA	1.06e-128	0.64392	0.325	0.044	2.43e-124
PDIA4	5.79e-46	0.642641	0.659	0.282	1.33e-41
RAB11FIP1	1.28e-50	0.642354	0.539	0.193	2.95e-46
VEGFA	3.17e-66	0.640365	0.637	0.217	7.3e-62
NFIA	7.15e-61	0.63997	0.41	0.112	1.64e-56
CTTN	1.56e-76	0.639611	0.467	0.121	3.58e-72
MELTF	3.29e-160	0.639273	0.271	0.026	7.57e-156
ALDH1A1	1.13e-49	0.639198	0.224	0.047	2.59e-45
RNF128	8.46e-116	0.637689	0.379	0.063	1.95e-111
NFIB	3.27e-68	0.635433	0.281	0.055	7.52e-64
RBP4	2.74e-132	0.635175	0.208	0.019	6.3e-128
FAM83H	4.73e-108	0.6346	0.353	0.059	1.09e-103
RALA	2.94e-35	0.634574	0.53	0.227	6.77e-31
CERS6	1.53e-56	0.634346	0.461	0.141	3.51e-52
WWTR1	1.78e-40	0.633477	0.227	0.055	4.1e-36
CYP3A5	1.67e-106	0.631659	0.271	0.037	3.84e-102
TMC5	5.65e-128	0.630859	0.306	0.04	1.3e-123
USH1C	2.45e-108	0.630171	0.363	0.061	5.64e-104
TAX1BP1	1.55e-31	0.628783	0.694	0.367	3.57e-27
MGST2	6.37e-67	0.628636	0.524	0.159	1.47e-62
TFF3	2.24e-34	0.628221	0.284	0.087	5.16e-30
DCBLD2	4.9e-49	0.628215	0.218	0.046	1.13e-44
HNRNPAB	9.11e-44	0.627743	0.662	0.292	2.09e-39
RIPK4	1.8e-139	0.627708	0.265	0.029	4.14e-135
FLRT3	0	0.627226	0.145	0.003	0
TSPAN3	2.9e-46	0.626016	0.514	0.188	6.68e-42
HACD3	2.59e-63	0.624952	0.483	0.142	5.95e-59
SPRY2	2.03e-54	0.624762	0.385	0.107	4.67e-50
NDFIP2	3.47e-57	0.623599	0.483	0.149	7.98e-53
CHMP4C	9.87e-104	0.62317	0.41	0.078	2.27e-99
CDC42EP4	6.1e-77	0.621505	0.366	0.081	1.4e-72
MYRF	4.98e-114	0.621062	0.227	0.026	1.15e-109
MT.ATP8	2.78e-27	0.620174	0.95	0.659	6.4e-23
HSPB1	4.55e-14	0.619747	0.871	0.58	1.05e-09
A1CF	1.82e-75	0.617764	0.23	0.037	4.17e-71
AP1M2	1.07e-109	0.617057	0.353	0.058	2.46e-105
CGN	3.59e-128	0.615941	0.306	0.04	8.25e-124
SP5	2.17e-60	0.614873	0.331	0.078	5e-56
CD2AP	8.27e-73	0.614813	0.521	0.148	1.9e-68
TOP1	1.72e-42	0.614336	0.628	0.274	3.95e-38
IRF1	8.56e-11	0.614333	0.574	0.382	1.97e-06
ITGB8	1.14e-110	0.614033	0.252	0.032	2.61e-106
POMP	1.56e-32	0.61209	0.779	0.432	3.58e-28
ITGA3	2.56e-49	0.611625	0.164	0.028	5.89e-45
ASPSCR1	1.06e-34	0.611538	0.3	0.096	2.45e-30
SERPINB6	2.04e-47	0.609513	0.476	0.167	4.68e-43
SNRPF	2.18e-40	0.60804	0.631	0.275	5e-36
ST14	4.51e-77	0.607914	0.401	0.094	1.04e-72
ELOC	3.01e-66	0.607268	0.565	0.178	6.93e-62
C2	6.22e-72	0.606922	0.416	0.104	1.43e-67
S100A10	3.25e-32	0.604726	0.858	0.481	7.47e-28
CLRN3	3.4e-98	0.603947	0.303	0.049	7.81e-94
ATP5PD	1.28e-44	0.602987	0.666	0.285	2.95e-40
NME1	8.9e-38	0.602909	0.464	0.182	2.05e-33
ATP5F1C	2.11e-48	0.601887	0.533	0.197	4.85e-44
ATP5MD	1.51e-51	0.601766	0.609	0.229	3.48e-47
TES	5.21e-41	0.601695	0.533	0.213	1.2e-36
PGRMC1	7.3e-69	0.600916	0.505	0.147	1.68e-64
PLPP2	2.76e-123	0.599551	0.306	0.041	6.36e-119
SEPHS2	2.54e-67	0.597184	0.442	0.119	5.83e-63
MAP3K20	2.06e-67	0.596893	0.479	0.134	4.74e-63
NCL	6.65e-33	0.596788	0.883	0.571	1.53e-28
CCT6A	1.48e-40	0.596156	0.565	0.236	3.41e-36
TRIB1	1.07e-34	0.595595	0.615	0.287	2.47e-30
TMPRSS2	8.86e-118	0.595167	0.331	0.049	2.04e-113
CDX2	9.29e-76	0.593871	0.388	0.088	2.14e-71
SLC25A5	2.64e-19	0.592908	0.729	0.468	6.08e-15
CERS2	2.99e-47	0.591999	0.603	0.24	6.88e-43
PTPN12	2.81e-52	0.591902	0.555	0.2	6.46e-48
MET	1.16e-96	0.590519	0.268	0.04	2.67e-92
XAF1	2.42e-51	0.58962	0.514	0.172	5.56e-47
EBPL	8.82e-59	0.58783	0.486	0.149	2.03e-54
AMBP	0	0.584759	0.12	0.001	0
RHOBTB3	8.57e-60	0.583908	0.426	0.12	1.97e-55
MYO1B	8.36e-56	0.583248	0.312	0.076	1.92e-51
TFPI	5.19e-32	0.582755	0.224	0.063	1.19e-27
DKC1	3.92e-52	0.581943	0.467	0.153	9.01e-48
DPEP1	3.1e-47	0.581591	0.29	0.075	7.12e-43
SSB	2.83e-37	0.581364	0.659	0.311	6.5e-33
HNF4A	6.42e-79	0.580589	0.356	0.075	1.48e-74
STXBP1	1.74e-56	0.580498	0.268	0.059	4.01e-52
TPM4	7.33e-36	0.580426	0.855	0.475	1.69e-31
BRI3	2.02e-39	0.578482	0.697	0.318	4.64e-35
TUFM	5.53e-37	0.57776	0.656	0.314	1.27e-32
HMGB1	8.12e-29	0.577136	0.927	0.706	1.87e-24
CXXC5	1.99e-48	0.577001	0.492	0.173	4.58e-44
CAPN1	7.35e-59	0.574819	0.574	0.194	1.69e-54
LURAP1L	1.86e-101	0.574514	0.3	0.046	4.29e-97
MUC1	1.74e-96	0.571908	0.218	0.027	4e-92
XRCC5	3.19e-37	0.571672	0.726	0.351	7.33e-33
GTF2F2	1.14e-46	0.571321	0.479	0.169	2.61e-42
SLC39A4	4.82e-60	0.570743	0.394	0.106	1.11e-55
RPS27L	1.22e-23	0.570225	0.662	0.364	2.8e-19
AKAP1	6.61e-70	0.569396	0.391	0.096	1.52e-65
BANF1	1.1e-41	0.568931	0.691	0.312	2.54e-37
TMEM45B	9.32e-68	0.568921	0.297	0.061	2.14e-63
IRF6	3.3e-102	0.56781	0.315	0.051	7.6e-98
TMEM176A	6.53e-41	0.567456	0.464	0.168	1.5e-36
ZBTB7A	2.33e-44	0.566704	0.653	0.274	5.36e-40
ATN1	5.64e-44	0.566201	0.536	0.201	1.3e-39
MX1	6.17e-55	0.564511	0.391	0.109	1.42e-50
EI24	3.48e-52	0.563786	0.524	0.183	8e-48
LTBR	2.19e-61	0.561653	0.454	0.132	5.04e-57
MCCC2	1.78e-66	0.560774	0.416	0.11	4.09e-62
YWHAZ	1.74e-29	0.560267	0.943	0.721	4.01e-25
NT5C3A	8.54e-49	0.559868	0.492	0.169	1.96e-44
CHMP4B	3.73e-36	0.557637	0.71	0.349	8.57e-32
PABPC1	5.58e-11	0.557187	0.921	0.893	1.28e-06
ISG15	7.79e-27	0.557121	0.502	0.229	1.79e-22
MLF2	2.59e-48	0.556217	0.65	0.269	5.95e-44
SH3YL1	7.88e-60	0.555607	0.41	0.113	1.81e-55
S100A13	7.66e-56	0.555107	0.309	0.075	1.76e-51
ALDH2	1.32e-50	0.554422	0.558	0.201	3.05e-46
NORAD	2.19e-48	0.552921	0.631	0.245	5.03e-44
SNRPG	6.96e-26	0.552076	0.675	0.372	1.6e-21
ATP9A	1.65e-59	0.551012	0.331	0.08	3.79e-55
TSTA3	9.21e-60	0.55099	0.461	0.138	2.12e-55
COPZ1	1.18e-34	0.549701	0.599	0.276	2.71e-30
CCT5	1.16e-46	0.549263	0.517	0.191	2.67e-42
NNMT	1.3e-13	0.549158	0.164	0.062	3e-09
ARSE	1.56e-83	0.548865	0.274	0.046	3.58e-79
PSMB5	2.51e-54	0.548835	0.533	0.185	5.78e-50
EIF5B	1.03e-35	0.545942	0.659	0.308	2.37e-31
WDR43	9.98e-56	0.545574	0.492	0.155	2.3e-51
GFPT1	4.44e-48	0.545441	0.47	0.158	1.02e-43
SRF	3.88e-39	0.54515	0.401	0.14	8.93e-35
SCARB2	9.9e-37	0.54509	0.495	0.199	2.28e-32
NFIX	3.9e-57	0.544171	0.448	0.132	8.96e-53
CCT3	1.82e-50	0.543815	0.612	0.232	4.18e-46
EPHB2	7e-77	0.543294	0.35	0.074	1.61e-72
TMED9	2.39e-31	0.542578	0.726	0.384	5.49e-27
RTN3	1.49e-34	0.541476	0.637	0.301	3.43e-30
EPS8	6.4e-48	0.541302	0.379	0.114	1.47e-43
ATP5MPL	2.04e-48	0.540293	0.587	0.221	4.69e-44
HOXA10	1.36e-53	0.54006	0.353	0.094	3.13e-49
CEP170B	6.19e-90	0.539963	0.252	0.037	1.42e-85
PPIA	5.77e-28	0.539232	0.959	0.769	1.33e-23
PCBD1	2.12e-49	0.538871	0.495	0.171	4.87e-45
NECTIN2	2.5e-76	0.538131	0.36	0.077	5.75e-72
CHD7	6.59e-51	0.538028	0.372	0.106	1.52e-46
FAT1	9.89e-51	0.537652	0.284	0.069	2.27e-46
GOLM1	2.19e-60	0.537189	0.303	0.068	5.04e-56
ITPKC	2.17e-65	0.535741	0.243	0.044	4.98e-61
UBE2H	2.35e-36	0.535566	0.562	0.236	5.41e-32
APLP2	8.31e-48	0.535315	0.694	0.282	1.91e-43
AAMP	2.85e-43	0.535178	0.568	0.228	6.55e-39
ITGA2	3.16e-56	0.534937	0.265	0.057	7.27e-52
PDHA1	8.11e-46	0.534521	0.401	0.129	1.86e-41
PBX1	2.24e-51	0.534417	0.416	0.124	5.14e-47
C6orf132	2.25e-109	0.534055	0.3	0.043	5.18e-105
ATP5MC1	9.24e-47	0.533863	0.461	0.157	2.12e-42
CRLS1	1.22e-48	0.53226	0.401	0.125	2.8e-44
RBM47	3.18e-52	0.531828	0.375	0.108	7.3e-48
WDR34	9.49e-61	0.531113	0.306	0.07	2.18e-56
PLP2	2.47e-21	0.5308	0.782	0.49	5.69e-17
COL17A1	1.89e-97	0.530708	0.221	0.027	4.34e-93
GJB3	1.83e-135	0.52963	0.227	0.022	4.21e-131
PAICS	1.08e-51	0.528959	0.394	0.117	2.49e-47
MISP	3.71e-76	0.527768	0.271	0.048	8.52e-72
EPB41L2	2.46e-41	0.527135	0.401	0.134	5.66e-37
C6orf222	5.01e-44	0.527085	0.142	0.023	1.15e-39
IPO7	4.59e-46	0.5261	0.565	0.215	1.06e-41
LIF	8.24e-40	0.525939	0.151	0.028	1.9e-35
ABHD17C	8.98e-69	0.524588	0.284	0.056	2.07e-64
RAB10	1.04e-41	0.523964	0.587	0.239	2.4e-37
PTK6	1.58e-76	0.52346	0.274	0.049	3.64e-72
DACH1	5.85e-32	0.522833	0.284	0.089	1.35e-27
KIF5B	5.38e-33	0.522455	0.744	0.382	1.24e-28
TUFT1	4.71e-55	0.522418	0.268	0.059	1.08e-50
PLEC	7.11e-29	0.522379	0.385	0.148	1.63e-24
NUTF2	1.99e-36	0.52232	0.603	0.27	4.58e-32
METTL5	1.64e-45	0.520634	0.47	0.167	3.78e-41
TMCO1	2.24e-40	0.520543	0.64	0.275	5.16e-36
GNG12	1.52e-53	0.519848	0.385	0.109	3.5e-49
B3GNT5	6.17e-34	0.519708	0.315	0.101	1.42e-29
MRPL13	7.49e-51	0.519679	0.41	0.125	1.72e-46
KDELR1	1.98e-36	0.51941	0.732	0.359	4.55e-32
UBA1	9.43e-41	0.519394	0.571	0.234	2.17e-36
TOB1	1.68e-31	0.519036	0.719	0.368	3.87e-27
NDUFA1	2.79e-22	0.518518	0.82	0.541	6.42e-18
NDUFC1	5.37e-41	0.518479	0.505	0.196	1.24e-36
CDKN2A	1.54e-49	0.518373	0.271	0.064	3.54e-45
TCAF1	6.69e-55	0.517997	0.391	0.11	1.54e-50
TRIP6	2.72e-49	0.517599	0.372	0.109	6.25e-45
FNTA	4.28e-44	0.516846	0.511	0.186	9.85e-40
DHCR24	8.62e-82	0.516408	0.265	0.044	1.98e-77
PPP1R14B	1.49e-43	0.515785	0.527	0.203	3.43e-39
DNAJC22	1.59e-82	0.515383	0.227	0.033	3.65e-78
ELOB	2.62e-45	0.514122	0.599	0.234	6.03e-41
PNKD	1.77e-47	0.514095	0.438	0.145	4.07e-43
DWORF	1.24e-32	0.513992	0.161	0.036	2.86e-28
ITGB4	6.02e-86	0.513238	0.237	0.034	1.38e-81
ATP5F1E	2.11e-25	0.51236	0.905	0.59	4.85e-21
LAPTM4B	1.81e-60	0.511762	0.435	0.121	4.16e-56
COBL	9.22e-89	0.511574	0.186	0.022	2.12e-84
CCT2	1.14e-42	0.510922	0.628	0.258	2.63e-38
CREB5	2e-32	0.51006	0.186	0.047	4.6e-28
SCRN1	1.71e-30	0.508624	0.3	0.102	3.94e-26
PAH	4.77e-179	0.5083	0.11	0.004	1.1e-174
AKR1C1	0	0.506729	0.136	0.004	0
GNL3	4.17e-38	0.506062	0.53	0.213	9.58e-34
LAP3	1.88e-31	0.505412	0.404	0.158	4.33e-27
ADAM9	1.26e-45	0.504953	0.356	0.107	2.9e-41
HNRNPA2B1	8.56e-26	0.504931	0.943	0.704	1.97e-21
ERO1A	3.33e-47	0.504914	0.508	0.179	7.67e-43
HMGB3	3.34e-46	0.504551	0.297	0.08	7.69e-42
NBN	1.88e-54	0.504491	0.483	0.155	4.32e-50
RAB11A	1.09e-40	0.504486	0.593	0.246	2.51e-36
SND1	1.74e-37	0.504483	0.565	0.24	3.99e-33
DDX21	2.95e-25	0.50434	0.656	0.363	6.78e-21
FKBP9	2.32e-36	0.50426	0.401	0.143	5.34e-32
G3BP1	6.5e-36	0.50296	0.587	0.254	1.5e-31
SQSTM1	7.48e-29	0.502909	0.754	0.408	1.72e-24
RAC1	1.79e-25	0.50249	0.861	0.537	4.11e-21
RTKN	4.99e-93	0.501715	0.271	0.041	1.15e-88
NFIC	1.07e-22	0.501521	0.416	0.187	2.46e-18
PSMB9	4.72e-25	0.50092	0.565	0.289	1.09e-20
PSMD11	2.89e-51	0.499484	0.502	0.171	6.64e-47
SLC44A1	5.47e-33	0.499454	0.448	0.18	1.26e-28
MYO10	3.45e-50	0.498738	0.438	0.137	7.92e-46
NDUFAB1	1.54e-30	0.498106	0.549	0.253	3.54e-26
MPST	8.3e-48	0.497979	0.407	0.13	1.91e-43
MAOB	2.37e-89	0.497133	0.148	0.014	5.46e-85
PUF60	1.69e-36	0.497131	0.527	0.22	3.89e-32
TRIP10	3.72e-21	0.496989	0.243	0.09	8.55e-17
PLS1	7.9e-87	0.496132	0.29	0.049	1.82e-82
DEK	2.44e-23	0.495813	0.675	0.375	5.62e-19
HBEGF	2.12e-42	0.495786	0.426	0.145	4.87e-38
FAM171A1	4.35e-51	0.495674	0.278	0.066	1e-46
ITPRID2	3.24e-45	0.495534	0.356	0.107	7.46e-41
MTCH2	2.77e-46	0.495337	0.473	0.166	6.36e-42
AMOTL2	1.94e-66	0.494286	0.237	0.042	4.47e-62
EIF2AK2	2.26e-47	0.493483	0.489	0.169	5.19e-43
SNRPD1	3.34e-34	0.492936	0.558	0.242	7.67e-30
STAU1	1e-35	0.49207	0.621	0.277	2.31e-31
SEMA4B	3.51e-52	0.491796	0.319	0.081	8.06e-48
ESF1	2.1e-48	0.490197	0.429	0.137	4.83e-44
FSTL3	2.71e-33	0.490004	0.139	0.028	6.23e-29
FAM84A	2.11e-46	0.489833	0.271	0.068	4.84e-42
CALR	6.9e-20	0.489555	0.864	0.624	1.59e-15
GDA	2.59e-47	0.489505	0.24	0.055	5.95e-43
CRYZ	7.43e-66	0.489109	0.252	0.047	1.71e-61
SYPL1	2.55e-42	0.488792	0.536	0.202	5.86e-38
TDGF1	5.33e-57	0.488016	0.281	0.062	1.23e-52
ZNF503	2.46e-29	0.487741	0.221	0.065	5.65e-25
BATF2	9.51e-175	0.486764	0.189	0.012	2.19e-170
MGST3	2.45e-29	0.486517	0.609	0.296	5.64e-25
GOLIM4	3.52e-37	0.48642	0.476	0.181	8.09e-33
PDZD8	3.81e-58	0.486383	0.432	0.124	8.76e-54
RNF43	3.69e-81	0.486144	0.306	0.056	8.48e-77
CENPV	1.42e-66	0.48613	0.338	0.076	3.27e-62
TNFRSF11B	1.1e-41	0.486104	0.104	0.014	2.53e-37
CD63	1.94e-30	0.485853	0.899	0.529	4.46e-26
ABLIM1	3.38e-68	0.484764	0.461	0.122	7.78e-64
PFDN2	6.32e-33	0.484455	0.514	0.222	1.45e-28
VNN1	2.36e-109	0.48423	0.126	0.009	5.43e-105
NONO	2.31e-32	0.483476	0.726	0.37	5.32e-28
NOLC1	1.14e-36	0.483072	0.454	0.174	2.62e-32
GMNN	1.84e-57	0.482432	0.284	0.062	4.23e-53
RBPMS	1.34e-44	0.481496	0.344	0.1	3.08e-40
ARMC10	1.87e-39	0.481338	0.432	0.156	4.29e-35
JPT2	1.54e-68	0.48113	0.331	0.072	3.53e-64
MRPS18B	3.9e-50	0.480678	0.473	0.157	8.96e-46
ARSD	2.76e-54	0.47971	0.347	0.091	6.34e-50
ENAH	1.22e-41	0.479167	0.356	0.112	2.81e-37
APOL1	8.5e-44	0.479163	0.347	0.102	1.95e-39
U2SURP	5.28e-40	0.478866	0.596	0.245	1.21e-35
TMC4	3.94e-83	0.478134	0.271	0.045	9.05e-79
MAPK13	3.77e-62	0.478101	0.413	0.11	8.68e-58
YBX3	2.59e-45	0.477988	0.678	0.278	5.96e-41
CKAP4	3.13e-43	0.477932	0.464	0.163	7.2e-39
EIF6	1.13e-36	0.476467	0.467	0.182	2.59e-32
FILIP1L	1.04e-31	0.476288	0.372	0.137	2.4e-27
CPNE3	2.03e-39	0.475598	0.489	0.188	4.67e-35
PCK1	1.49e-12	0.474999	0.123	0.043	3.43e-08
MRPL3	5.83e-40	0.474944	0.473	0.18	1.34e-35
SMIM14	2.68e-28	0.474436	0.42	0.177	6.15e-24
CLTA	3.17e-38	0.474037	0.631	0.277	7.29e-34
TRIM47	2.61e-46	0.473894	0.161	0.028	5.99e-42
LRRC8A	1.19e-39	0.472968	0.312	0.092	2.73e-35
PARP9	1.56e-53	0.472733	0.401	0.116	3.59e-49
ZNF664	1.45e-57	0.47226	0.397	0.109	3.33e-53
ARF3	6.62e-36	0.471669	0.546	0.231	1.52e-31
RCC2	3.45e-36	0.471302	0.442	0.169	7.92e-32
PDCD5	1.23e-44	0.470988	0.502	0.183	2.82e-40
GRINA	7.26e-38	0.470486	0.552	0.229	1.67e-33
MUCL1	8.17e-34	0.468964	0.161	0.035	1.88e-29
EPS8L2	1.16e-62	0.468375	0.252	0.049	2.66e-58
PRDX3	4.64e-42	0.46826	0.552	0.216	1.07e-37
GADD45A	2.11e-23	0.468166	0.596	0.315	4.86e-19
EPPK1	3.08e-74	0.467962	0.224	0.035	7.09e-70
IFNGR2	1.79e-39	0.467923	0.524	0.204	4.12e-35
TMED10	2.15e-27	0.46652	0.782	0.429	4.94e-23
TMEM97	9.05e-67	0.464382	0.338	0.076	2.08e-62
RAB3IP	8.92e-53	0.463909	0.303	0.074	2.05e-48
NAXE	3.05e-58	0.463896	0.413	0.115	7e-54
AKAP7	5e-19	0.463835	0.117	0.031	1.15e-14
RBCK1	7.55e-41	0.463246	0.543	0.214	1.74e-36
CDCP1	1.68e-64	0.462853	0.265	0.052	3.86e-60
ERH	1.07e-31	0.46247	0.621	0.293	2.46e-27
PRDX4	6.81e-26	0.461987	0.448	0.202	1.57e-21
COPB2	4.5e-48	0.461892	0.505	0.176	1.03e-43
SLC40A1	4.07e-34	0.461425	0.249	0.071	9.36e-30
SHB	1.44e-74	0.461149	0.227	0.036	3.32e-70
GPATCH4	1.69e-54	0.461069	0.319	0.079	3.88e-50
VSIG10	5.15e-51	0.460445	0.249	0.055	1.18e-46
TPI1	1.01e-20	0.4599	0.826	0.548	2.33e-16
REPIN1	5.8e-40	0.45915	0.385	0.129	1.33e-35
COX20	5.66e-41	0.457767	0.571	0.229	1.3e-36
CHMP5	8.05e-37	0.457577	0.508	0.204	1.85e-32
TCEA1	4.1e-23	0.457508	0.634	0.344	9.43e-19
ATP5ME	2.75e-36	0.457362	0.691	0.308	6.32e-32
ESRP1	2.23e-65	0.457134	0.319	0.07	5.14e-61
PSMB1	4.95e-25	0.456462	0.726	0.416	1.14e-20
LARP1	9.95e-37	0.45627	0.543	0.225	2.29e-32
ANPEP	4.56e-22	0.456199	0.155	0.044	1.05e-17
TMED2	3.41e-24	0.455218	0.662	0.358	7.85e-20
ATP5IF1	7.68e-40	0.45501	0.656	0.279	1.77e-35
MTIF3	2.2e-44	0.454955	0.552	0.209	5.07e-40
CTBP2	3.96e-51	0.454045	0.372	0.107	9.11e-47
MSRB2	7.35e-48	0.453967	0.382	0.116	1.69e-43
SPTSSA	9e-37	0.453866	0.404	0.147	2.07e-32
WEE1	6.75e-43	0.453696	0.303	0.084	1.55e-38
AHCY	5.58e-41	0.453535	0.379	0.125	1.28e-36
USP6NL	1.47e-51	0.452093	0.271	0.063	3.38e-47
GATAD1	1.55e-42	0.451525	0.372	0.118	3.56e-38
SORD	3.85e-57	0.450168	0.347	0.088	8.86e-53
UGDH	2.68e-36	0.447757	0.315	0.099	6.17e-32
TJP1	3.77e-48	0.446933	0.249	0.058	8.68e-44
HNF1B	1.46e-63	0.446219	0.136	0.016	3.36e-59
PRDX5	4.57e-22	0.446089	0.631	0.34	1.05e-17
SMAD5	2.57e-38	0.445957	0.325	0.1	5.92e-34
CAV2	1.14e-31	0.445103	0.199	0.052	2.61e-27
RRM2B	4.86e-28	0.443771	0.227	0.07	1.12e-23
VPS25	3.35e-49	0.443507	0.394	0.119	7.71e-45
LUC7L3	2.23e-35	0.443038	0.565	0.238	5.13e-31
TUBA1C	9.01e-30	0.442888	0.524	0.235	2.07e-25
ERGIC1	7.51e-35	0.442832	0.524	0.215	1.73e-30
RNF187	6.57e-37	0.442308	0.521	0.21	1.51e-32
PRPF40A	1.26e-32	0.442301	0.656	0.308	2.89e-28
LSM5	2.97e-31	0.441848	0.511	0.222	6.83e-27
ERG28	2.72e-59	0.441808	0.407	0.11	6.26e-55
ATP2A2	7.52e-36	0.441429	0.621	0.274	1.73e-31
H2AFY	3.7e-23	0.440985	0.735	0.406	8.5e-19
ATP5F1B	4.15e-38	0.43983	0.675	0.294	9.55e-34
PKP4	6.95e-55	0.439698	0.3	0.071	1.6e-50
HSD17B10	3.96e-35	0.439207	0.42	0.159	9.11e-31
SHROOM1	1.62e-57	0.439124	0.24	0.048	3.72e-53
RAB5B	4.08e-38	0.438783	0.498	0.193	9.38e-34
KCTD3	5.15e-52	0.438207	0.281	0.066	1.19e-47
FOXA1	8.35e-137	0.438152	0.177	0.014	1.92e-132
PRDX1	2.64e-22	0.437555	0.713	0.41	6.07e-18
MYO5C	1.39e-59	0.436925	0.218	0.039	3.2e-55
TMPRSS4	1.89e-66	0.436869	0.246	0.045	4.35e-62
TGFB2	2.05e-30	0.43607	0.104	0.018	4.72e-26
NDUFB9	9.71e-32	0.434962	0.58	0.261	2.23e-27
BAIAP2L1	3.22e-85	0.434821	0.262	0.041	7.4e-81
PRPF19	1.53e-46	0.434761	0.407	0.128	3.51e-42
CSNK2A1	2.77e-40	0.434365	0.486	0.179	6.37e-36
HTATIP2	1.76e-46	0.433812	0.479	0.165	4.04e-42
FGD6	1.1e-70	0.433736	0.215	0.033	2.53e-66
DDAH2	7.24e-35	0.433162	0.467	0.184	1.66e-30
FNBP1L	1.52e-43	0.432862	0.249	0.062	3.49e-39
LAPTM4A	6.91e-29	0.432565	0.748	0.377	1.59e-24
ARHGEF12	1.44e-38	0.432129	0.404	0.139	3.3e-34
KDM7A	2.7e-30	0.43195	0.344	0.124	6.2e-26
HNMT	2.32e-31	0.431845	0.309	0.106	5.33e-27
TRIM8	2.25e-29	0.431631	0.388	0.152	5.17e-25
PRRG4	8.13e-75	0.431477	0.246	0.041	1.87e-70
ARHGAP32	2.08e-59	0.431174	0.284	0.062	4.78e-55
CASK	4.81e-41	0.430002	0.382	0.122	1.11e-36
SEMA6A	1.27e-72	0.429777	0.114	0.01	2.92e-68
CMAS	2.26e-45	0.429639	0.423	0.138	5.2e-41
CNDP2	1.99e-36	0.429454	0.489	0.194	4.58e-32
RFK	8.13e-44	0.42884	0.369	0.114	1.87e-39
TFG	2.37e-35	0.428761	0.454	0.176	5.46e-31
PLS3	2.7e-52	0.428396	0.407	0.118	6.21e-48
LYPLA1	5.12e-32	0.427848	0.42	0.165	1.18e-27
NCKAP1	6.73e-45	0.427381	0.328	0.094	1.55e-40
MMP15	4.39e-61	0.426211	0.151	0.02	1.01e-56
SHROOM3	3.93e-90	0.426169	0.215	0.028	9.03e-86
PSMB2	1.31e-32	0.426052	0.606	0.279	3e-28
FARP1	4.85e-27	0.42525	0.23	0.072	1.12e-22
ROMO1	7.41e-31	0.425039	0.612	0.288	1.7e-26
AIG1	4.22e-32	0.424916	0.315	0.108	9.7e-28
JAG1	9.08e-39	0.424869	0.268	0.074	2.09e-34
IFIH1	5.83e-57	0.424761	0.322	0.077	1.34e-52
ANXA13	9.43e-40	0.423828	0.233	0.058	2.17e-35
ULK1	8.81e-20	0.423618	0.23	0.084	2.03e-15
FLNB	1.04e-34	0.4235	0.233	0.063	2.39e-30
CARM1	5.3e-36	0.423366	0.363	0.123	1.22e-31
CHP1	4.22e-33	0.422988	0.391	0.145	9.7e-29
SSBP3	3.59e-35	0.422406	0.448	0.17	8.26e-31
CYC1	5.29e-30	0.422259	0.473	0.205	1.22e-25
MPZL1	1.15e-46	0.421831	0.382	0.115	2.64e-42
CD47	5.08e-28	0.42141	0.637	0.311	1.17e-23
DMKN	4.43e-46	0.421188	0.186	0.036	1.02e-41
PHGR1	4.27e-43	0.420994	0.297	0.081	9.83e-39
TMEM30B	1.75e-54	0.420457	0.233	0.047	4.02e-50
TRIM56	2.85e-34	0.420453	0.426	0.16	6.54e-30
PLEK2	4.76e-84	0.420429	0.249	0.039	1.09e-79
RHBDF1	8.19e-43	0.420338	0.233	0.056	1.88e-38
VSNL1	9.33e-70	0.420173	0.23	0.038	2.15e-65
NEURL3	1.16e-163	0.419737	0.107	0.004	2.67e-159
LLGL2	2.33e-49	0.419639	0.278	0.067	5.37e-45
PRXL2A	6.12e-54	0.419338	0.3	0.072	1.41e-49
GOLGB1	1.17e-33	0.419312	0.568	0.242	2.69e-29
PSMB4	3.66e-31	0.41901	0.64	0.31	8.41e-27
AJUBA	8.24e-78	0.418741	0.211	0.031	1.89e-73
NEBL	1.94e-83	0.418554	0.243	0.037	4.46e-79
MAGI1	1.63e-39	0.418345	0.164	0.033	3.74e-35
KIAA1522	5.16e-67	0.417954	0.224	0.038	1.19e-62
TRIM15	1.59e-100	0.417484	0.189	0.02	3.66e-96
HSP90B1	1.42e-23	0.416672	0.855	0.571	3.27e-19
KTN1	1.01e-31	0.416528	0.751	0.381	2.33e-27
QSOX1	7.78e-27	0.416484	0.369	0.144	1.79e-22
ADAR	4.57e-38	0.416341	0.599	0.254	1.05e-33
CLCN3	4.06e-36	0.416031	0.328	0.106	9.33e-32
ZFP36L1	1.72e-19	0.415758	0.909	0.649	3.96e-15
UCHL3	1.71e-41	0.415556	0.344	0.107	3.92e-37
CHMP3	4.09e-31	0.415234	0.53	0.231	9.4e-27
DYNC1LI2	6.11e-35	0.414976	0.461	0.176	1.4e-30
COPA	5.6e-34	0.414554	0.568	0.245	1.29e-29
NOX1	2.26e-51	0.414438	0.233	0.049	5.2e-47
DTX3L	1.69e-61	0.414243	0.322	0.074	3.89e-57
TECR	1.64e-26	0.414039	0.621	0.316	3.77e-22
BZW2	1.93e-37	0.412608	0.423	0.152	4.45e-33
MTMR11	1.08e-58	0.412386	0.24	0.047	2.49e-54
PRR15	3.75e-44	0.412286	0.268	0.068	8.63e-40
CAPNS1	1.77e-27	0.412189	0.71	0.364	4.08e-23
PAIP1	4.08e-41	0.412143	0.416	0.142	9.37e-37
MAP3K21	8.65e-64	0.411744	0.167	0.023	1.99e-59
PLEKHB1	1.98e-51	0.411489	0.252	0.055	4.56e-47
SUMF2	1.21e-39	0.411468	0.524	0.203	2.79e-35
SMARCC1	2.04e-30	0.410921	0.467	0.194	4.7e-26
PDP1	2.59e-40	0.410361	0.224	0.054	5.96e-36
UGT2A3	7.53e-306	0.410043	0.101	0.002	1.73e-301
B4GALT5	2.98e-38	0.409901	0.382	0.129	6.86e-34
MAP3K13	2.2e-44	0.409695	0.401	0.129	5.05e-40
BCAP31	1.99e-28	0.409379	0.618	0.298	4.57e-24
BRD7	1.97e-31	0.408599	0.429	0.167	4.54e-27
PDLIM7	9.63e-10	0.407646	0.233	0.119	2.21e-05
MCM7	1.27e-39	0.407513	0.328	0.099	2.91e-35
HNRNPH2	1.89e-31	0.40743	0.404	0.157	4.35e-27
DIS3	1.07e-44	0.407169	0.397	0.125	2.46e-40
TGS1	1.81e-40	0.4064	0.369	0.117	4.16e-36
METAP2	2.65e-30	0.406268	0.603	0.277	6.09e-26
PSMD4	5.77e-28	0.406091	0.539	0.25	1.33e-23
KIF12	5.08e-93	0.406073	0.126	0.01	1.17e-88
XIAP	4.95e-41	0.405724	0.438	0.152	1.14e-36
YWHAB	9.32e-20	0.40567	0.864	0.597	2.14e-15
GNG4	1.08e-24	0.405381	0.23	0.075	2.49e-20
TARDBP	2.31e-39	0.405086	0.476	0.179	5.31e-35
BBC3	4.58e-44	0.405078	0.369	0.112	1.05e-39
HOXA9	7.19e-41	0.404884	0.211	0.049	1.65e-36
FUT4	5.33e-51	0.40486	0.233	0.05	1.23e-46
DDB1	1.54e-33	0.404801	0.489	0.196	3.53e-29
MGLL	1.79e-27	0.40466	0.265	0.089	4.12e-23
TENT5A	2.46e-30	0.404573	0.252	0.076	5.65e-26
HMGN1	1e-20	0.404037	0.817	0.529	2.3e-16
CYB561	4.68e-63	0.403914	0.344	0.081	1.08e-58
SCNN1A	1.46e-47	0.402825	0.262	0.062	3.37e-43
RPL7L1	2.87e-35	0.401746	0.517	0.211	6.6e-31
NMI	1.16e-47	0.401458	0.391	0.119	2.66e-43
NEK3	1.88e-38	0.401408	0.274	0.077	4.31e-34
TMEM258	3.45e-19	0.401383	0.804	0.503	7.93e-15
KRT80	6.94e-62	0.400965	0.123	0.014	1.6e-57
PSMD7	1.92e-36	0.400673	0.543	0.225	4.42e-32
NUDT15	3.05e-34	0.40066	0.319	0.103	7e-30
ZNF511	2.68e-37	0.40046	0.35	0.115	6.15e-33
BEX3	7.58e-34	0.400226	0.319	0.102	1.74e-29
SERPINB5	1.86e-107	0.39933	0.237	0.028	4.28e-103
CAPRIN1	7.49e-42	0.399265	0.486	0.176	1.72e-37
ETV4	3.94e-50	0.398668	0.24	0.052	9.05e-46
BAZ2B	3.76e-24	0.398491	0.347	0.142	8.64e-20
TMEM123	3.74e-23	0.398301	0.656	0.358	8.6e-19
PXN	8.11e-38	0.398258	0.338	0.106	1.87e-33
RARS	8.02e-51	0.398147	0.356	0.098	1.84e-46
GAD1	1.32e-58	0.397697	0.189	0.031	3.05e-54
POLR1D	1.2e-22	0.397671	0.659	0.358	2.77e-18
PSMA4	3.45e-28	0.397034	0.584	0.28	7.93e-24
SOWAHC	1.32e-36	0.396863	0.208	0.051	3.03e-32
P4HB	4.52e-19	0.396604	0.647	0.362	1.04e-14
SEC61G	8.62e-19	0.396562	0.681	0.396	1.98e-14
DYNLRB1	1.65e-26	0.396414	0.618	0.307	3.8e-22
MCM4	2.93e-33	0.396352	0.233	0.065	6.73e-29
TMEM245	2.03e-31	0.396309	0.353	0.126	4.66e-27
MLLT3	5.61e-44	0.395124	0.426	0.138	1.29e-39
TOMM20	2.07e-22	0.394092	0.691	0.382	4.75e-18
YIPF3	4.71e-26	0.393593	0.404	0.173	1.08e-21
EIF3B	3.52e-31	0.393583	0.394	0.15	8.1e-27
SSRP1	1.55e-33	0.393231	0.527	0.219	3.56e-29
PTPA	4.29e-34	0.393218	0.274	0.083	9.86e-30
TEAD1	1.44e-42	0.392817	0.297	0.081	3.32e-38
RHOU	8.95e-49	0.392797	0.208	0.042	2.06e-44
UTP14A	2.9e-52	0.392366	0.312	0.079	6.67e-48
CUX1	3.43e-35	0.391888	0.41	0.151	7.88e-31
KDM1A	1.34e-36	0.391869	0.293	0.089	3.09e-32
MT1E	7.34e-09	0.391746	0.183	0.089	0.000168687
RB1CC1	2.54e-29	0.391554	0.464	0.195	5.85e-25
ACADVL	3.43e-21	0.391508	0.562	0.283	7.88e-17
AVL9	7.78e-43	0.391488	0.312	0.089	1.79e-38
TOM1L1	1.67e-111	0.39132	0.23	0.027	3.85e-107
COPG1	8.25e-35	0.390807	0.454	0.174	1.9e-30
HKDC1	5.38e-82	0.390652	0.177	0.021	1.24e-77
EIF2AK1	1.62e-35	0.390438	0.587	0.251	3.73e-31
WFS1	2.68e-33	0.39032	0.237	0.067	6.16e-29
ITGB5	3.17e-39	0.390242	0.287	0.081	7.3e-35
PSMB8	1.57e-26	0.390112	0.558	0.268	3.61e-22
TNFRSF10B	2.39e-30	0.389278	0.268	0.085	5.49e-26
STAP2	2.95e-94	0.389142	0.211	0.026	6.78e-90
FBRSL1	6.97e-33	0.387418	0.341	0.118	1.6e-28
NAV2	5.11e-55	0.387006	0.18	0.03	1.18e-50
GRB7	1.23e-52	0.386884	0.167	0.027	2.84e-48
HELZ2	2.87e-36	0.386708	0.246	0.066	6.61e-32
ZFAS1	1.68e-15	0.386167	0.833	0.554	3.86e-11
UBXN4	5.5e-28	0.386088	0.703	0.368	1.26e-23
SOCS6	3.09e-44	0.385903	0.196	0.041	7.1e-40
MRPL52	9.91e-34	0.385726	0.587	0.257	2.28e-29
SCCPDH	5.97e-44	0.385652	0.353	0.106	1.37e-39
DDX1	1.04e-41	0.385619	0.407	0.135	2.4e-37
PDIA3	3.49e-20	0.38557	0.785	0.484	8.02e-16
RNF170	2.95e-37	0.385008	0.284	0.083	6.78e-33
MMP24OS	1.46e-24	0.384984	0.297	0.11	3.35e-20
FARSB	8.11e-52	0.384969	0.366	0.101	1.87e-47
RAB7A	3.98e-23	0.384738	0.773	0.429	9.15e-19
SLC4A2	3.45e-40	0.384374	0.356	0.112	7.93e-36
ALDH3A2	7.64e-35	0.384326	0.281	0.085	1.76e-30
DECR1	2.75e-34	0.383456	0.442	0.171	6.33e-30
STARD10	6.71e-37	0.38315	0.243	0.065	1.54e-32
FUT3	1.45e-67	0.382916	0.237	0.041	3.34e-63
C1GALT1C1	2.86e-42	0.382866	0.284	0.077	6.57e-38
MTDH	6.03e-17	0.381718	0.748	0.488	1.39e-12
HSD17B12	6.49e-34	0.381554	0.42	0.158	1.49e-29
PSME3	6.68e-32	0.381482	0.429	0.168	1.54e-27
CHDH	5.76e-60	0.380958	0.215	0.038	1.32e-55
LRP10	4.83e-35	0.380449	0.565	0.239	1.11e-30
DYNC1I2	7.22e-27	0.380315	0.517	0.234	1.66e-22
ATP11A	1.68e-45	0.380184	0.256	0.062	3.87e-41
UGCG	1.45e-22	0.379877	0.382	0.165	3.33e-18
RAB1A	5.9e-27	0.379648	0.691	0.353	1.36e-22
PUM1	8.05e-34	0.379063	0.508	0.206	1.85e-29
PDIA6	1.24e-20	0.37843	0.669	0.377	2.85e-16
RDH10	6.42e-45	0.378417	0.262	0.064	1.48e-40
THOC3	7.77e-50	0.377856	0.372	0.106	1.79e-45
FAM84B	2.06e-65	0.377706	0.274	0.054	4.74e-61
HNRNPU	1.45e-20	0.377536	0.811	0.502	3.32e-16
B3GNT3	8.25e-70	0.377402	0.208	0.032	1.9e-65
MYO1C	2.85e-23	0.377348	0.246	0.087	6.54e-19
EIF5A	2.94e-24	0.376338	0.631	0.33	6.76e-20
RTL8A	3.93e-34	0.375908	0.287	0.089	9.03e-30
CDC16	3.44e-33	0.375642	0.391	0.144	7.91e-29
INF2	1.35e-48	0.375334	0.24	0.053	3.09e-44
COA3	1.5e-38	0.375193	0.416	0.146	3.45e-34
TMBIM6	1.56e-16	0.375133	0.899	0.646	3.6e-12
ALCAM	1.03e-22	0.374919	0.256	0.093	2.36e-18
C8orf82	5.48e-32	0.374175	0.303	0.101	1.26e-27
CNOT11	7.17e-41	0.373958	0.344	0.105	1.65e-36
DCAF13	5.1e-44	0.373807	0.385	0.12	1.17e-39
GARS	7.89e-35	0.373237	0.407	0.149	1.81e-30
SMOX	1.31e-34	0.373002	0.211	0.053	3.02e-30
QPRT	2.43e-21	0.372956	0.3	0.122	5.59e-17
PARD6B	2.19e-65	0.37289	0.189	0.028	5.03e-61
NOP56	1.28e-23	0.372878	0.498	0.236	2.94e-19
PAFAH1B2	4.03e-38	0.372789	0.429	0.153	9.27e-34
DIAPH2	1.56e-39	0.372778	0.369	0.119	3.59e-35
DAB2IP	1.23e-51	0.372734	0.211	0.041	2.83e-47
CLTC	8.06e-25	0.372493	0.492	0.224	1.85e-20
ARHGEF10L	2.82e-39	0.372294	0.227	0.056	6.5e-35
CAB39L	5.54e-19	0.372223	0.196	0.068	1.27e-14
RABGAP1	8.13e-30	0.371966	0.382	0.145	1.87e-25
RDH11	6.6e-28	0.371948	0.461	0.199	1.52e-23
NRARP	1.49e-32	0.371789	0.208	0.055	3.44e-28
ALYREF	1.75e-36	0.371767	0.451	0.168	4.03e-32
CAPN6	2.25e-66	0.371635	0.164	0.022	5.17e-62
TNS4	9.88e-88	0.371182	0.145	0.014	2.27e-83
STAT6	3.48e-33	0.371104	0.476	0.189	8e-29
EPB41L1	2.46e-34	0.370949	0.252	0.072	5.66e-30
SAV1	2.97e-31	0.370865	0.278	0.089	6.84e-27
C1orf43	1.55e-23	0.370855	0.609	0.314	3.57e-19
SLC44A4	8.62e-49	0.370796	0.17	0.029	1.98e-44
NDUFA12	1.72e-34	0.370766	0.558	0.235	3.96e-30
NR2F2	6.11e-48	0.370547	0.451	0.144	1.41e-43
FAM234A	8.42e-34	0.370542	0.287	0.089	1.94e-29
ZNF593	6.67e-35	0.370283	0.328	0.108	1.53e-30
FZD5	3.82e-57	0.370211	0.189	0.032	8.77e-53
TSTD1	4.62e-33	0.370132	0.521	0.214	1.06e-28
PARP14	4.59e-42	0.369905	0.42	0.139	1.06e-37
TNKS1BP1	1.37e-38	0.369746	0.262	0.071	3.16e-34
MIA2	2.17e-36	0.369668	0.322	0.102	5e-32
KARS	7.2e-31	0.369667	0.498	0.214	1.65e-26
SAMD5	1.06e-31	0.369133	0.202	0.053	2.44e-27
SLC16A1	2.47e-23	0.368827	0.35	0.142	5.67e-19
MTSS1	4.97e-42	0.368794	0.293	0.08	1.14e-37
SH3BGRL2	2.28e-59	0.368687	0.256	0.051	5.24e-55
POLD2	6.75e-37	0.368582	0.297	0.09	1.55e-32
PHB	1.11e-28	0.368256	0.426	0.176	2.56e-24
EIF3E	5.56e-13	0.368226	0.782	0.551	1.28e-08
IL18	2.65e-14	0.36786	0.158	0.058	6.09e-10
CRABP2	1.79e-40	0.367715	0.158	0.029	4.12e-36
ARGLU1	1.13e-19	0.367646	0.694	0.395	2.6e-15
NUCKS1	1.31e-24	0.367606	0.779	0.434	3.01e-20
HYOU1	3.53e-35	0.367583	0.394	0.14	8.12e-31
SHTN1	1.17e-31	0.367166	0.233	0.067	2.69e-27
SLC2A1	1.33e-42	0.367102	0.293	0.079	3.07e-38
EXT1	2.25e-40	0.36708	0.268	0.072	5.17e-36
HHEX	2.3e-25	0.366784	0.139	0.033	5.28e-21
TOX3	1.03e-79	0.365406	0.202	0.027	2.36e-75
SERPINE1	1.31e-21	0.36491	0.218	0.074	3.01e-17
PRSS3	1.51e-59	0.364618	0.268	0.055	3.46e-55
MYC	8.77e-25	0.363907	0.334	0.131	2.02e-20
PTPN3	3.21e-58	0.362708	0.196	0.033	7.38e-54
ETV7	1.39e-71	0.362509	0.205	0.03	3.2e-67
KREMEN1	2.37e-25	0.362493	0.227	0.073	5.46e-21
LEPROT	8.51e-17	0.361957	0.42	0.213	1.96e-12
HOXA7	4.5e-55	0.361618	0.24	0.049	1.04e-50
OAF	1.18e-34	0.361296	0.309	0.098	2.71e-30
GLIS3	6.01e-62	0.361275	0.107	0.011	1.38e-57
MYL12B	1.37e-14	0.360928	0.842	0.556	3.16e-10
KDM5C	2.93e-34	0.360461	0.426	0.158	6.73e-30
PLEKHG3	2.62e-33	0.359698	0.205	0.053	6.03e-29
MSX1	5.86e-18	0.359444	0.123	0.034	1.35e-13
CENPW	5.2e-38	0.359303	0.215	0.052	1.2e-33
PLOD3	5.54e-38	0.359267	0.344	0.11	1.27e-33
DHX15	2.34e-35	0.359179	0.483	0.189	5.37e-31
PSMD14	7.85e-40	0.358751	0.41	0.139	1.81e-35
SYNGR2	2.94e-31	0.358088	0.587	0.262	6.76e-27
SDHC	2.17e-24	0.357892	0.445	0.199	5e-20
TRABD2A	3.48e-41	0.357799	0.293	0.081	8e-37
ETS2	5.37e-32	0.357773	0.495	0.2	1.24e-27
EEPD1	7.32e-39	0.357223	0.211	0.05	1.68e-34
APEX1	7.72e-27	0.356391	0.536	0.247	1.78e-22
SERPINE2	3.03e-28	0.356158	0.249	0.078	6.96e-24
PHF14	6.6e-31	0.356117	0.41	0.158	1.52e-26
TXNRD1	5.22e-25	0.356106	0.268	0.095	1.2e-20
COX6A1	4.44e-20	0.356101	0.792	0.47	1.02e-15
SERINC5	1.52e-34	0.355981	0.344	0.115	3.5e-30
CDK4	1.47e-30	0.355648	0.344	0.124	3.38e-26
KLF3	7.59e-35	0.355607	0.448	0.17	1.75e-30
SYT7	2.65e-43	0.355518	0.189	0.039	6.09e-39
PTCD3	6.34e-37	0.355488	0.372	0.125	1.46e-32
CLNS1A	8.26e-31	0.355451	0.505	0.214	1.9e-26
SH3BP4	1.93e-31	0.355148	0.249	0.075	4.44e-27
BSPRY	1.3e-74	0.355053	0.237	0.038	2.99e-70
INSR	2.09e-26	0.354541	0.259	0.088	4.8e-22
PUS7	7.59e-48	0.354171	0.227	0.049	1.75e-43
BAIAP2L2	6.61e-54	0.353796	0.142	0.02	1.52e-49
C9orf152	2.7e-35	0.353712	0.192	0.046	6.21e-31
PLA2G16	8.53e-35	0.353496	0.328	0.106	1.96e-30
SMARCA4	2.26e-38	0.35295	0.42	0.145	5.2e-34
MLPH	9.23e-63	0.352765	0.132	0.015	2.12e-58
CTDSPL	1.53e-34	0.352686	0.309	0.098	3.51e-30
GOLGA4	1.03e-27	0.352289	0.508	0.224	2.37e-23
EBAG9	2e-33	0.351937	0.363	0.129	4.61e-29
SMAGP	4.3e-54	0.351834	0.306	0.073	9.89e-50
HUNK	6.58e-56	0.351656	0.155	0.023	1.51e-51
FOXP4	1.46e-41	0.351218	0.287	0.078	3.35e-37
SPTLC1	3.88e-38	0.351122	0.382	0.127	8.92e-34
SRC	1.97e-31	0.350955	0.202	0.053	4.52e-27
RAD23B	5.87e-33	0.350862	0.536	0.226	1.35e-28
RPF2	4.88e-41	0.350538	0.309	0.089	1.12e-36
DEPP1	1.99e-14	0.35	0.11	0.033	4.58e-10
CSPP1	6.85e-28	0.349951	0.262	0.085	1.58e-23
RND1	8.06e-24	0.349788	0.167	0.047	1.85e-19
PHF11	7.91e-25	0.34929	0.442	0.197	1.82e-20
PRR15L	4.74e-63	0.349256	0.227	0.04	1.09e-58
PTK2	4.05e-41	0.348938	0.356	0.11	9.32e-37
ZC3H13	2.44e-26	0.348854	0.495	0.223	5.62e-22
C8orf59	1.83e-25	0.348802	0.498	0.228	4.2e-21
SCD5	9.37e-32	0.348116	0.12	0.022	2.16e-27
COL9A3	3.14e-22	0.347908	0.17	0.051	7.23e-18
GABRE	3.54e-53	0.347596	0.129	0.017	8.13e-49
RPN1	2.48e-24	0.347493	0.549	0.267	5.7e-20
GNPNAT1	2.87e-34	0.347397	0.278	0.084	6.6e-30
MYB	1.15e-35	0.347179	0.24	0.065	2.65e-31
MCF2L	6.45e-34	0.346893	0.177	0.041	1.48e-29
SDAD1	9.72e-47	0.346385	0.35	0.1	2.23e-42
OXR1	4.21e-19	0.346232	0.315	0.137	9.69e-15
BMP2	2.52e-25	0.345915	0.132	0.031	5.8e-21
CDC42BPB	4.05e-31	0.345849	0.211	0.057	9.3e-27
SPTAN1	2.17e-20	0.345624	0.508	0.252	4.99e-16
SYBU	5.92e-48	0.345202	0.161	0.027	1.36e-43
CDCA7	1.53e-31	0.344917	0.237	0.068	3.53e-27
PKP2	6.56e-46	0.344588	0.24	0.055	1.51e-41
TXNDC17	6.77e-34	0.344538	0.448	0.173	1.56e-29
FAM91A1	4.73e-33	0.344399	0.284	0.089	1.09e-28
GTPBP4	7.58e-32	0.344228	0.325	0.111	1.74e-27
DIO3OS	1.24e-27	0.343972	0.167	0.043	2.84e-23
STEAP1	7.07e-74	0.343881	0.196	0.027	1.63e-69
PYGB	4.82e-32	0.343164	0.23	0.065	1.11e-27
WASHC1	1.54e-34	0.343044	0.284	0.085	3.55e-30
OAS2	1.46e-47	0.342963	0.274	0.066	3.36e-43
WNK2	1.15e-47	0.342368	0.189	0.036	2.65e-43
ARL1	5.67e-27	0.342339	0.385	0.156	1.3e-22
TBX3	1.07e-33	0.342062	0.208	0.053	2.46e-29
SCML1	1.84e-26	0.341824	0.227	0.072	4.22e-22
JPH1	1.84e-34	0.341654	0.189	0.046	4.23e-30
SLC35D2	7.62e-44	0.341167	0.369	0.112	1.75e-39
ARFGAP1	1.08e-31	0.341162	0.274	0.085	2.49e-27
AK2	4.17e-26	0.34106	0.448	0.197	9.59e-22
LRCH1	2.21e-27	0.340909	0.262	0.087	5.07e-23
PABPN1	1.25e-23	0.340139	0.495	0.23	2.87e-19
SYNCRIP	4.54e-30	0.33981	0.637	0.3	1.05e-25
ABCB1	1.8e-36	0.339761	0.196	0.046	4.14e-32
ADGRG1	3.38e-52	0.339681	0.259	0.057	7.77e-48
KCTD14	9.43e-71	0.339631	0.227	0.037	2.17e-66
RSL1D1	3.48e-18	0.339301	0.637	0.362	8e-14
ATP5F1A	5.49e-28	0.338857	0.562	0.253	1.26e-23
ORMDL2	3.78e-27	0.3387	0.372	0.149	8.69e-23
TEAD3	5.41e-17	0.338674	0.186	0.068	1.24e-12
CANT1	8.81e-31	0.338649	0.265	0.082	2.03e-26
MRPS33	5.46e-29	0.338547	0.42	0.171	1.26e-24
SLC39A14	1.2e-35	0.338448	0.256	0.072	2.76e-31
DARS	5.7e-27	0.338388	0.464	0.201	1.31e-22
TAP2	3.69e-29	0.338328	0.438	0.18	8.48e-25
ENC1	7.41e-24	0.338016	0.265	0.095	1.7e-19
ANP32A	5.19e-27	0.337946	0.606	0.292	1.19e-22
RBBP7	5.43e-28	0.33748	0.479	0.208	1.25e-23
TSG101	1.22e-29	0.336958	0.391	0.152	2.81e-25
GATA6	8.41e-39	0.33692	0.208	0.049	1.93e-34
MARVELD2	2.98e-49	0.336781	0.186	0.034	6.86e-45
SMIM15	4.79e-30	0.336777	0.36	0.132	1.1e-25
SPR	1.35e-41	0.336654	0.227	0.054	3.1e-37
LRG1	1.1e-62	0.336376	0.17	0.024	2.53e-58
PKM	4.68e-19	0.336256	0.751	0.449	1.08e-14
TRNP1	1.82e-70	0.336209	0.164	0.021	4.19e-66
USP7	2.86e-25	0.336118	0.508	0.232	6.57e-21
DDAH1	2.4e-44	0.335986	0.192	0.039	5.52e-40
EIF2S3	1.86e-19	0.33575	0.543	0.288	4.27e-15
ZC3H15	2.51e-24	0.335456	0.562	0.277	5.78e-20
ATIC	1.77e-38	0.335353	0.369	0.121	4.07e-34
VPS36	5.3e-25	0.334947	0.397	0.167	1.22e-20
OLA1	6.53e-32	0.334933	0.486	0.198	1.5e-27
APOOL	3.08e-44	0.334876	0.24	0.056	7.08e-40
TRAM1	3.46e-14	0.334384	0.65	0.409	7.96e-10
DNTTIP1	1.18e-29	0.334063	0.281	0.093	2.71e-25
HDAC2	1.2e-30	0.33398	0.438	0.175	2.76e-26
PSMC1	1.03e-27	0.333444	0.461	0.198	2.36e-23
TSPAN15	7.16e-47	0.333366	0.23	0.051	1.65e-42
NOL7	8e-29	0.332928	0.536	0.238	1.84e-24
SLC5A1	6.88e-46	0.332622	0.136	0.021	1.58e-41
UBE2R2	5.59e-27	0.332513	0.59	0.285	1.28e-22
WASL	5.49e-28	0.332481	0.293	0.101	1.26e-23
UBE2I	1.02e-24	0.331797	0.634	0.322	2.35e-20
GTF2IRD1	2.18e-28	0.33168	0.224	0.067	5.01e-24
RAB17	3.95e-97	0.331498	0.199	0.023	9.09e-93
EIF4G1	1.46e-29	0.330808	0.473	0.198	3.35e-25
PLXNB1	1.06e-33	0.330474	0.136	0.026	2.43e-29
EGFR	2.98e-26	0.33043	0.129	0.029	6.85e-22
RASEF	3.06e-50	0.330353	0.142	0.021	7.04e-46
GSTO1	1.23e-28	0.330242	0.612	0.288	2.82e-24
SELENBP1	1.2e-24	0.330127	0.215	0.068	2.77e-20
LYPLAL1	2.51e-51	0.329835	0.274	0.064	5.77e-47
ANKRD10	1.47e-22	0.329775	0.448	0.205	3.37e-18
PARP4	1.97e-34	0.329662	0.344	0.115	4.52e-30
TMBIM1	4.27e-30	0.329611	0.505	0.214	9.83e-26
MESD	4.76e-39	0.32949	0.483	0.177	1.09e-34
RTF2	6.76e-32	0.329447	0.372	0.135	1.55e-27
CFDP1	4.72e-31	0.329259	0.413	0.16	1.08e-26
CDC25B	5.54e-36	0.328903	0.303	0.092	1.27e-31
TRIOBP	2.87e-26	0.328794	0.303	0.11	6.61e-22
INTS8	1.22e-29	0.328742	0.331	0.117	2.8e-25
NIPAL2	1e-33	0.328229	0.243	0.068	2.3e-29
ANKRD22	1.04e-55	0.328	0.218	0.041	2.38e-51
ATP6V1C1	1.09e-34	0.327829	0.319	0.103	2.51e-30
ARAF	2.64e-24	0.327757	0.363	0.148	6.08e-20
TMEM219	1.17e-25	0.327296	0.571	0.275	2.69e-21
GPR160	8.02e-29	0.32702	0.3	0.104	1.84e-24
WWP1	9.9e-41	0.326851	0.457	0.158	2.28e-36
ARL5B	4.34e-30	0.326727	0.341	0.121	9.98e-26
SMIM19	5.72e-28	0.326602	0.385	0.153	1.32e-23
TMEM205	4.67e-25	0.326489	0.394	0.168	1.07e-20
SRPK1	5.07e-33	0.326476	0.3	0.096	1.17e-28
SAP18	1.05e-17	0.326448	0.795	0.493	2.42e-13
COMT	2.54e-23	0.326447	0.549	0.265	5.83e-19
TMEM98	2.07e-28	0.326179	0.252	0.08	4.77e-24
CHPT1	2.73e-24	0.325942	0.385	0.162	6.28e-20
RAB32	8.16e-26	0.325903	0.233	0.076	1.88e-21
IRF2BP2	9.7e-17	0.32582	0.763	0.486	2.23e-12
ATP5MC2	1.69e-18	0.325817	0.804	0.476	3.89e-14
RIDA	6.56e-56	0.325702	0.233	0.046	1.51e-51
EIF3I	2.02e-20	0.325538	0.65	0.356	4.64e-16
CX3CL1	1.09e-59	0.325533	0.104	0.01	2.51e-55
PTBP3	1.02e-30	0.32497	0.659	0.305	2.35e-26
LPGAT1	5.58e-39	0.324547	0.391	0.129	1.28e-34
ADH5	5e-24	0.324341	0.372	0.154	1.15e-19
HIBADH	1.55e-33	0.324269	0.268	0.08	3.55e-29
NDUFB2	6.49e-19	0.324135	0.719	0.427	1.49e-14
ERBB2	1.33e-38	0.322831	0.167	0.034	3.06e-34
CFAP97	7.41e-33	0.322722	0.42	0.159	1.7e-28
ANKLE2	6.49e-18	0.322668	0.271	0.113	1.49e-13
PROM1	2.69e-60	0.322605	0.132	0.016	6.18e-56
HNRNPK	3.78e-16	0.322578	0.855	0.59	8.69e-12
APH1A	1.39e-24	0.322526	0.492	0.23	3.2e-20
ATXN7L3B	5.39e-33	0.321937	0.429	0.163	1.24e-28
BICDL2	8.62e-41	0.321852	0.167	0.033	1.98e-36
CMBL	1.35e-41	0.321789	0.211	0.048	3.1e-37
TCEAL4	3.4e-25	0.321343	0.401	0.167	7.82e-21
MALSU1	8.52e-35	0.321177	0.315	0.101	1.96e-30
TIMM13	7.82e-28	0.320938	0.438	0.183	1.8e-23
PDCD6	3.2e-22	0.320925	0.502	0.244	7.35e-18
VPS54	1.04e-30	0.32081	0.271	0.086	2.4e-26
SLC25A39	2.64e-23	0.320643	0.445	0.206	6.08e-19
EPHB3	1.67e-28	0.320411	0.186	0.05	3.83e-24
TCERG1	1.66e-35	0.320291	0.457	0.173	3.82e-31
CNP	9.77e-34	0.32024	0.341	0.114	2.25e-29
DBN1	8.98e-22	0.320232	0.183	0.056	2.07e-17
TMEM56	8.75e-42	0.319932	0.158	0.029	2.01e-37
MID1	1.08e-51	0.319451	0.17	0.028	2.49e-47
MRPS34	2.38e-21	0.319391	0.41	0.189	5.47e-17
PATJ	8.36e-45	0.31937	0.268	0.067	1.92e-40
YIPF6	3.97e-35	0.318699	0.341	0.112	9.13e-31
HSD3B7	8.83e-42	0.318656	0.161	0.03	2.03e-37
PPIC	2.43e-23	0.318295	0.252	0.089	5.58e-19
NAA20	3.2e-25	0.318176	0.312	0.118	7.35e-21
SRP9	1.4e-24	0.317848	0.508	0.237	3.21e-20
ENO1	1.25e-17	0.317747	0.798	0.494	2.87e-13
MRPS35	5.59e-32	0.317136	0.315	0.107	1.29e-27
DNAJC2	2.07e-30	0.316902	0.41	0.158	4.77e-26
LRRC59	1.95e-22	0.316621	0.388	0.172	4.49e-18
PML	2.48e-31	0.316474	0.29	0.093	5.7e-27
MALL	1.48e-38	0.316341	0.18	0.038	3.4e-34
NDUFB4	2.81e-19	0.315502	0.587	0.319	6.45e-15
COA6	3.31e-38	0.315443	0.338	0.106	7.62e-34
OVOL1	1.17e-43	0.315253	0.186	0.037	2.69e-39
STX3	2.43e-38	0.314993	0.287	0.082	5.58e-34
PSMC2	1.92e-32	0.314904	0.438	0.17	4.41e-28
SF3B4	6.07e-26	0.314872	0.461	0.204	1.4e-21
VSIG2	6.93e-50	0.314471	0.101	0.012	1.59e-45
LARP4	9.45e-36	0.31438	0.322	0.102	2.17e-31
INHBB	6.35e-32	0.313978	0.148	0.032	1.46e-27
ATP10B	8.38e-51	0.313923	0.151	0.023	1.93e-46
CWC15	3.24e-26	0.313892	0.442	0.191	7.46e-22
HOXB6	1.76e-38	0.313864	0.189	0.042	4.06e-34
ATP5MG	1.95e-29	0.313773	0.65	0.305	4.48e-25
SERINC3	7.52e-22	0.313679	0.533	0.263	1.73e-17
TRAF4	2.37e-29	0.313629	0.312	0.108	5.44e-25
BCL10	2.25e-33	0.313594	0.347	0.118	5.17e-29
DNPEP	2.04e-33	0.31353	0.331	0.11	4.69e-29
PDCD6IP	5.73e-28	0.31332	0.457	0.191	1.32e-23
CDK6	1.25e-29	0.313237	0.457	0.182	2.88e-25
GLCE	2.76e-31	0.31318	0.243	0.072	6.35e-27
HSPA9	6.03e-27	0.312943	0.565	0.265	1.39e-22
GCSH	1.8e-38	0.312387	0.262	0.071	4.13e-34
SEC31A	7.33e-21	0.31237	0.502	0.247	1.68e-16
PLEKHA1	2.39e-37	0.312314	0.287	0.083	5.49e-33
MORF4L2	7.99e-26	0.311712	0.539	0.248	1.84e-21
EBNA1BP2	6.42e-35	0.3115	0.309	0.098	1.48e-30
PSMG1	7.42e-33	0.311463	0.249	0.072	1.71e-28
KIF3B	7.76e-40	0.311457	0.297	0.084	1.78e-35
RIN2	4.68e-28	0.311179	0.233	0.072	1.08e-23
G6PC3	3.79e-23	0.310724	0.322	0.13	8.72e-19
RPL8	6.62e-08	0.31047	0.915	0.884	0.00152155
MTURN	5.99e-23	0.310452	0.237	0.081	1.38e-18
FNDC3B	6.94e-16	0.310318	0.35	0.172	1.6e-11
TCEAL9	1.22e-19	0.30954	0.249	0.094	2.8e-15
LRPPRC	5.69e-33	0.309531	0.385	0.139	1.31e-28
DPYSL2	1.35e-20	0.3093	0.404	0.184	3.11e-16
IPO5	6.78e-29	0.309257	0.356	0.133	1.56e-24
GPC4	1.99e-35	0.309198	0.227	0.06	4.57e-31
UTP4	3.87e-41	0.308972	0.306	0.087	8.9e-37
PLOD2	1.52e-17	0.308954	0.199	0.072	3.49e-13
MLXIPL	1.68e-43	0.308857	0.174	0.033	3.86e-39
FGGY	1.57e-36	0.308506	0.139	0.026	3.6e-32
POGK	8.24e-38	0.308457	0.284	0.081	1.9e-33
UBE2Z	3.06e-32	0.308273	0.394	0.145	7.04e-28
WWC1	1.09e-85	0.30818	0.161	0.017	2.51e-81
CUL4A	4.04e-37	0.308039	0.407	0.14	9.29e-33
CSE1L	4.64e-38	0.307383	0.293	0.085	1.07e-33
TRIM24	7.22e-30	0.307133	0.297	0.099	1.66e-25
ZNF3	1.08e-34	0.307067	0.227	0.06	2.49e-30
KIZ	5.54e-22	0.306835	0.237	0.084	1.27e-17
PTPN14	6.46e-19	0.306834	0.145	0.043	1.48e-14
MAOA	1.95e-37	0.306641	0.158	0.032	4.49e-33
ACTL6A	2.57e-41	0.306598	0.3	0.083	5.92e-37
ARHGEF40	2.08e-21	0.306595	0.199	0.066	4.79e-17
SRI	1.08e-20	0.306427	0.543	0.274	2.49e-16
ZNF195	1.84e-41	0.305986	0.249	0.063	4.23e-37
ZMIZ2	1.03e-18	0.305888	0.303	0.128	2.36e-14
BCAR1	1.81e-29	0.305241	0.155	0.036	4.17e-25
PSMB7	3.64e-24	0.30483	0.467	0.213	8.37e-20
MAPK14	1.33e-25	0.304527	0.331	0.127	3.05e-21
AK3	1.17e-21	0.304497	0.379	0.166	2.69e-17
PRELID3B	1.36e-29	0.304454	0.435	0.173	3.12e-25
C11orf54	2.72e-22	0.304357	0.145	0.039	6.25e-18
FZD10	4.2e-21	0.304206	0.161	0.047	9.67e-17
KDM5B	8.93e-25	0.304193	0.322	0.122	2.05e-20
C15orf48	7.89e-12	0.303785	0.243	0.115	1.81e-07
EPS8L3	3.21e-30	0.303754	0.17	0.042	7.38e-26
FOXO3	6.92e-18	0.303594	0.448	0.227	1.59e-13
TGFA	4.47e-23	0.302949	0.101	0.021	1.03e-18
CMTM8	2.76e-28	0.30274	0.192	0.053	6.34e-24
MTPN	2.89e-23	0.302665	0.625	0.312	6.65e-19
LAMC1	9.12e-21	0.30257	0.246	0.09	2.1e-16
MEX3D	3.34e-37	0.302402	0.211	0.051	7.67e-33
SLC7A8	1.07e-15	0.302266	0.192	0.074	2.45e-11
ARHGEF35	2.16e-40	0.301906	0.174	0.035	4.96e-36
HLA.A	2.09e-16	0.301615	0.953	0.692	4.81e-12
ACOX1	1.11e-30	0.300829	0.224	0.063	2.55e-26
AIFM2	7.81e-42	0.300309	0.183	0.037	1.8e-37
UFM1	5.16e-19	0.300268	0.577	0.306	1.19e-14
CS	5.05e-30	0.299845	0.473	0.195	1.16e-25
GMDS	2.81e-31	0.29947	0.215	0.059	6.46e-27
RNF5	4.81e-21	0.299099	0.375	0.166	1.11e-16
KPNA3	1.33e-28	0.298774	0.382	0.148	3.06e-24
ARFIP2	3.44e-29	0.298637	0.353	0.131	7.91e-25
SP1	1.15e-31	0.298631	0.369	0.133	2.64e-27
NDUFB3	1.47e-23	0.298628	0.498	0.235	3.38e-19
PPP4C	2.91e-24	0.29861	0.483	0.222	6.69e-20
LGR6	1.5e-27	0.298282	0.18	0.048	3.45e-23
SMARCD1	7.6e-31	0.298064	0.338	0.117	1.75e-26
PCLO	4.24e-29	0.297942	0.161	0.039	9.75e-25
CHKA	2.38e-26	0.297677	0.202	0.06	5.48e-22
PRAG1	9.45e-27	0.297584	0.126	0.027	2.17e-22
CD276	2.84e-27	0.29735	0.227	0.069	6.54e-23
UBE2V2	1.82e-32	0.297196	0.385	0.14	4.19e-28
DCAF12	6.71e-34	0.297074	0.3	0.094	1.54e-29
MTUS1	1.66e-35	0.297053	0.177	0.039	3.81e-31
ABO	7.17e-52	0.29702	0.218	0.043	1.65e-47
UBE2K	2.04e-24	0.296679	0.505	0.235	4.68e-20
PNPT1	2.16e-42	0.296668	0.319	0.091	4.97e-38
GSDMD	1.15e-36	0.296652	0.423	0.151	2.65e-32
HK2	2.33e-29	0.296462	0.23	0.068	5.35e-25
MSMO1	1.47e-24	0.296363	0.199	0.06	3.38e-20
DDRGK1	4.58e-18	0.296272	0.293	0.126	1.05e-13
MMP14	3.42e-26	0.295917	0.379	0.152	7.86e-22
INO80C	1.56e-30	0.295374	0.271	0.085	3.59e-26
ZMYND8	1.09e-25	0.295324	0.328	0.125	2.5e-21
SNRPC	2.31e-28	0.295224	0.508	0.223	5.32e-24
TMPRSS3	4.58e-77	0.295076	0.145	0.015	1.05e-72
GPR155	2.51e-14	0.294993	0.24	0.104	5.76e-10
ATP5PB	4.17e-25	0.294902	0.527	0.243	9.59e-21
DPY30	4.59e-25	0.294879	0.445	0.195	1.05e-20
ZMAT2	5.21e-27	0.294727	0.517	0.235	1.2e-22
KYNU	6.94e-18	0.294249	0.148	0.046	1.6e-13
NCOR2	2.37e-17	0.294211	0.42	0.205	5.46e-13
NPAS2	3.32e-71	0.294011	0.218	0.034	7.63e-67
UMPS	4.79e-29	0.293989	0.199	0.055	1.1e-24
IL22RA1	2.7e-38	0.293923	0.17	0.035	6.2e-34
IWS1	3.16e-24	0.29363	0.328	0.128	7.26e-20
SLC25A25	1.92e-28	0.293579	0.246	0.077	4.41e-24
TIMM23	2.15e-31	0.293286	0.256	0.077	4.93e-27
PDLIM5	1.89e-22	0.293142	0.391	0.169	4.35e-18
PAK1	9.81e-25	0.293102	0.328	0.127	2.26e-20
TSN	1.37e-33	0.292822	0.36	0.124	3.15e-29
XPOT	8.28e-28	0.292798	0.319	0.114	1.91e-23
XRN2	1.19e-25	0.292672	0.505	0.23	2.75e-21
IFITM1	1.16e-30	0.292549	0.382	0.139	2.66e-26
HIST1H2AC	6.98e-19	0.292432	0.274	0.112	1.61e-14
ENTPD6	8.76e-32	0.292177	0.284	0.09	2.01e-27
EIF3H	8.02e-12	0.292006	0.773	0.537	1.84e-07
CKAP5	5.69e-24	0.291975	0.249	0.086	1.31e-19
CHCHD7	7.97e-26	0.291875	0.429	0.18	1.83e-21
TMEM63A	5.5e-33	0.291677	0.237	0.066	1.27e-28
GRHL2	1.64e-69	0.291582	0.211	0.033	3.77e-65
MRPL51	1.34e-21	0.291293	0.505	0.248	3.08e-17
ASAP2	1.04e-14	0.291227	0.151	0.053	2.4e-10
NAXD	5.96e-29	0.291126	0.287	0.095	1.37e-24
FGFR4	2.96e-50	0.29104	0.18	0.032	6.81e-46
TFDP1	6.44e-20	0.290552	0.366	0.165	1.48e-15
PLEKHS1	2.95e-103	0.290447	0.145	0.012	6.77e-99
BRI3BP	2.2e-33	0.290385	0.259	0.075	5.06e-29
DTX2	1.46e-33	0.290336	0.199	0.05	3.36e-29
ITGB6	3.64e-64	0.290227	0.142	0.017	8.36e-60
DDX18	4.51e-22	0.290143	0.511	0.249	1.04e-17
CAST	2.75e-23	0.290042	0.776	0.428	6.32e-19
CDH3	5.35e-52	0.289999	0.145	0.021	1.23e-47
MED4	3.39e-21	0.289564	0.426	0.197	7.8e-17
RTRAF	5.65e-37	0.288915	0.426	0.151	1.3e-32
MSRB1	1.02e-43	0.288715	0.215	0.047	2.34e-39
ARHGAP12	1.07e-24	0.288654	0.205	0.063	2.46e-20
ZRANB2	2.11e-27	0.288631	0.486	0.209	4.86e-23
ADI1	8.45e-22	0.288567	0.426	0.194	1.94e-17
KDELR2	1.14e-17	0.288263	0.505	0.264	2.62e-13
TOR1AIP2	1.01e-25	0.288073	0.347	0.135	2.33e-21
BCL2L15	5.38e-54	0.287943	0.151	0.022	1.24e-49
TMEM33	6.57e-28	0.287859	0.347	0.131	1.51e-23
IRAK1	1.94e-24	0.287692	0.353	0.142	4.46e-20
GOLGA7	3.28e-24	0.287422	0.53	0.252	7.55e-20
NCSTN	4.59e-25	0.287415	0.385	0.159	1.06e-20
ZNF706	2.42e-20	0.287215	0.568	0.295	5.57e-16
TBCA	2.03e-17	0.287192	0.599	0.333	4.66e-13
ZNF638	3.09e-29	0.287186	0.382	0.143	7.12e-25
PTGFRN	2.93e-27	0.286895	0.196	0.055	6.73e-23
FCF1	6.96e-22	0.286782	0.265	0.099	1.6e-17
PHC2	1.04e-26	0.286414	0.293	0.103	2.39e-22
GLRX2	1.02e-34	0.286183	0.243	0.067	2.35e-30
THOC7	2.53e-25	0.286177	0.435	0.189	5.81e-21
PSMD13	2.51e-26	0.286164	0.467	0.205	5.78e-22
PPP2CB	2.26e-17	0.286016	0.249	0.101	5.2e-13
ARFGEF1	1.18e-29	0.285941	0.363	0.132	2.72e-25
KIFC3	1.24e-11	0.285737	0.104	0.035	2.85e-07
NHSL1	1.32e-37	0.285315	0.167	0.035	3.03e-33
SRSF10	2.5e-16	0.285237	0.473	0.248	5.75e-12
TPRKB	4.01e-24	0.285179	0.303	0.116	9.23e-20
ANP32B	1.14e-13	0.285081	0.814	0.565	2.62e-09
JPT1	1.56e-24	0.284567	0.325	0.125	3.59e-20
MAFK	1.49e-12	0.284518	0.17	0.069	3.44e-08
MLXIP	1.29e-24	0.283961	0.42	0.177	2.97e-20
TOMM70	2.29e-33	0.28386	0.293	0.091	5.26e-29
KBTBD2	1.07e-19	0.283827	0.369	0.165	2.47e-15
MSI2	1.12e-29	0.283757	0.495	0.207	2.58e-25
PRAC1	2.83e-18	0.283693	0.186	0.064	6.5e-14
STK24	7.16e-21	0.283144	0.536	0.27	1.65e-16
DAZAP1	2.8e-25	0.282829	0.476	0.213	6.43e-21
MKRN1	6.96e-22	0.282807	0.445	0.203	1.6e-17
LBR	1.06e-25	0.28273	0.448	0.191	2.43e-21
CDKN1C	4.49e-18	0.282684	0.218	0.082	1.03e-13
MOB3B	2.03e-18	0.282682	0.117	0.031	4.66e-14
HNRNPC	2.23e-12	0.282488	0.845	0.633	5.12e-08
CDK7	1.99e-41	0.282427	0.271	0.071	4.58e-37
RABL6	1.02e-21	0.282376	0.281	0.108	2.34e-17
TM9SF4	1.81e-28	0.282213	0.281	0.094	4.15e-24
RAB15	2.26e-43	0.281806	0.18	0.035	5.19e-39
SLC25A13	1.92e-31	0.281635	0.23	0.066	4.41e-27
LZTS3	9.55e-28	0.28161	0.142	0.033	2.2e-23
GCNT3	7.92e-40	0.281606	0.117	0.018	1.82e-35
VEZT	7.64e-19	0.281405	0.281	0.116	1.76e-14
NDUFS2	8.74e-30	0.281367	0.429	0.17	2.01e-25
PIGC	3.33e-25	0.281002	0.293	0.107	7.66e-21
IMPDH2	4.47e-22	0.280838	0.372	0.159	1.03e-17
HOXA3	2.93e-25	0.280826	0.205	0.061	6.73e-21
TM7SF3	7.65e-26	0.280795	0.303	0.111	1.76e-21
C1orf198	9.22e-25	0.280342	0.18	0.051	2.12e-20
TRUB2	2.58e-33	0.279964	0.23	0.064	5.94e-29
RHPN2	6.29e-41	0.27988	0.164	0.032	1.45e-36
NKAPD1	7.83e-26	0.27979	0.218	0.067	1.8e-21
PCYOX1	4.74e-23	0.279607	0.29	0.109	1.09e-18
GALNT3	1.62e-33	0.27951	0.196	0.048	3.72e-29
SELENOF	5.38e-26	0.279396	0.495	0.218	1.24e-21
EMC4	5.25e-26	0.279243	0.508	0.23	1.21e-21
APBB2	3.93e-22	0.279144	0.196	0.062	9.04e-18
GALE	3.38e-29	0.279074	0.148	0.034	7.77e-25
SHC2	3.66e-38	0.278863	0.101	0.014	8.41e-34
MOGAT3	3.06e-35	0.278631	0.18	0.041	7.04e-31
DHX32	2.21e-39	0.278575	0.196	0.044	5.08e-35
SESTD1	2.89e-09	0.278517	0.123	0.051	6.65e-05
TMEM106B	2.81e-18	0.278021	0.306	0.132	6.47e-14
HOXB5	1.17e-35	0.277961	0.167	0.036	2.68e-31
SLC29A1	3.21e-20	0.277553	0.287	0.114	7.37e-16
MYO1D	5.73e-30	0.277386	0.259	0.08	1.32e-25
SDR16C5	9.7e-38	0.277208	0.155	0.03	2.23e-33
TCF12	4.06e-26	0.277105	0.353	0.137	9.34e-22
TWF1	1.39e-26	0.276939	0.306	0.111	3.2e-22
ENTPD2	1.77e-30	0.276926	0.139	0.03	4.07e-26
DNMBP	8.17e-25	0.276871	0.148	0.038	1.88e-20
TNFAIP1	2.09e-33	0.276504	0.183	0.043	4.8e-29
EDAR	3.79e-39	0.276448	0.167	0.033	8.7e-35
MRGBP	2.25e-39	0.275944	0.256	0.067	5.16e-35
STK38L	6.31e-20	0.275604	0.303	0.125	1.45e-15
NOP16	3.72e-32	0.2755	0.24	0.069	8.55e-28
ENY2	1.82e-19	0.275408	0.558	0.292	4.19e-15
TBC1D23	1.12e-29	0.275193	0.259	0.081	2.58e-25
DDX58	6.9e-44	0.275111	0.192	0.039	1.59e-39
NT5C	7.34e-25	0.275096	0.379	0.157	1.69e-20
SAMD1	8.21e-38	0.274944	0.375	0.123	1.89e-33
ZBTB18	5.58e-25	0.274835	0.199	0.059	1.28e-20
BOP1	6.82e-36	0.274829	0.268	0.077	1.57e-31
TRAP1	5.97e-22	0.274745	0.233	0.082	1.37e-17
CEMIP	5.61e-30	0.27468	0.164	0.039	1.29e-25
SLC37A4	7.29e-40	0.27463	0.192	0.042	1.68e-35
PDXDC1	5.27e-29	0.274445	0.356	0.132	1.21e-24
THOC2	6.67e-27	0.274293	0.505	0.223	1.53e-22
NUDT5	8.01e-31	0.274225	0.382	0.141	1.84e-26
ABLIM2	1.35e-46	0.27411	0.161	0.028	3.1e-42
BTF3	2.99e-08	0.274103	0.845	0.693	0.000688274
DHX29	1.67e-27	0.273801	0.322	0.116	3.84e-23
LGALS9	8.95e-26	0.273743	0.407	0.166	2.06e-21
SLC22A5	1.94e-34	0.273315	0.158	0.033	4.47e-30
ESD	1.36e-21	0.273167	0.483	0.229	3.13e-17
IDH1	1.67e-26	0.273161	0.284	0.099	3.85e-22
RERE	4.86e-26	0.273122	0.388	0.157	1.12e-21
ZSWIM4	5.02e-19	0.273054	0.126	0.034	1.15e-14
ARRDC1	1.36e-24	0.273016	0.29	0.106	3.13e-20
DOCK5	1.41e-22	0.272867	0.142	0.037	3.24e-18
CST3	2.29e-39	0.272858	0.823	0.376	5.28e-35
SLC39A5	3.94e-24	0.272529	0.202	0.062	9.07e-20
GORASP2	4.27e-27	0.272356	0.432	0.18	9.82e-23
APIP	1.24e-25	0.272351	0.224	0.071	2.85e-21
FAM3C	3.78e-22	0.272214	0.328	0.133	8.69e-18
IGFBP2	1.04e-35	0.272194	0.186	0.042	2.39e-31
DNAJC19	7.35e-26	0.272184	0.382	0.154	1.69e-21
CCT8	2.57e-19	0.27216	0.514	0.258	5.91e-15
MYO7B	2.3e-30	0.272083	0.114	0.021	5.3e-26
CREG1	4.58e-28	0.272032	0.489	0.207	1.05e-23
STXBP6	4.12e-31	0.272009	0.148	0.032	9.47e-27
MKLN1	1.12e-20	0.271879	0.309	0.126	2.57e-16
CEBPG	3.87e-30	0.271622	0.322	0.111	8.89e-26
BRCC3	3.28e-32	0.271596	0.256	0.076	7.54e-28
MRPS23	6.15e-28	0.271486	0.265	0.088	1.41e-23
TMEM87A	2.15e-22	0.271441	0.42	0.186	4.95e-18
EIF3A	4.16e-17	0.271415	0.685	0.398	9.56e-13
L1TD1	9.29e-28	0.271209	0.164	0.041	2.14e-23
TRIO	8.55e-23	0.27103	0.202	0.064	1.97e-18
FAHD1	9.26e-31	0.270833	0.183	0.046	2.13e-26
MANSC1	7.61e-30	0.270794	0.192	0.051	1.75e-25
UPF3A	3.14e-19	0.270785	0.438	0.211	7.22e-15
EFNB1	5.74e-25	0.270754	0.145	0.036	1.32e-20
SYNJ2BP	6.06e-23	0.270671	0.249	0.088	1.39e-18
EHBP1	6.39e-20	0.270587	0.18	0.058	1.47e-15
CAAP1	1.93e-32	0.270503	0.24	0.068	4.45e-28
C5orf24	4.13e-21	0.270259	0.271	0.104	9.5e-17
CCDC47	1.87e-20	0.270238	0.35	0.152	4.3e-16
ARF1	1.04e-13	0.270146	0.864	0.571	2.38e-09
QDPR	6.13e-26	0.270085	0.274	0.095	1.41e-21
HNRNPL	4.64e-22	0.269968	0.631	0.324	1.07e-17
SUPT16H	4.89e-29	0.269798	0.391	0.15	1.12e-24
DCTPP1	5.87e-30	0.269656	0.284	0.093	1.35e-25
SYNJ2	1.8e-31	0.269494	0.278	0.086	4.14e-27
MEX3A	4.84e-35	0.269484	0.126	0.023	1.11e-30
HINT1	1.31e-12	0.269388	0.839	0.599	3.01e-08
SMS	5.59e-22	0.269372	0.432	0.197	1.29e-17
DNPH1	2.14e-30	0.269355	0.495	0.208	4.93e-26
HHLA2	2.99e-44	0.269349	0.12	0.017	6.87e-40
RASSF7	1.86e-29	0.269346	0.192	0.051	4.28e-25
GPAT4	1.1e-26	0.269285	0.338	0.127	2.54e-22
NRCAM	1.21e-17	0.269271	0.136	0.04	2.78e-13
PNN	1.76e-23	0.269191	0.603	0.302	4.06e-19
ALDH4A1	2.9e-38	0.269144	0.151	0.029	6.67e-34
ATF6	1.36e-17	0.268678	0.325	0.147	3.14e-13
TPD52L1	6.51e-40	0.268604	0.161	0.031	1.5e-35
TATDN1	4.96e-25	0.267999	0.297	0.109	1.14e-20
TRIM4	2.68e-23	0.267928	0.284	0.106	6.16e-19
SMARCD2	3.52e-33	0.267816	0.366	0.128	8.08e-29
AKAP9	1.21e-15	0.267529	0.543	0.301	2.79e-11
ATP5PO	3.93e-28	0.267454	0.413	0.163	9.03e-24
GSDMB	7.86e-55	0.267373	0.221	0.042	1.81e-50
GPT2	6.19e-59	0.26719	0.199	0.033	1.42e-54
SFSWAP	6.42e-23	0.267182	0.338	0.136	1.48e-18
NEDD4L	2.12e-31	0.26709	0.18	0.044	4.88e-27
RPS20	1.68e-07	0.267087	0.962	0.969	0.0038697
CLPX	2.66e-34	0.266776	0.284	0.086	6.13e-30
RPN2	1.28e-17	0.266724	0.653	0.369	2.94e-13
WLS	1.01e-23	0.26653	0.221	0.072	2.32e-19
GRTP1	4.05e-29	0.266501	0.18	0.046	9.31e-25
GDI2	1.64e-16	0.266491	0.688	0.391	3.76e-12
MARVELD3	3.12e-48	0.266458	0.17	0.03	7.18e-44
PLEKHA5	5.09e-29	0.266441	0.243	0.074	1.17e-24
CDX1	2.96e-34	0.26636	0.177	0.04	6.82e-30
MRPL20	2.24e-23	0.266253	0.479	0.221	5.16e-19
CA2	1.16e-16	0.265968	0.101	0.026	2.66e-12
BEND7	3.2e-70	0.265721	0.151	0.018	7.35e-66
VKORC1L1	1.01e-27	0.265576	0.284	0.097	2.32e-23
KIF16B	1.48e-25	0.265526	0.192	0.056	3.39e-21
CCDC90B	7.78e-24	0.265498	0.341	0.137	1.79e-19
SNRPD3	4.34e-25	0.265462	0.495	0.223	9.98e-21
UBE2L6	1.79e-27	0.265354	0.445	0.186	4.11e-23
MGAT4B	6.03e-31	0.265283	0.202	0.053	1.39e-26
BCL9L	2.56e-22	0.265275	0.372	0.155	5.89e-18
LGR5	1.03e-28	0.2651	0.18	0.046	2.37e-24
GID8	8.53e-31	0.265003	0.426	0.165	1.96e-26
2024-09-10	2.15e-24	0.264909	0.262	0.091	4.94e-20
SYK	7.02e-16	0.264785	0.3	0.136	1.62e-11
MRRF	4.28e-27	0.264734	0.252	0.082	9.84e-23
CARS2	3.85e-23	0.264714	0.24	0.083	8.84e-19
RNPS1	7.92e-22	0.26466	0.574	0.289	1.82e-17
GLO1	4.55e-18	0.26463	0.429	0.213	1.05e-13
MRPL14	7.05e-28	0.264612	0.3	0.104	1.62e-23
DDX52	2.83e-35	0.26424	0.334	0.108	6.51e-31
MRPS31	7.3e-29	0.26407	0.3	0.103	1.68e-24
ZG16B	6.91e-43	0.264043	0.139	0.023	1.59e-38
MLLT1	3.5e-33	0.263933	0.312	0.1	8.04e-29
COG3	4.54e-27	0.263872	0.278	0.094	1.04e-22
LRRC58	8.23e-25	0.263743	0.363	0.144	1.89e-20
FARP2	4.75e-35	0.263201	0.211	0.053	1.09e-30
PSMF1	9.5e-24	0.26312	0.527	0.25	2.19e-19
IP6K2	2.62e-17	0.263082	0.344	0.158	6.03e-13
NPNT	5.2e-19	0.262937	0.164	0.052	1.2e-14
CD164	1.73e-21	0.262879	0.7	0.373	3.98e-17
TPP2	4.98e-24	0.262766	0.366	0.15	1.15e-19
ARPC1A	1.13e-19	0.262573	0.274	0.111	2.61e-15
LYPLA2	3.29e-18	0.26228	0.224	0.084	7.56e-14
TMEM214	1.69e-27	0.26226	0.363	0.138	3.9e-23
AP1G2	1.95e-17	0.26224	0.265	0.108	4.49e-13
VPS35	2.03e-23	0.262211	0.42	0.182	4.67e-19
HSBP1	1.74e-14	0.262172	0.366	0.185	3.99e-10
DHRS7	4.33e-19	0.262171	0.562	0.301	9.96e-15
RBP1	9.43e-16	0.262152	0.145	0.048	2.17e-11
SETD5	1.06e-23	0.262	0.372	0.152	2.43e-19
SOD2	2.44e-34	0.261929	0.681	0.315	5.61e-30
DUSP23	2.93e-25	0.261907	0.315	0.118	6.74e-21
BUD23	1.62e-39	0.26167	0.366	0.115	3.71e-35
LENG8	2.68e-15	0.26166	0.454	0.234	6.17e-11
EPN1	1.87e-22	0.261648	0.375	0.16	4.3e-18
ARNTL2	1.89e-53	0.261475	0.17	0.027	4.34e-49
MRPL15	3.11e-25	0.261413	0.274	0.097	7.15e-21
SNX7	6.32e-29	0.261321	0.199	0.055	1.45e-24
ALG3	4.46e-28	0.261018	0.287	0.098	1.03e-23
HSP90AB1	4.03e-20	0.261001	0.956	0.823	9.26e-16
ZNHIT1	2.5e-16	0.260613	0.505	0.271	5.75e-12
AIMP2	2.07e-23	0.260474	0.23	0.078	4.76e-19
MAP4	5.55e-15	0.26047	0.372	0.186	1.28e-10
SEZ6L2	1.16e-36	0.260258	0.158	0.032	2.67e-32
UNC50	1.15e-23	0.260165	0.268	0.097	2.65e-19
HSPA5	1.08e-13	0.260043	0.886	0.636	2.48e-09
SUGT1	1.43e-24	0.26001	0.42	0.178	3.29e-20
SBSPON	1.3e-56	0.259792	0.126	0.015	2.99e-52
UBAP2L	1.08e-21	0.25977	0.328	0.135	2.48e-17
PSORS1C1	2.58e-53	0.259743	0.101	0.011	5.93e-49
DLG3	9.63e-49	0.259439	0.199	0.038	2.21e-44
SEC63	2.53e-23	0.259422	0.514	0.244	5.81e-19
SELENOS	1.48e-22	0.259402	0.442	0.198	3.41e-18
HIP1R	5.97e-36	0.258904	0.148	0.029	1.37e-31
SREBF2	3.82e-17	0.258848	0.259	0.106	8.79e-13
SLC22A18	3.11e-36	0.258807	0.208	0.051	7.16e-32
KIF9	4.92e-48	0.25865	0.215	0.044	1.13e-43
TEAD4	3.38e-57	0.258597	0.174	0.027	7.78e-53
ABCF2	1.01e-22	0.258554	0.183	0.056	2.33e-18
PRPF4B	2.38e-22	0.258263	0.448	0.205	5.48e-18
TMCC1	1.53e-22	0.258202	0.196	0.061	3.51e-18
NSUN2	1.49e-31	0.258172	0.344	0.119	3.43e-27
NFE2L1	1.4e-16	0.257534	0.322	0.146	3.21e-12
FKBP2	5.98e-20	0.257514	0.517	0.257	1.38e-15
ACBD3	3.04e-23	0.257511	0.331	0.133	6.99e-19
PCK2	4.17e-27	0.257432	0.252	0.082	9.6e-23
FUT2	8.45e-48	0.257348	0.139	0.021	1.94e-43
MFSD6	5.87e-21	0.257313	0.227	0.08	1.35e-16
RYK	1.01e-36	0.257112	0.303	0.09	2.33e-32
PDCD2L	4.48e-46	0.257023	0.189	0.037	1.03e-41
MAVS	2.98e-31	0.256959	0.328	0.112	6.85e-27
GMPR	3.24e-44	0.25649	0.167	0.031	7.45e-40
KCNQ1	1.44e-25	0.256458	0.205	0.061	3.31e-21
AOC1	1.85e-23	0.256301	0.161	0.044	4.26e-19
VWA1	2.88e-24	0.256048	0.136	0.033	6.62e-20
MRPS10	2.05e-36	0.255844	0.322	0.1	4.72e-32
HNRNPD	1.17e-20	0.255549	0.662	0.363	2.68e-16
SPIN1	2.22e-31	0.255545	0.363	0.127	5.11e-27
AGPS	5.52e-27	0.255517	0.262	0.087	1.27e-22
HADHB	3.48e-19	0.255249	0.416	0.198	8.01e-15
PPFIBP1	4.92e-25	0.255231	0.221	0.069	1.13e-20
HSPA4	1.58e-26	0.255203	0.457	0.194	3.64e-22
NIFK	2.18e-23	0.255014	0.353	0.145	5.02e-19
FAM221A	2.28e-37	0.254685	0.148	0.028	5.23e-33
UBR4	1.03e-23	0.254676	0.319	0.123	2.37e-19
RALGAPA2	7.45e-34	0.254612	0.205	0.052	1.71e-29
FAM169A	1.98e-27	0.254594	0.155	0.038	4.55e-23
NPM1	4.27e-09	0.254582	0.89	0.76	9.83e-05
IFT57	6.46e-29	0.254525	0.372	0.139	1.49e-24
VEZF1	1.19e-20	0.254436	0.319	0.132	2.74e-16
CASZ1	1.01e-24	0.254315	0.132	0.031	2.33e-20
ZNF146	4.53e-25	0.254305	0.325	0.124	1.04e-20
PPA2	8.75e-18	0.254225	0.309	0.137	2.01e-13
KIAA1671	2.45e-52	0.254224	0.196	0.035	5.63e-48
DLGAP4	4.77e-14	0.254149	0.243	0.107	1.1e-09
PYCR1	1.88e-23	0.254138	0.174	0.05	4.33e-19
NLN	1.01e-31	0.25408	0.177	0.043	2.32e-27
TIPRL	1.78e-19	0.253923	0.369	0.164	4.1e-15
GIGYF1	9.9e-13	0.253649	0.278	0.134	2.28e-08
BCL7A	1.24e-34	0.253631	0.177	0.04	2.84e-30
GTPBP2	1.89e-25	0.253533	0.243	0.079	4.34e-21
KIFAP3	4.41e-14	0.253476	0.177	0.067	1.01e-09
QPCT	1.06e-22	0.253378	0.202	0.064	2.44e-18
ATP6V1D	9.95e-21	0.253293	0.271	0.105	2.29e-16
AIFM1	4.52e-33	0.252999	0.284	0.088	1.04e-28
TAGLN2	1.21e-10	0.252709	0.883	0.661	2.78e-06
TMEM68	6.04e-27	0.252579	0.208	0.061	1.39e-22
FOXA3	1.53e-37	0.252576	0.104	0.015	3.53e-33
DUSP6	1.92e-31	0.252394	0.527	0.222	4.42e-27
BCL11A	4.57e-26	0.252374	0.208	0.062	1.05e-21
FKBP3	2.24e-24	0.252311	0.353	0.14	5.15e-20
CCL28	2.37e-50	0.252108	0.104	0.012	5.46e-46
MEST	1.12e-28	0.251983	0.233	0.07	2.59e-24
TTYH3	3.61e-11	0.25179	0.189	0.083	8.31e-07
TICAM1	5.85e-33	0.251514	0.224	0.06	1.34e-28
CSTB	5.3e-24	0.251293	0.713	0.409	1.22e-19
IGSF8	2.95e-26	0.251197	0.284	0.099	6.78e-22
PPCS	3.69e-26	0.250841	0.356	0.139	8.48e-22
SLC25A23	9.65e-27	0.250662	0.199	0.057	2.22e-22
SPPL3	2.27e-20	0.25066	0.322	0.135	5.21e-16
SHISA5	3.68e-23	0.250565	0.549	0.267	8.45e-19
TSEN34	7.56e-26	0.250511	0.309	0.113	1.74e-21
CCDC125	6.17e-52	0.250468	0.18	0.031	1.42e-47
TRAF3IP2	3.83e-26	0.250341	0.192	0.055	8.8e-22
ALDH7A1	3.16e-24	0.250302	0.199	0.061	7.26e-20
ZNF462	1.74e-24	0.250235	0.151	0.039	4e-20
ABCF1	8e-31	0.250205	0.448	0.178	1.84e-26
FBL	1.79e-16	0.25017	0.505	0.27	4.12e-12
PEX11B	1.01e-27	0.250154	0.205	0.059	2.33e-23
RRP15	2.65e-28	0.250103	0.262	0.084	6.1e-24
UGGT2	4.28e-17	0.250093	0.167	0.057	9.84e-13

## Sheet:  Table S8
Table S8. The characteristic genes of Epi-11 cells that were related to metastasis between non-metastatic and metastatic CRC from TCGA
Tag	logFC	AveExpr	t	P.Value	adj.P.Val
GNG4	6.53516	8.40475	5.04439	6.95829e-07	0.000567328
EEPD1	2.93705	8.32191	4.97844	9.60326e-07	0.000567328
LAP3	-11.5968	32.1004	-4.90369	1.37781e-06	0.000567328
GTF2F2	4.47553	14.5537	4.85871	1.70846e-06	0.000567328
FOXQ1	14.5002	28.3496	4.84789	1.79876e-06	0.000567328
ATP5F1A	-11.392	44.809	-4.59079	5.9476e-06	0.00156323
LMO7	4.10337	13.1662	4.52958	7.84436e-06	0.00176722
MANSC1	3.13211	13.3157	4.40186	1.38405e-05	0.00260964
EPB41L1	4.07782	12.2215	4.3806	1.51927e-05	0.00260964
GRTP1	4.38617	14.5564	4.36055	1.65826e-05	0.00260964
EBPL	8.6054	34.89	4.33912	1.8203e-05	0.00260964
MED4	5.98845	21.4048	4.26665	2.488e-05	0.00326964
UPF3A	1.79762	6.11172	4.23097	2.89708e-05	0.00342509
VPS36	4.00399	14.2821	4.21396	3.11405e-05	0.00342509
LAMP1	17.9647	76.7038	4.2033	3.25786e-05	0.00342509
STK24	2.56605	11.6511	4.12252	4.57204e-05	0.00450631
CDC16	4.92746	22.2666	4.09978	5.02497e-05	0.0046614
COG3	2.71698	10.4684	4.04497	6.29798e-05	0.00551773
UFM1	5.91146	23.001	4.02182	6.923e-05	0.00574609
ENO1	-86.449	390.776	-3.99397	7.75319e-05	0.00607825
CUL4A	4.13657	19.3661	3.98335	8.09406e-05	0.00607825
MRPS31	2.63878	11.5917	3.93086	9.99777e-05	0.00716658
TMPRSS4	5.51762	25.3687	3.88283	0.000121044	0.00772821
PHF11	1.59294	6.2877	3.86413	0.000130333	0.00772821
CAB39L	3.50625	5.48001	3.84691	0.000139481	0.00772821
MTIF3	10.3856	31.4301	3.84629	0.000139823	0.00772821
ETV4	10.5102	36.07	3.84533	0.000140347	0.00772821
SERINC3	12.505	51.774	3.83946	0.000143623	0.00772821
IRF1	-6.45979	16.7388	-3.8359	0.000145641	0.00772821
NAXD	4.68247	22.5277	3.82563	0.000151621	0.00772821
TM9SF2	25.2388	101.585	3.82513	0.000151918	0.00772821
ARGLU1	6.12761	20.5363	3.77569	0.000184156	0.00907544
TACSTD2	18.7465	20.4609	3.74304	0.00020887	0.00974762
FARP1	1.0547	3.22194	3.74144	0.000210158	0.00974762
TUFT1	2.42688	12.4485	3.69359	0.000252336	0.0111316
NDFIP2	7.84136	26.3766	3.69174	0.000254114	0.0111316
PERP	33.3923	123.696	3.67671	0.000269021	0.0112868
CUX1	1.84302	10.5929	3.67383	0.000271972	0.0112868
SMOX	2.98529	9.57177	3.66255	0.000283817	0.0113663
EFNB2	8.04723	29.1205	3.65132	0.000296103	0.0113663
ATP11A	2.24587	7.41745	3.65015	0.000297402	0.0113663
ZC3H13	1.95346	7.71193	3.64545	0.000302717	0.0113663
CXCL9	-10.8809	15.0819	-3.63353	0.000316568	0.01161
DIS3	1.31225	6.18801	3.61096	0.00034446	0.0121255
LRCH1	1.68279	6.45736	3.60977	0.000346004	0.0121255
MLEC	-17.5561	93.9603	-3.59882	0.000360405	0.0123556
UBE2L6	-15.8715	42.1696	-3.57915	0.000387714	0.0130091
SAP18	11.6318	54.1521	3.53706	0.000452804	0.0148765
NIPAL2	2.13509	8.56873	3.50732	0.000504806	0.0162465
BRI3BP	-2.83383	14.4583	-3.48911	0.000539357	0.0170113
FOXA1	-2.63874	7.67685	-3.47247	0.000572851	0.0177135
RBM47	-2.90944	18.1686	-3.46425	0.000590109	0.0178962
SNTB1	3.25896	10.5572	3.45276	0.000615048	0.0180987
RTL8A	8.57894	24.1441	3.45065	0.000619739	0.0180987
PIGR	-357.848	770.814	-3.40895	0.000719435	0.0206282
TAP1	-21.7655	58.0431	-3.39421	0.000758138	0.0213454
GBP1	-5.0252	10.5222	-3.38927	0.000771521	0.0213454
ATP5F1B	-71.2534	443.523	-3.34404	0.000904807	0.0242973
EIF3H	9.42424	52.5582	3.34015	0.00091722	0.0242973
IPO5	5.45638	28.713	3.33454	0.000935393	0.0242973
SUGT1	1.48421	5.01325	3.33319	0.000939843	0.0242973
CDH17	35.3814	155.796	3.31607	0.000997641	0.0244864
KIFAP3	1.29422	6.68401	3.31564	0.000999145	0.0244864
PRR15	17.2256	61.2291	3.31521	0.00100064	0.0244864
GMDS	-10.7055	47.2359	-3.30605	0.00103302	0.0244864
STAT1	-14.0866	40.8598	-3.30413	0.0010399	0.0244864
SYT7	4.14246	12.4213	3.30402	0.00104032	0.0244864
MAL2	24.1587	92.954	3.29739	0.00106451	0.0244963
ITPKC	1.90783	12.6933	3.29542	0.00107181	0.0244963
AKR1C1	0.358291	0.473604	3.28265	0.00112017	0.0249038
TGFBI	50.561	137.663	3.27322	0.0011572	0.0249038
PFDN2	14.174	80.167	3.27107	0.00116577	0.0249038
NUDT15	4.4009	22.1626	3.26877	0.00117504	0.0249038
NEK3	2.76001	9.72752	3.2615	0.00120478	0.0249038
PABPC1	84.6468	457.854	3.25923	0.0012142	0.0249038
TSC22D1	9.42283	44.5354	3.25751	0.00122137	0.0249038
BICDL2	2.7358	11.4404	3.25688	0.00122404	0.0249038
PLOD3	8.53433	40.5093	3.25504	0.00123177	0.0249038
IRF2BP2	7.52856	51.5956	3.24259	0.0012854	0.0256592
POMP	33.0565	123.794	3.22744	0.00135358	0.0263526
CXXC5	4.04173	23.8545	3.22732	0.00135411	0.0263526
PSMB9	-12.1386	33.0925	-3.22383	0.00137027	0.0263526
POLR1D	7.36616	26.4942	3.19722	0.00149962	0.0284928
SDC4	26.2298	117.941	3.1799	0.00158982	0.0298469
ITGB5	3.81141	22.6082	3.17475	0.00161758	0.0300109
SOWAHC	1.80696	9.465	3.1502	0.00175616	0.032203
ALDH3A2	-2.646	13.0383	-3.14039	0.00181455	0.0322249
KPNA3	3.10174	15.8791	3.14007	0.00181646	0.0322249
HOXA3	1.55238	4.4763	3.13971	0.00181865	0.0322249
PML	-1.70827	7.55494	-3.13571	0.00184298	0.0322932
UBE2R2	2.45042	25.7231	3.08346	0.0021902	0.0379555
IGF2BP2	2.65472	13.0325	3.07868	0.00222476	0.0381352
ANKRD10	6.11064	24.6681	3.05466	0.00240633	0.0405183
PTPN3	1.0967	6.97439	3.05235	0.00242448	0.0405183
UGGT2	1.07127	3.46415	3.05028	0.00244086	0.0405183
RPS27L	-1.52645	7.7055	-3.04246	0.00250364	0.0411276
AGR2	-171.335	353.51	-3.03181	0.00259158	0.0421333
FKBP9	4.167	28.8808	3.02754	0.00262768	0.0422842
CARS2	1.33714	8.16532	3.02099	0.00268386	0.0425721
UCHL3	2.13923	10.1028	3.01918	0.00269956	0.0425721
PSMB8	-19.2606	95.5477	-3.00334	0.00284077	0.0441351
WLS	2.47166	15.923	3.00031	0.0028685	0.0441351
TFDP1	7.38759	47.0083	2.99878	0.00288264	0.0441351
SERPINE2	3.68676	11.1131	2.99316	0.00293501	0.0444648
RTKN	2.08174	17.218	2.98825	0.00298153	0.0444648
GTF2IRD1	1.99783	12.4302	2.98749	0.00298876	0.0444648
GRHL2	1.41706	10.2319	2.97318	0.0031284	0.0461074
MTMR11	4.68143	18.3278	2.96015	0.00326082	0.047614
CXCL10	-20.329	28.1404	-2.95148	0.00335162	0.0484908
EDAR	2.34253	4.5655	2.94758	0.00339335	0.0486483
MSX1	2.32401	3.98738	2.90755	0.0038488	0.0543471
BATF2	-3.86808	13.4297	-2.90664	0.00385978	0.0543471
APOL1	-16.9549	37.8896	-2.90176	0.00391907	0.0546936
SOCS6	-1.09542	5.5211	-2.89117	0.00405075	0.0560354
KIZ	1.10585	3.85582	2.87349	0.0042795	0.0586849
TEAD3	1.96889	15.4116	2.85252	0.00456607	0.0620749
MCF2L	0.554495	2.45275	2.84596	0.0046592	0.0626321
NPAS2	0.820847	4.76632	2.84406	0.00468649	0.0626321
DHX15	-2.48942	21.434	-2.83448	0.0048264	0.0635846
HNF4A	9.56239	45.005	2.83367	0.0048384	0.0635846
CNDP2	-2.64467	16.2434	-2.83019	0.00489026	0.0637351
TPP2	1.74349	10.0311	2.82273	0.00500313	0.0646716
PTK2	1.34554	9.11475	2.81854	0.0050675	0.0649321
ZDHHC9	5.67277	31.1917	2.81559	0.00511333	0.0649321
SORD	-1.69089	9.62884	-2.81138	0.00517945	0.0649321
RHBDF1	2.12482	11.0362	2.80939	0.00521083	0.0649321
PRDX3	-9.57742	54.2983	-2.80824	0.00522915	0.0649321
COL17A1	9.59676	22.9393	2.79714	0.00540859	0.0666356
PARP4	6.62829	34.7469	2.79343	0.00546978	0.0668669
PSMA4	-2.97347	19.4276	-2.7876	0.0055672	0.0673505
RAB7A	9.09208	103.651	2.78578	0.00559799	0.0673505
CALR	-44.4729	401.589	-2.78345	0.00563745	0.0673505
IGSF8	7.00761	35.9116	2.76708	0.00592277	0.0702271
JUP	19.3175	130.484	2.74556	0.00631755	0.074349
SERPINA1	-51.6746	84.6154	-2.7274	0.00666895	0.0769643
PTK6	5.33688	25.9987	2.72669	0.00668319	0.0769643
CHMP4C	4.92221	25.4143	2.72654	0.00668618	0.0769643
PARP9	-1.75283	7.98064	-2.70733	0.00707802	0.0808844
RIN2	1.88428	11.6421	2.69511	0.00733783	0.08325
DDAH2	6.98749	34.3584	2.68817	0.00748915	0.0838783
HSPB1	57.1935	205.678	2.6871	0.00751284	0.0838783
GNPNAT1	-2.6685	15.2541	-2.68499	0.00755961	0.0838783
SERPINE1	11.5986	15.5028	2.68198	0.0076266	0.0838783
DDR1	5.07238	38.2957	2.68053	0.00765915	0.0838783
SLC39A4	7.90485	25.488	2.67635	0.00775352	0.0839749
P4HB	-25.519	190.207	-2.67382	0.00781138	0.0839749
AKR1C3	5.69304	15.6218	2.67306	0.00782862	0.0839749
HK2	-5.65145	26.6537	-2.67078	0.00788096	0.0839749
OXR1	1.28748	6.03435	2.65144	0.00833834	0.0882521
AZGP1	8.36074	30.2877	2.64017	0.00861585	0.0905813
BCL11A	0.512905	2.6228	2.61956	0.00914448	0.0955023
NCOA7	-4.21789	16.6612	-2.59625	0.00977722	0.101421
POGK	1.08977	9.00575	2.59402	0.0098398	0.101421
C15orf48	-26.1097	86.2513	-2.57138	0.0104955	0.106942
RTRAF	-1.74212	15.1357	-2.57085	0.0105111	0.106942
KRT23	14.183	25.8047	2.56604	0.0106555	0.107716
PMEPA1	11.5921	39.3911	2.56101	0.0108085	0.108567
ATP9A	6.44145	28.5067	2.55497	0.0109946	0.109188
GALE	-4.14293	28.5145	-2.55452	0.0110088	0.109188
FUT2	-2.96963	17.6562	-2.54716	0.0112398	0.110782
CXCL11	-6.34842	10.361	-2.54075	0.0114445	0.112099
NKD1	6.44968	12.386	2.53506	0.0116289	0.113202
BCAP31	20.249	156.198	2.52531	0.0119509	0.115623
LRRC59	-6.01139	59.024	-2.5188	0.0121707	0.116859
CRABP2	5.41377	8.11237	2.51715	0.0122268	0.116859
EFNA1	8.96378	48.7672	2.51355	0.0123504	0.117329
CLDN4	37.7008	200.56	2.51061	0.0124521	0.117587
RNPS1	1.55865	17.9237	2.50842	0.0125282	0.117601
IRS2	2.51883	10.7662	2.49111	0.0131454	0.122664
ADGRG1	4.91617	32.1742	2.48774	0.0132683	0.123083
DNAJC15	2.39887	12.588	2.48532	0.0133575	0.123186
TNFSF10	-3.53331	20.0594	-2.47609	0.0137025	0.125306
MAPK14	1.41934	12.777	2.47493	0.0137463	0.125306
FAM3C	2.54651	8.75917	2.46853	0.0139904	0.126227
LZTS3	2.2719	8.36688	2.46809	0.0140075	0.126227
RHOU	1.23355	7.45828	2.46018	0.014315	0.127225
ETV7	-1.8458	6.86588	-2.4585	0.0143814	0.127225
RABGAP1	0.801987	6.13857	2.4584	0.0143854	0.127225
AOC1	12.5773	59.6109	2.45699	0.0144408	0.127225
EIF5A	-27.2169	195.963	-2.44795	0.0148026	0.129688
GATA6	-1.6143	12.2676	-2.44358	0.0149805	0.130128
OVOL1	1.36749	9.33538	2.44266	0.015018	0.130128
ALDH2	-3.25232	27.9732	-2.43573	0.0153041	0.131883
LGALS3BP	-33.8576	253.676	-2.43305	0.0154164	0.131992
EPS8L2	3.50599	24.4433	2.43064	0.0155175	0.131992
UBE2I	1.27073	14.6691	2.42945	0.0155679	0.131992
IFIT3	-4.03404	11.3217	-2.42547	0.0157372	0.132231
DACH1	2.03858	7.22248	2.42485	0.0157638	0.132231
LRRC8A	2.99057	16.5383	2.42138	0.0159128	0.132775
DYNLRB1	8.31114	57.1422	2.41598	0.0161472	0.133597
MLLT3	1.02943	5.47558	2.41521	0.0161807	0.133597
RPL8	293.664	1458.7	2.40805	0.0164965	0.135122
ATP1B1	-41.8258	201.522	-2.40715	0.0165368	0.135122
FGFR4	5.49452	27.3123	2.39846	0.0169284	0.137608
KBTBD2	1.18875	11.6958	2.39532	0.0170719	0.138064
PSMA3	-3.59743	30.5133	-2.39058	0.0172907	0.139119
ALYREF	-7.99655	67.9898	-2.38326	0.0176334	0.141157
TXNDC17	-1.88389	13.8383	-2.38002	0.0177865	0.141663
SLC39A14	-3.57439	24.6125	-2.3763	0.0179646	0.142363
PPDPF	74.1181	400.438	2.37136	0.0182031	0.143531
SHROOM1	2.27257	11.0514	2.36643	0.0184435	0.144703
MTSS1	0.758945	3.1359	2.36436	0.0185454	0.144782
HOXA7	0.845242	3.24892	2.35368	0.019079	0.148215
SPRY2	4.20576	26.2335	2.3507	0.0192302	0.148657
PSMB2	-2.78634	31.2131	-2.3462	0.0194609	0.149706
TRIP10	1.98538	17.5776	2.33662	0.0199596	0.152798
MTUS1	-1.15827	5.60417	-2.33263	0.0201705	0.153666
CDX2	10.0865	61.0863	2.32966	0.0203289	0.153907
TMCO1	2.33981	19.4455	2.32838	0.0203973	0.153907
CXCL3	-7.98244	24.001	-2.32641	0.0205033	0.15397
NMI	-1.47538	9.67582	-2.3181	0.0209552	0.156618
RRP15	0.465037	3.30608	2.31105	0.0213454	0.158782
USP7	2.22856	23.5314	2.29958	0.0219946	0.162637
CDKN1C	1.54729	4.70141	2.29639	0.0221777	0.162637
EPB41L2	-3.69384	21.7917	-2.29163	0.0224537	0.162637
TENT5A	-1.17373	4.87809	-2.29082	0.0225013	0.162637
CEACAM6	119.969	466.86	2.2905	0.0225202	0.162637
LGALS4	-84.3939	451.193	-2.29007	0.0225451	0.162637
MYO5C	-0.855435	5.59783	-2.28496	0.0228462	0.162637
MUC1	-13.8248	40.8048	-2.28363	0.0229249	0.162637
GJB1	10.4177	47.5629	2.28262	0.0229848	0.162637
TRABD2A	2.22052	14.1563	2.2824	0.0229979	0.162637
IRF6	2.23847	21.8805	2.2824	0.0229981	0.162637
BACE2	-3.7775	21.9159	-2.27707	0.0233176	0.16416
HOXB9	12.9022	56.8615	2.26589	0.0240002	0.168215
APEX1	-9.33111	91.4556	-2.26362	0.0241407	0.168321
TEAD4	3.50444	14.6187	2.2622	0.0242289	0.168321
PLEK2	-6.51784	47.0048	-2.25516	0.0246712	0.170464
L1TD1	-6.75279	8.72637	-2.25224	0.0248573	0.170464
IFNGR2	3.81757	38.5085	2.25217	0.0248615	0.170464
RAB11A	-3.03516	32.3432	-2.24908	0.0250591	0.171075
DCAF13	1.25764	8.29582	2.24556	0.0252862	0.171171
SLC12A2	-11.8651	56.153	-2.24549	0.0252904	0.171171
RND1	-0.470409	1.96917	-2.2427	0.0254717	0.171662
ZSWIM4	0.637535	4.46842	2.23758	0.0258072	0.172774
HMGB1	5.75884	40.3116	2.23684	0.0258559	0.172774
LGALS9	-3.74078	24.8458	-2.23382	0.0260557	0.173375
CDC42EP1	-10.5863	59.9969	-2.22881	0.02639	0.174861
CCT2	-6.04991	58.7832	-2.22362	0.0267408	0.175637
VPS54	0.909424	7.5962	2.22243	0.0268215	0.175637
ATP2A2	-2.25882	28.7693	-2.22193	0.0268558	0.175637
CERS2	2.39639	29.6969	2.22051	0.0269526	0.175637
VEGFA	2.04873	12.855	2.2172	0.0271795	0.176387
TNFRSF11B	3.61579	6.86599	2.21319	0.0274571	0.176989
CHMP3	1.37337	15.1685	2.21262	0.0274967	0.176989
DTX3L	-2.21685	17.4643	-2.20058	0.0283454	0.181211
WFDC2	-19.757	33.9043	-2.20006	0.0283824	0.181211
ELOB	32.1455	196.405	2.19034	0.0290849	0.184947
YWHAB	18.3094	143.863	2.18735	0.0293041	0.185592
WWP1	1.7022	11.8892	2.18129	0.029753	0.187268
RYK	0.765309	7.48717	2.18057	0.0298061	0.187268
SH3YL1	1.19216	8.21783	2.17626	0.0301292	0.188547
ESD	4.70214	37.4114	2.17274	0.0303954	0.18946
ASS1	-37.9623	158.059	-2.16832	0.0307321	0.18971
TSTD1	4.81716	33.6747	2.16771	0.030779	0.18971
PARP14	-2.04614	9.63948	-2.16749	0.0307963	0.18971
CHPT1	1.74828	13.2655	2.16541	0.0309556	0.189949
HSD3B7	-1.52496	9.52347	-2.1569	0.0316178	0.193261
ZNF503	1.87509	8.87467	2.15398	0.0318474	0.193912
HSP90B1	-29.4865	220.087	-2.152	0.0320047	0.193961
ATP5MC3	-4.3993	44.0144	-2.15078	0.0321014	0.193961
CCL28	-1.91789	6.47258	-2.13929	0.0330266	0.198031
ITGA3	3.5169	15.9198	2.13917	0.0330363	0.198031
MTURN	0.682138	3.99456	2.13775	0.0331517	0.198031
F11R	2.87847	31.4172	2.13534	0.0333497	0.198462
PKM	-23.2868	164.796	-2.13187	0.0336358	0.198705
ZMYND8	1.95419	13.1281	2.13179	0.0336425	0.198705
TPI1	-30.0187	274.449	-2.12473	0.034231	0.201427
CFDP1	1.81378	15.7192	2.12233	0.0344338	0.201866
FHL2	-2.87697	22.8121	-2.11771	0.0348255	0.203407
DPEP1	41.5259	109.07	2.11328	0.0352054	0.204395
DECR1	-2.43947	21.878	-2.11083	0.0354168	0.204395
BCL10	-1.87943	14.4974	-2.1099	0.0354967	0.204395
CKAP4	-5.88203	40.7823	-2.10853	0.0356164	0.204395
KRT80	2.70454	10.8112	2.10822	0.0356428	0.204395
LGMN	-5.11917	36.759	-2.10404	0.0360081	0.205074
GMNN	-1.94683	13.3364	-2.10389	0.0360212	0.205074
CDCP1	-2.25781	17.9445	-2.09938	0.0364195	0.206596
KLF5	12.9956	105.466	2.09303	0.0369857	0.209055
RAN	-8.18257	88.9078	-2.0879	0.037449	0.210918
AIFM2	-0.844247	8.24774	-2.08633	0.0375912	0.210965
RTF2	3.57104	30.7409	2.07805	0.0383519	0.214471
YAP1	2.49724	19.3373	2.07455	0.0386769	0.215469
TMEM63A	2.83788	21.0911	2.0732	0.0388036	0.215469
QDPR	-1.20096	13.5251	-2.07166	0.0389472	0.215508
EIF3I	-13.8073	159.399	-2.06863	0.0392325	0.215717
RASEF	1.21998	7.94074	2.06832	0.0392619	0.215717
FAM234A	2.40799	18.0033	2.06596	0.0394859	0.215717
MAPK13	2.36475	26.6922	2.06547	0.0395322	0.215717
SLC35D2	2.81836	26.413	2.05758	0.0402884	0.219085
TMED2	-11.9036	99.3933	-2.05558	0.0404818	0.219381
FERMT1	11.3468	59.2784	2.05045	0.0409816	0.22089
FNTA	0.828166	6.49575	2.04985	0.0410404	0.22089
PDIA3	-15.7361	134.826	-2.04672	0.0413487	0.221792
DDRGK1	5.48629	43.1999	2.03998	0.0420192	0.224625
IMPDH2	-10.4267	102.508	-2.03194	0.0428301	0.227991
SERPINB1	-15.0158	98.086	-2.03088	0.042938	0.227991
PON2	3.40882	26.4791	2.02269	0.0437802	0.231683
COL9A3	5.70015	7.25298	2.00499	0.0456473	0.240389
RNF170	0.734888	5.38827	2.00422	0.0457302	0.240389
RDH11	-1.40575	12.7488	-1.99707	0.0465053	0.24255
STXBP6	-0.560003	3.90042	-1.99585	0.0466387	0.24255
TWF1	-2.71793	20.721	-1.99517	0.0467127	0.24255
SLC4A4	-0.687269	1.57104	-1.9945	0.0467864	0.24255
PIGC	0.693451	7.11434	1.99337	0.0469105	0.24255
NEBL	1.17344	7.88833	1.98816	0.0474854	0.24472
PSMB5	-6.62385	73.6595	-1.98219	0.0481524	0.247152
UBE2K	-1.88987	20.3012	-1.9804	0.048354	0.247152
LRP5	4.30894	32.5907	1.97975	0.0484274	0.247152
LCN2	-198.991	481.513	-1.97727	0.0487081	0.247783
PKP2	-2.27426	19.359	-1.97374	0.0491099	0.248929
MYL12B	-25.7611	243.032	-1.97252	0.0492492	0.248929
TATDN1	0.789716	5.19791	1.96153	0.0505213	0.254544
MCCC2	-1.95359	21.7513	-1.95211	0.0516328	0.259315
EPHB2	-3.61148	23.0769	-1.94674	0.052276	0.261712
RCC2	-3.84563	52.1509	-1.94501	0.0524854	0.261929
GIGYF1	1.34684	10.2996	1.94177	0.052878	0.263056
HOXB8	5.7779	21.0227	1.93747	0.0534028	0.263623
VKORC1L1	1.13212	13.6022	1.93738	0.0534134	0.263623
RHOB	15.1994	93.7355	1.93673	0.0534936	0.263623
MAVS	1.69236	12.6518	1.92873	0.0544828	0.26753
USP6NL	0.407479	3.26424	1.92758	0.0546257	0.26753
TNFRSF10B	-2.30591	19.4431	-1.92065	0.0554976	0.270959
TUBA1C	-3.67968	40.2555	-1.91596	0.0560942	0.272305
AKAP7	-0.728902	2.55357	-1.91576	0.0561187	0.272305
PTPN14	0.257489	1.05251	1.90669	0.0572885	0.277129
SLC44A1	1.58746	17.285	1.90323	0.0577387	0.277641
CMTM8	1.33997	14.5546	1.90287	0.0577868	0.277641
NUB1	-1.45578	17.0732	-1.90183	0.0579225	0.277641
APLP2	5.69163	70.0709	1.89804	0.058422	0.279186
CA2	-8.72773	27.3382	-1.89618	0.0586675	0.279512
MRGBP	1.68692	16.3956	1.89031	0.0594504	0.28239
STAU1	5.73363	58.5757	1.88156	0.0606333	0.287143
AKAP1	3.56927	40.9115	1.87771	0.0611596	0.288768
SCRN1	2.08378	10.0122	1.87335	0.0617604	0.290735
OAS3	-2.73496	14.5053	-1.86454	0.0629887	0.295353
UGDH	-2.50993	18.5978	-1.86245	0.0632836	0.295353
BRI3	2.39726	19.1265	1.86231	0.0633033	0.295353
HADHB	-1.86314	26.3364	-1.86011	0.0636157	0.295662
PTPN12	1.91591	14.9294	1.85742	0.0639978	0.295662
PLEKHS1	-1.47625	7.17749	-1.85716	0.064035	0.295662
SELENOS	-1.49838	20.2882	-1.85657	0.0641194	0.295662
SEC63	1.01414	10.5714	1.85176	0.0648083	0.297967
PRSS8	11.0943	90.4869	1.85012	0.0650455	0.298188
GSTO1	-8.61625	68.5148	-1.84821	0.0653211	0.298584
LURAP1L	1.77119	14.1698	1.8391	0.0666525	0.303789
SERPINB6	-5.53451	41.7425	-1.8326	0.0676167	0.307295
PSMC1	-0.233115	2.78196	-1.8276	0.0683653	0.309805
SNRPD1	-1.30959	13.4927	-1.82529	0.0687146	0.30996
ATIC	2.82922	39.5753	1.82464	0.0688134	0.30996
PDZD8	-1.27831	10.2118	-1.82279	0.0690935	0.30996
WASHC1	0.461063	2.47219	1.82218	0.0691857	0.30996
UBE2H	1.65425	19.0053	1.82086	0.0693869	0.309981
LGR6	2.10756	6.58765	1.81816	0.069799	0.310369
ARF1	17.8048	213.439	1.81755	0.0698927	0.310369
KCTD14	-0.908891	7.56333	-1.81375	0.0704777	0.310369
CHD7	0.555148	3.92331	1.81213	0.0707267	0.310369
ARL1	-1.55571	18.2198	-1.81157	0.0708142	0.310369
MRPS35	-7.8589	71.7947	-1.81122	0.070869	0.310369
GID8	2.51094	28.0304	1.80975	0.0710965	0.310369
FOXA2	2.49077	18.618	1.80974	0.0710981	0.310369
MARVELD3	-0.489606	5.91574	-1.80879	0.0712452	0.310369
UBE2Z	-1.22621	21.0876	-1.79664	0.073159	0.317007
MLXIP	-1.67501	16.8039	-1.79622	0.0732253	0.317007
MGLL	1.81547	16.2847	1.79452	0.073496	0.317007
TOB1	4.53465	41.4593	1.79404	0.0735729	0.317007
MEX3A	0.61545	2.89103	1.78921	0.0743494	0.31948
PPP2CB	-1.58018	17.0526	-1.78753	0.0746202	0.319772
GRINA	12.0642	101.819	1.78128	0.0756371	0.323251
EIF2AK1	3.27851	44.4779	1.77917	0.0759834	0.323853
S100P	-43.9904	216.238	-1.77733	0.076285	0.324263
UBAP2L	1.34529	21.9616	1.77354	0.0769118	0.325386
APCDD1	9.08408	18.9577	1.77324	0.0769619	0.325386
NOLC1	-4.10783	46.5997	-1.75915	0.0793283	0.33344
TMC5	-2.36849	17.5302	-1.75869	0.079406	0.33344
TMEM176A	11.9077	67.2224	1.75745	0.0796173	0.33344
APBB2	-0.45048	3.18063	-1.75421	0.0801717	0.33344
PPP1R14B	3.90802	50.7058	1.75303	0.0803752	0.33344
APH1A	3.99361	68.6344	1.75056	0.0808004	0.33344
CHMP4B	18.1147	191.84	1.75004	0.0808905	0.33344
DLG3	-1.28491	13.8342	-1.74998	0.0809006	0.33344
TMEM98	1.84176	16.908	1.74976	0.080939	0.33344
MRPL20	-1.86824	26.6615	-1.74951	0.0809814	0.33344
CDK6	1.10063	6.00789	1.74823	0.0812034	0.333484
TM4SF1	8.02956	44.1227	1.74693	0.0814281	0.333538
HACD3	-1.98259	21.1941	-1.74542	0.0816914	0.333749
CHP1	-3.83694	41.1674	-1.74056	0.0825407	0.336348
AMOTL2	0.745276	7.08045	1.73935	0.0827545	0.33635
CMBL	-3.60465	24.2762	-1.73403	0.0836943	0.339296
PSORS1C1	0.176836	0.840898	1.73233	0.0839981	0.339654
HNMT	1.58989	12.0475	1.73008	0.0843994	0.340404
NORAD	9.90647	82.4911	1.72555	0.0852134	0.342133
MTPN	3.9183	45.5759	1.72528	0.0852622	0.342133
KIF9	-0.202617	2.1061	-1.72262	0.0857427	0.342526
CXCL1	-20.2592	70.336	-1.72233	0.0857944	0.342526
MID1	-0.501048	4.41247	-1.71844	0.0865028	0.344234
PTTG1IP	6.14869	85.2535	1.71718	0.0867321	0.344234
SMIM22	4.95243	40.6751	1.71639	0.086877	0.344234
LUC7L3	1.36674	11.8629	1.71399	0.0873173	0.34493
SYK	2.06263	20.4675	1.71201	0.0876817	0.34493
CXCL2	-4.62533	18.7171	-1.71186	0.0877088	0.34493
SF3B4	2.4297	37.783	1.71	0.0880534	0.345423
CXCL6	0.789222	1.55943	1.70676	0.0886539	0.346916
BCL2L1	5.561	49.3345	1.70509	0.0889664	0.347277
CYB5B	3.63336	29.9282	1.70258	0.0894355	0.348246
PUF60	4.84558	41.306	1.69315	0.0912184	0.354066
MAFK	1.19054	10.4441	1.69139	0.0915537	0.354066
CLRN3	5.26107	45.1016	1.69113	0.0916037	0.354066
TGFB2	0.236598	0.643105	1.68979	0.0918602	0.354189
HEBP2	0.741098	9.41671	1.68684	0.0924251	0.355176
FAM83H	4.01046	39.2303	1.68611	0.0925666	0.355176
ITGB1	5.37971	48.1829	1.68429	0.0929174	0.355657
RRBP1	10.0865	80.7849	1.68099	0.0935573	0.357239
CSNK2A1	1.97624	21.4078	1.67883	0.0939789	0.357983
FAM169A	-0.149952	0.655906	-1.67361	0.0950017	0.360768
SLC2A1	13.8656	62.1298	1.67276	0.0951676	0.360768
NDUFS2	-2.46867	36.0376	-1.66346	0.0970166	0.366895
SPTSSA	-2.34328	26.3124	-1.65909	0.0978936	0.367973
SCNN1A	4.42816	31.3361	1.65906	0.0978989	0.367973
SLIRP	-1.58284	15.9001	-1.65855	0.0980016	0.367973
PBX1	0.372869	1.97136	1.6553	0.0986609	0.369568
PPA2	-1.65601	17.9487	-1.64833	0.100082	0.371145
CLTC	-3.03431	38.2748	-1.64823	0.100103	0.371145
PRDX5	75.3448	530.557	1.64749	0.100254	0.371145
SFN	-23.2095	147.422	-1.64555	0.100653	0.371145
EIF3E	9.17159	78.2166	1.64529	0.100708	0.371145
COX20	0.196055	1.51572	1.64435	0.100902	0.371145
MOB3B	-0.449944	4.42291	-1.64409	0.100955	0.371145
KDELR1	-8.76013	132.096	-1.64405	0.100965	0.371145
RBCK1	4.82609	46.3484	1.64226	0.101333	0.371633
UGT2A3	-2.50261	4.55546	-1.63865	0.102085	0.373521
SCD5	-0.513429	2.43454	-1.63681	0.102469	0.373637
SLC1A5	12.1735	88.0961	1.63557	0.102729	0.373637
CNN3	-4.35744	45.1285	-1.63333	0.103198	0.373637
NQO1	10.3621	72.1991	1.63232	0.103411	0.373637
RAB25	9.34274	106.101	1.6322	0.103437	0.373637
VPS25	-2.16043	31.9107	-1.63165	0.103553	0.373637
ATP6V1C1	1.12547	10.9992	1.6306	0.103775	0.373637
MFSD6	1.0476	13.065	1.62644	0.104655	0.375331
PAICS	-2.48864	30.3957	-1.62613	0.104721	0.375331
LRP10	-4.5228	48.5398	-1.62009	0.106012	0.379096
ABCF1	1.48182	23.5336	1.61857	0.10634	0.379407
ERH	-6.85477	79.0632	-1.61725	0.106625	0.379565
KDM1A	-2.69511	24.0516	-1.61208	0.107746	0.382693
RIPK4	0.601814	6.27823	1.61063	0.108061	0.382947
CCL2	-1.49846	7.48591	-1.60936	0.108338	0.38307
DNAJC19	0.525945	7.11566	1.60812	0.10861	0.383172
GATAD1	0.982901	11.154	1.6065	0.108965	0.383566
CLPX	-0.646077	9.39297	-1.60085	0.110213	0.387095
AGPS	-0.776652	8.93265	-1.59836	0.110764	0.387473
ATP5MC1	-4.53513	46.6125	-1.59815	0.110812	0.387473
MOGAT3	1.90874	10.497	1.59392	0.111756	0.389908
MLF2	-3.85988	63.3428	-1.58342	0.114129	0.39731
PLK2	-1.58255	6.44908	-1.58188	0.11448	0.397656
YWHAG	3.96636	66.3602	1.57907	0.115122	0.399004
ATP5PB	-4.40383	53.9485	-1.5765	0.115713	0.400173
CLDN1	4.89919	30.4462	1.5754	0.115967	0.400176
TMED10	-5.04602	66.3765	-1.5693	0.117381	0.403534
PSMD4	2.97516	49.2179	1.56801	0.117681	0.403534
RNF43	5.85907	40.6344	1.5672	0.117871	0.403534
TMBIM1	5.2128	62.338	1.56509	0.118366	0.403534
ITGB6	0.900779	5.41752	1.56366	0.1187	0.403534
EIF2S2	4.99952	60.2562	1.56162	0.119181	0.403534
INO80C	-0.249439	2.92983	-1.56156	0.119194	0.403534
ULK1	0.50565	5.91808	1.56061	0.119418	0.403534
FSTL3	1.86204	8.89153	1.55975	0.119621	0.403534
KIF16B	0.804614	7.25265	1.55968	0.119639	0.403534
CD46	6.80033	61.1948	1.55919	0.119755	0.403534
SRC	1.75865	22.4179	1.55516	0.120711	0.404734
ROCK2	1.35486	11.4974	1.55474	0.12081	0.404734
ATP5MPL	-2.30112	25.6032	-1.55444	0.120881	0.404734
NFE2L1	2.91156	40.8682	1.54962	0.122036	0.407254
CYSTM1	-5.7553	53.7652	-1.5485	0.122306	0.407254
KIF12	2.45115	12.8502	1.54807	0.122409	0.407254
PPP1R1B	33.1316	99.0824	1.54674	0.122728	0.407458
PKP3	5.21949	57.4249	1.54385	0.123426	0.408915
EI24	-2.64354	43.5825	-1.54268	0.123712	0.409003
METAP2	-1.40506	21.6258	-1.53803	0.124843	0.411878
HSPA5	-15.266	190.297	-1.53401	0.125829	0.412698
RDH10	1.07635	10.2697	1.53394	0.125847	0.412698
TRIP6	4.01248	28.7841	1.53238	0.126232	0.412698
NBN	-1.16407	11.4452	-1.53225	0.126264	0.412698
ARFIP2	-0.909739	13.4781	-1.53093	0.126589	0.412698
DYNC1I2	1.02822	17.7332	1.52983	0.126861	0.412698
PDIA4	-11.2677	140.455	-1.52958	0.126924	0.412698
KDM7A	1.05407	7.59435	1.52407	0.128294	0.416295
ZNF706	1.07532	14.1054	1.52295	0.128575	0.416349
MYO1B	-1.02067	11.4563	-1.52119	0.129015	0.41692
EXT1	0.498211	7.1745	1.51924	0.129503	0.417039
INTS8	0.689992	7.59461	1.51894	0.129581	0.417039
MEST	1.54992	18.1109	1.51458	0.130681	0.41882
TRIM31	4.23429	24.8108	1.51346	0.130966	0.41882
C1orf43	6.70287	94.1263	1.513	0.131082	0.41882
ASCL2	12.4046	71.2601	1.51217	0.131291	0.41882
METTL5	0.94926	13.3097	1.51066	0.131677	0.41882
GSDMD	-2.21125	21.0906	-1.51046	0.131728	0.41882
RBP1	2.10434	6.3027	1.5032	0.133589	0.42302
DLGAP4	0.917377	13.0309	1.50174	0.133966	0.42302
OAS1	-2.96019	23.9901	-1.50163	0.133995	0.42302
C3	-8.22156	25.6546	-1.50113	0.134122	0.42302
LENG8	3.32675	26.4615	1.49907	0.134657	0.423862
TMEM245	0.673096	7.70494	1.49186	0.136535	0.428917
TOMM20	5.91263	79.8255	1.49013	0.13699	0.429491
NDUFA12	-2.38872	32.5164	-1.48098	0.139412	0.436214
RAB10	3.11926	55.9569	1.47755	0.140328	0.438214
SYNJ2	0.429447	5.52303	1.47456	0.141128	0.43934
ADH5	-2.25697	29.8123	-1.4727	0.141631	0.43934
HBEGF	2.47997	12.6134	1.47235	0.141724	0.43934
CS	-1.977	35.9081	-1.47206	0.141804	0.43934
AVL9	0.772854	8.41768	1.46987	0.142395	0.439718
ATP5F1E	4.81711	55.2799	1.46955	0.142483	0.439718
ATP5ME	-9.18619	93.0389	-1.46847	0.142775	0.439759
MYO6	1.0737	12.2536	1.46205	0.144526	0.444283
GPATCH4	0.787747	10.5713	1.46095	0.144827	0.444342
STXBP1	0.961052	6.5957	1.45765	0.145735	0.44626
FGFR2	-0.505715	2.19105	-1.45406	0.146726	0.448083
SUMF2	2.94049	40.168	1.45174	0.147371	0.448083
MGST1	-1.60867	16.1761	-1.45149	0.14744	0.448083
RPN2	14.7862	205.184	1.45054	0.147703	0.448083
NCSTN	1.81701	32.537	1.45037	0.147751	0.448083
YWHAE	-9.93152	139.441	-1.44597	0.14898	0.450942
IL22RA1	1.98371	18.6929	1.44224	0.150028	0.453247
CLDN2	-14.0969	59.0677	-1.43683	0.151561	0.457
TPD52L1	0.530312	4.73134	1.43544	0.151955	0.457316
DMKN	-0.597157	2.62122	-1.43362	0.152474	0.458002
DNPEP	-1.70898	29.5109	-1.42829	0.154002	0.46149
CEACAM1	5.68697	41.7651	1.42753	0.15422	0.46149
PLEKHB1	1.96908	9.98754	1.42561	0.154774	0.462269
ZKSCAN1	1.56894	15.3959	1.42344	0.1554	0.463263
NUDT5	1.01309	15.5081	1.42163	0.155925	0.46395
RNF187	2.5478	38.4179	1.41874	0.156766	0.464771
ARFGEF1	1.01019	9.19696	1.41866	0.15679	0.464771
SYNGR2	8.84427	102.147	1.4175	0.157128	0.464897
SERINC5	1.51556	17.6863	1.41477	0.157925	0.466381
DOCK5	-0.361415	2.68705	-1.41153	0.158878	0.468319
PTGFRN	-1.28541	19.8459	-1.4077	0.160007	0.470268
ERBB3	3.41069	44.3508	1.40727	0.160136	0.470268
PLEC	4.16567	36.2875	1.40376	0.161177	0.471632
ATXN7L3B	0.833471	16.156	1.40341	0.161282	0.471632
NFIX	1.37238	17.6995	1.40259	0.161527	0.471632
GLIS3	0.113812	0.41559	1.40138	0.161887	0.471632
SLC39A5	4.40348	30.0165	1.40069	0.162095	0.471632
HOXB7	2.4684	23.9876	1.39542	0.163675	0.475086
NT5C	-1.5516	21.7536	-1.39384	0.164153	0.475086
TM9SF4	2.97191	35.752	1.39373	0.164186	0.475086
SLC25A25	0.485176	6.26336	1.38814	0.16588	0.479108
WFS1	3.43328	20.2554	1.38269	0.167543	0.482426
GLRX2	0.627647	8.06221	1.38172	0.167841	0.482426
SUPT16H	-1.39503	20.6698	-1.38096	0.168074	0.482426
S100A10	26.3365	308.809	1.38038	0.168253	0.482426
AIG1	0.489466	6.24478	1.37812	0.168949	0.482509
FOXP4	2.59403	25.917	1.37766	0.16909	0.482509
CEMIP	3.34193	21.6534	1.37677	0.169366	0.482509
ABLIM2	0.558858	4.35363	1.37632	0.169505	0.482509
XPOT	1.35422	17.0102	1.37323	0.170462	0.483135
SLC4A2	1.24279	17.7585	1.37304	0.17052	0.483135
ATF6	0.532409	8.77029	1.3718	0.170907	0.483135
PHF14	0.440139	5.87195	1.37166	0.170951	0.483135
KRT7	3.59201	3.98147	1.3662	0.172656	0.487082
RPF2	0.739034	10.2632	1.36171	0.174069	0.490191
ATP5F1C	-6.78729	101.262	-1.36051	0.174447	0.490379
DSC2	-0.914528	8.80374	-1.35823	0.175168	0.491531
ARRDC1	2.12603	27.1776	1.35436	0.176397	0.4941
CLDN3	59.1391	370.094	1.34923	0.178038	0.497811
SNRPD3	-1.82075	36.5865	-1.34122	0.180622	0.503499
COX6A1	-8.04014	110.575	-1.34079	0.180762	0.503499
NAA20	2.70296	30.9965	1.33996	0.18103	0.503499
MAP3K21	0.289492	3.69769	1.3338	0.18304	0.508195
GPR160	2.81605	22.8056	1.32862	0.184742	0.512018
RAB11FIP1	-1.54783	14.0812	-1.32712	0.185238	0.512491
PDLIM1	-7.01295	123.764	-1.32581	0.18567	0.512788
KLF10	1.38132	16.6881	1.3232	0.186535	0.513592
GORASP2	0.910716	27.7412	1.32297	0.186613	0.513592
IFIH1	-0.85686	6.24042	-1.3212	0.187202	0.513941
SEMA4B	-2.10321	18.5581	-1.32063	0.187391	0.513941
TSPAN6	4.12269	37.5334	1.319	0.187934	0.514406
ELF3	5.30328	74.7737	1.31817	0.188213	0.514406
NUAK2	0.855707	11.0603	1.31243	0.190139	0.518771
TSPAN15	-3.49851	49.7181	-1.30914	0.191251	0.520222
LGALS3	-31.7246	346.301	-1.30805	0.191621	0.520222
TCF7L2	-0.880973	12.0667	-1.30793	0.191661	0.520222
TNKS1BP1	1.23585	18.889	1.30615	0.192265	0.520965
PTPRF	3.00796	40.1352	1.30513	0.19261	0.521005
MPZL1	1.23104	27.3274	1.3024	0.193542	0.52263
ATN1	2.03761	31.8296	1.30056	0.194168	0.522932
GSDMB	-1.90296	12.2273	-1.30013	0.194317	0.522932
TJP1	0.556082	7.12202	1.29894	0.194726	0.523138
RTN3	1.69453	31.4086	1.29632	0.195625	0.524662
CYB5A	-0.502772	6.39673	-1.2924	0.196975	0.527385
SNRPE	2.54403	36.6356	1.2903	0.197704	0.528439
PUS7	0.628387	8.24293	1.28793	0.198526	0.529739
ARSD	1.44998	14.2688	1.28443	0.199746	0.532094
GDI2	-5.36057	92.1669	-1.28332	0.200134	0.532229
KCNQ1	4.227	41.7507	1.2811	0.200911	0.533395
UTP14A	1.02449	12.0865	1.27875	0.201737	0.534688
KDM5B	0.520443	6.25292	1.2773	0.20225	0.534998
VSIG10	0.456938	7.02057	1.27557	0.202859	0.534998
HMGA1	-19.6147	240.356	-1.27553	0.202872	0.534998
ALG3	1.75166	25.4555	1.27362	0.20355	0.535889
RALGAPA2	1.01515	10.0562	1.26707	0.205879	0.539324
ANKRD22	-2.26874	22.817	-1.26659	0.206052	0.539324
SLC25A5	-45.8552	533.171	-1.26502	0.206611	0.539324
CEACAM5	95.9629	937.425	1.26453	0.206787	0.539324
SEMA6A	-0.361792	2.25555	-1.26431	0.206866	0.539324
TMC4	2.74259	36.0969	1.26108	0.208026	0.539324
MYB	-1.23884	15.7765	-1.26006	0.208392	0.539324
TCEAL4	1.4849	15.8109	1.25929	0.20867	0.539324
S100A6	-188.698	1803.26	-1.25812	0.209094	0.539324
VNN1	-2.41312	4.69621	-1.25799	0.20914	0.539324
MARVELD2	0.491781	8.32118	1.2579	0.209172	0.539324
TES	1.70368	28.4442	1.25788	0.209179	0.539324
ZFP36L1	4.63137	50.2651	1.25755	0.2093	0.539324
MET	2.41334	26.2553	1.25328	0.210848	0.54222
PRSS3	6.71947	71.6084	1.25255	0.211111	0.54222
SAMD5	-1.05583	6.5434	-1.25	0.212042	0.543106
IFI27	-10.9125	101.274	-1.24972	0.212145	0.543106
CTNNB1	-5.61641	97.1835	-1.24657	0.213298	0.545171
RASSF7	2.38907	31.3073	1.2371	0.216787	0.552955
IFITM3	-44.9014	419.946	-1.23587	0.217243	0.552955
RND3	1.02309	12.3928	1.23546	0.217395	0.552955
QSOX1	-5.28042	36.0691	-1.23382	0.218007	0.553618
TAP2	-0.836773	7.53621	-1.23162	0.218826	0.554806
UGCG	0.777668	9.30575	1.22883	0.219871	0.556321
FLRT3	0.236799	1.19954	1.22814	0.220129	0.556321
TXNRD1	-1.23426	20.1197	-1.22448	0.221502	0.558089
EIF3B	2.26403	40.1439	1.22439	0.221537	0.558089
LAPTM4B	7.67829	62.5261	1.22288	0.222108	0.558634
COPG1	-2.53504	57.8802	-1.22057	0.222978	0.559657
ATP5IF1	-4.09496	51.3292	-1.21992	0.223224	0.559657
U2SURP	0.756844	9.02835	1.21678	0.224416	0.561751
BAMBI	2.0382	10.6128	1.21398	0.225484	0.56353
PROX1	0.767173	4.85197	1.21212	0.226192	0.564407
STEAP1	-1.44145	12.9404	-1.21076	0.226713	0.564813
PSMB1	-5.28328	92.6212	-1.20618	0.228473	0.5683
ARNTL2	-0.58154	4.37638	-1.20217	0.230022	0.570748
ETS2	-9.35523	129.251	-1.20175	0.230181	0.570748
TOP1	2.89212	42.8975	1.19968	0.230983	0.571838
DCBLD2	0.985103	3.15236	1.19774	0.231739	0.572809
AFDN	0.743441	10.7455	1.19429	0.233081	0.575058
TIMM13	-5.1139	53.5091	-1.19354	0.233378	0.575058
CD151	6.35109	87.6801	1.19253	0.23377	0.575126
EGR1	9.80893	64.7402	1.18979	0.234846	0.576872
DNAJC2	0.504308	6.70394	1.18737	0.235796	0.578306
PAH	0.226811	0.630617	1.18562	0.236488	0.579102
RBPMS	0.467904	4.84468	1.17886	0.239166	0.583655
MLXIPL	1.44804	9.99158	1.17851	0.239306	0.583655
B3GNT3	4.59727	69.5179	1.17701	0.239904	0.583655
SPR	2.68467	49.8764	1.17448	0.240914	0.583655
GABRE	0.57673	3.87082	1.17431	0.240979	0.583655
TSEN34	-0.882935	17.5133	-1.17428	0.240993	0.583655
MSI2	0.372578	4.76976	1.17272	0.241617	0.583655
PTPRK	0.852152	14.3855	1.17192	0.241939	0.583655
EPHB3	-6.98564	49.173	-1.17035	0.242569	0.583655
UNC50	0.811215	15.4703	1.16925	0.243011	0.583655
MACC1	0.968832	7.77216	1.16887	0.243163	0.583655
PRAC1	14.5265	42.5814	1.1683	0.243394	0.583655
QPRT	3.25213	24.2852	1.16728	0.243801	0.583655
HYOU1	-1.92135	30.7047	-1.16703	0.243905	0.583655
TMCC1	0.294721	4.40066	1.16689	0.243962	0.583655
CCT8	-3.97558	72.3	-1.16595	0.244341	0.583655
CSPP1	0.261889	2.67253	1.16521	0.244639	0.583655
UTP4	0.588882	12.3901	1.16403	0.245115	0.583792
TFF3	-137.344	791.713	-1.16306	0.245508	0.583792
BOP1	4.0095	39.0383	1.16194	0.245964	0.583792
CDX1	-8.87365	123.545	-1.16141	0.246177	0.583792
ENAH	0.561853	5.86308	1.15766	0.247705	0.586533
ATP5PO	-1.65652	25.374	-1.1551	0.248748	0.586907
OAS2	-1.48949	8.06827	-1.15483	0.248862	0.586907
MCM4	-1.93338	24.5982	-1.15454	0.24898	0.586907
NIFK	1.34978	23.5189	1.15004	0.250826	0.590378
PLXNB2	-3.94589	52.2812	-1.14808	0.251632	0.591392
PEBP1	-9.24177	169.46	-1.14698	0.252085	0.591574
WASL	-1.2586	19.805	-1.1442	0.253238	0.593396
PRSS22	1.47389	11.7138	1.14303	0.25372	0.593643
MUCL1	0.338544	0.480328	1.14005	0.25496	0.595661
TNFAIP2	-1.63298	10.1615	-1.13724	0.256128	0.597255
TRIM4	0.496251	8.93753	1.13603	0.256635	0.597255
ATP5PF	-2.78855	42.2313	-1.13569	0.256778	0.597255
CTNND1	1.99972	43.9282	1.13073	0.258858	0.601205
ENTPD6	4.16397	46.9514	1.12868	0.25972	0.602322
ACADVL	-3.49965	56.708	-1.12764	0.260159	0.602454
CD9	10.0932	179.562	1.12617	0.260777	0.602999
SORBS2	-0.199924	1.56953	-1.12436	0.261546	0.603893
LAD1	4.65325	96.6092	1.12277	0.262218	0.604173
SHB	0.575446	9.33041	1.12226	0.262434	0.604173
PPCS	-1.17021	22.6453	-1.12039	0.263229	0.605119
ZC3H15	1.72841	32.4274	1.1185	0.264035	0.606088
BEND7	0.162203	1.97614	1.11582	0.265181	0.607835
VWA1	1.77932	20.5496	1.11458	0.265712	0.608168
CCDC47	-1.6441	31.835	-1.11339	0.26622	0.608449
SPINT1	4.13756	74.2312	1.11083	0.26732	0.609743
TRIB1	2.70056	27.9813	1.10983	0.26775	0.609743
SYNJ2BP	-0.380977	5.46395	-1.10937	0.267947	0.609743
ARPC1A	3.04176	67.0189	1.1077	0.268669	0.610076
ATP5MD	-5.33265	85.0787	-1.10724	0.268867	0.610076
SINHCAF	1.61712	19.476	1.10631	0.26927	0.610112
SMIM14	-0.869269	10.0034	-1.10127	0.271453	0.61307
PNKD	1.24055	21.3866	1.10073	0.271686	0.61307
NFIC	-0.58356	7.59258	-1.09982	0.272082	0.61307
HNRNPAB	-5.82938	135.549	-1.09932	0.2723	0.61307
SRF	1.15472	18.5563	1.09881	0.272524	0.61307
TRNP1	-1.7671	5.59331	-1.09733	0.273168	0.61307
ZNF462	0.134766	1.6446	1.09608	0.273715	0.61307
S100A11	48.5945	710.169	1.09596	0.273764	0.61307
MT1E	-8.35886	40.8753	-1.09482	0.274263	0.61307
BAAT	-0.380322	0.443076	-1.09362	0.274791	0.61307
CST3	15.0421	139.456	1.09341	0.274883	0.61307
VDAC1	5.3023	122.177	1.09259	0.27524	0.61307
CFAP97	0.50675	6.8807	1.09083	0.276016	0.613931
CHCHD7	0.487888	6.98962	1.08779	0.277355	0.615231
TMEM219	2.26682	44.5782	1.08767	0.277407	0.615231
DEFA5	-181.585	185.112	-1.08684	0.277771	0.615231
SMARCD1	0.663819	15.1582	1.08584	0.278215	0.615351
TMEM123	5.25969	83.455	1.08333	0.279325	0.61694
ZMAT2	1.60765	38.3037	1.08092	0.280395	0.617215
ERO1A	-1.73961	21.1265	-1.0805	0.280579	0.617215
GPR155	0.308676	1.39569	1.0804	0.280624	0.617215
KIAA1671	-0.336974	5.43151	-1.07836	0.281533	0.618353
BZW2	2.52401	43.4339	1.07729	0.282008	0.618536
SERPING1	-4.03339	29.6055	-1.07581	0.28267	0.618945
TGFA	0.501427	5.24232	1.07512	0.28298	0.618945
WDR34	-3.65359	43.3167	-1.07421	0.283385	0.618973
CCDC90B	0.303801	5.18604	1.07303	0.283916	0.619275
IWS1	0.597487	13.7218	1.07169	0.284517	0.619727
HHLA2	-1.07559	8.74589	-1.06919	0.285641	0.621317
SERINC2	6.17889	72.3172	1.06665	0.286782	0.622941
DSTN	7.05971	108.857	1.06395	0.288005	0.624459
CAV2	0.62332	2.87317	1.06335	0.288273	0.624459
CCL20	-9.28555	48.9782	-1.06142	0.289147	0.624787
CAPNS1	-6.75803	129.505	-1.06127	0.289217	0.624787
KIAA1522	-1.67383	33.0813	-1.05948	0.290032	0.625497
PSMD11	-0.699504	16.5564	-1.05871	0.290379	0.625497
NDUFC1	-1.03531	21.4399	-1.05793	0.290735	0.625497
ENTPD2	1.6856	14.7429	1.05442	0.292337	0.625704
MSRB2	1.17692	19.1697	1.05426	0.292409	0.625704
COX6C	2.86573	44.5261	1.05365	0.29269	0.625704
SRI	-3.72109	41.7958	-1.05282	0.293068	0.625704
CNOT11	1.2766	32.8071	1.05268	0.293131	0.625704
NDUFB9	4.19496	61.6315	1.05251	0.293212	0.625704
HMGB3	-1.37004	20.0657	-1.05108	0.293864	0.626249
CCT3	4.02934	101.486	1.04954	0.294572	0.626411
PA2G4	-2.64117	57.4424	-1.04916	0.294748	0.626411
LAMC2	3.75107	31.4246	1.04781	0.29537	0.626411
TCF12	-0.851752	9.27582	-1.04746	0.295529	0.626411
PRXL2A	0.916137	10.8749	1.04429	0.296993	0.628627
MELTF	1.14271	7.95829	1.04347	0.297372	0.628627
SH3BGRL2	1.5971	26.306	1.04162	0.298226	0.629588
IRAK1	4.52719	67.9381	1.03931	0.299299	0.631008
OCLN	0.250367	3.96518	1.03481	0.301392	0.634572
SMARCA4	0.968119	19.095	1.03291	0.302279	0.635591
MCM7	-3.63757	63.3003	-1.03025	0.303524	0.637361
ESF1	0.661379	7.61777	1.0285	0.304344	0.638232
ITGA6	-4.69891	69.2449	-1.02641	0.305328	0.639445
AIFM1	-1.62218	27.5723	-1.0239	0.306512	0.640589
TST	-5.41993	84.3127	-1.02353	0.306687	0.640589
LPGAT1	0.791405	10.4981	1.01744	0.30957	0.644664
CAPN1	2.44495	52.271	1.01682	0.309863	0.644664
VIL1	3.87544	55.0361	1.01682	0.309864	0.644664
ANXA4	1.6992	32.9057	1.01452	0.310959	0.645402
ZNHIT1	1.07761	19.1127	1.01435	0.311037	0.645402
DIAPH2	0.444001	5.647	1.0118	0.312255	0.646279
TSN	1.15954	25.8138	1.0114	0.312446	0.646279
TMEM33	-0.757826	11.6659	-1.01089	0.312689	0.646279
ZNF3	0.421408	9.08507	1.00892	0.313633	0.646404
RERE	0.582337	11.3563	1.0081	0.314024	0.646404
MARCKSL1	-9.67548	218.197	-1.00761	0.31426	0.646404
NPM1	-11.2629	176.991	-1.00734	0.314389	0.646404
KRT19	-34.2861	413.58	-1.00414	0.315928	0.648723
BICC1	0.241107	1.63592	1.00036	0.317753	0.650991
MUC13	13.2076	187.8	1.00014	0.317859	0.650991
WDR43	0.967277	19.3749	0.997654	0.31906	0.652574
FNDC3B	0.626643	7.16978	0.99683	0.319459	0.652574
NHSL1	-0.40147	6.38553	-0.995512	0.320098	0.653034
TRIM2	-1.57033	19.6705	-0.993264	0.321191	0.653722
ARMC10	0.537155	11.0131	0.993112	0.321265	0.653722
CX3CL1	-1.19532	5.21797	-0.989982	0.322791	0.65598
WWC1	-0.220155	4.80614	-0.987043	0.324227	0.658052
SLPI	11.4484	91.481	0.98518	0.32514	0.659057
IFT57	0.61447	11.1308	0.983923	0.325757	0.65946
CAAP1	-0.624055	10.6372	-0.982747	0.326335	0.659782
SAV1	0.355104	4.6783	0.980496	0.327443	0.660245
MMP7	8.87846	35.572	0.979879	0.327747	0.660245
CLNS1A	0.911186	22.8486	0.978307	0.328523	0.660245
ARHGEF12	0.347134	5.60935	0.978104	0.328623	0.660245
TRAF4	1.27489	23.5589	0.977697	0.328824	0.660245
TRIM8	-1.25535	29.9973	-0.977188	0.329076	0.660245
ALDH7A1	-0.504882	9.47718	-0.976278	0.329526	0.660308
ERRFI1	1.80484	17.6303	0.968737	0.333271	0.664708
MAOA	-2.35924	22.5319	-0.968633	0.333323	0.664708
TRIM15	-1.08644	14.7297	-0.968466	0.333406	0.664708
PLCB4	3.08623	22.882	0.968306	0.333486	0.664708
TTYH3	2.10255	34.5569	0.967146	0.334064	0.664708
APOOL	0.314185	4.68796	0.966602	0.334336	0.664708
ABHD11	-2.51953	45.6513	-0.965929	0.334672	0.664708
CENPW	-1.94962	30.2332	-0.964187	0.335544	0.66478
PRDX1	-8.35068	195.808	-0.964172	0.335551	0.66478
CASZ1	-0.119809	2.11825	-0.962836	0.33622	0.665097
LBR	2.00003	32.1593	0.962168	0.336555	0.665097
TAX1BP1	1.04466	19.6791	0.960258	0.337514	0.665355
TM9SF3	-2.78064	57.0012	-0.960228	0.337529	0.665355
CANT1	-2.96877	57.8168	-0.958478	0.33841	0.665918
PLSCR1	-1.39227	22.3631	-0.957718	0.338792	0.665918
CEBPG	1.05528	23.502	0.957143	0.339082	0.665918
MMP15	-1.92863	33.183	-0.955149	0.340088	0.667063
EHF	-2.57444	31.5542	-0.953361	0.340992	0.667531
EBAG9	0.585085	9.40513	0.953003	0.341173	0.667531
SDC1	4.44767	94.7026	0.951387	0.341991	0.668123
DUSP6	2.10838	21.2289	0.950314	0.342536	0.668123
PSMD14	-0.526335	12.5099	-0.949181	0.34311	0.668123
RABL6	1.03848	18.2664	0.949063	0.34317	0.668123
CD59	2.20061	42.6029	0.946152	0.344651	0.670178
HINT1	-7.65369	138.164	-0.943016	0.346251	0.67246
MKRN1	1.00594	28.2606	0.937363	0.349146	0.677249
FKBP2	-1.83443	32.5813	-0.934241	0.350752	0.678661
PKP4	0.459609	10.6612	0.933657	0.351053	0.678661
RAB17	0.358898	6.16723	0.933439	0.351165	0.678661
EPCAM	21.5325	484.342	0.930949	0.35245	0.679642
CHKA	0.463969	7.62443	0.929415	0.353243	0.679642
ZNF638	0.379996	5.72264	0.928391	0.353773	0.679642
EIF3A	-1.84132	40.8902	-0.927582	0.354193	0.679642
YBX3	0.828945	19.8708	0.926849	0.354572	0.679642
DKC1	1.92798	39.4459	0.926737	0.35463	0.679642
CLDN10	0.15721	0.282357	0.925984	0.355021	0.679642
GGCT	2.47724	39.7373	0.924979	0.355543	0.679642
GPX2	34.4244	475.18	0.924963	0.355552	0.679642
PLS3	0.838965	13.7819	0.923651	0.356233	0.680121
PPIC	1.30171	23.5452	0.920579	0.357833	0.680466
ZBTB7A	0.628248	16.2156	0.920135	0.358065	0.680466
RPL7L1	0.690052	17.14	0.920058	0.358106	0.680466
CDK4	-1.82103	38.8271	-0.919992	0.35814	0.680466
GPRC5A	4.87814	64.0007	0.918146	0.359104	0.681477
MRPL51	-2.10757	53.9176	-0.917038	0.359684	0.681606
CCDC125	-0.142715	2.72309	-0.916364	0.360037	0.681606
DUSP23	3.71109	50.4045	0.910452	0.363141	0.685961
PLEKHA5	0.158271	2.74926	0.910189	0.36328	0.685961
IFI6	-27.1607	154.309	-0.9095	0.363642	0.685961
RALA	1.13507	28.1206	0.906937	0.364994	0.68769
C5orf24	-0.445246	8.07236	-0.904836	0.366105	0.68878
XRCC5	2.35862	67.2187	0.902849	0.367158	0.68878
GTPBP2	0.741515	14.4902	0.90269	0.367242	0.68878
GAD1	-0.0942841	0.51424	-0.901468	0.36789	0.68878
MTDH	1.54377	29.3087	0.901391	0.367931	0.68878
RSL1D1	1.64281	36.3875	0.900897	0.368193	0.68878
PDZK1IP1	-9.2632	93.9666	-0.897933	0.36977	0.688936
RNF5	1.74252	43.8107	0.897658	0.369916	0.688936
TM7SF3	-1.10836	18.1939	-0.897641	0.369925	0.688936
CANX	-5.58052	133.1	-0.897285	0.370115	0.688936
FARP2	-0.213605	4.9257	-0.896549	0.370507	0.688936
RAB15	-1.52531	23.1616	-0.89507	0.371296	0.688936
DCTPP1	-3.71547	62.1094	-0.894997	0.371335	0.688936
ZRANB2	0.928338	13.3221	0.893852	0.371947	0.68926
DCDC2	0.157537	0.932825	0.891554	0.373177	0.689739
LAMA5	0.858859	8.06886	0.891427	0.373244	0.689739
ANP32B	5.34649	125.692	0.890917	0.373517	0.689739
TUFM	-7.7595	169.319	-0.886874	0.375688	0.691881
TMPRSS3	-0.456723	2.94298	-0.885861	0.376233	0.691881
MESD	-0.344158	9.30629	-0.885855	0.376236	0.691881
COPB2	-0.630671	20.8583	-0.885491	0.376432	0.691881
TIPRL	0.705963	15.3164	0.88392	0.377278	0.692629
ADI1	-0.831923	20.4912	-0.88166	0.378499	0.694061
ABHD17C	-1.39942	31.6991	-0.877173	0.380927	0.697207
LAMB3	4.51908	45.0357	0.876858	0.381098	0.697207
TOX3	0.71542	9.83933	0.874704	0.382268	0.698536
MISP	-7.24473	128.59	-0.87183	0.383832	0.700582
CKAP5	0.665634	16.4928	0.870576	0.384516	0.700981
MLPH	-1.11695	8.8186	-0.869799	0.38494	0.700981
DHX32	-0.52518	14.2754	-0.868618	0.385585	0.701023
COA3	-2.40084	47.3563	-0.867478	0.386209	0.701023
TGM2	-3.04681	25.1717	-0.867016	0.386461	0.701023
FGFR3	1.17614	8.27672	0.865923	0.38706	0.701023
COPA	1.34101	43.4474	0.865263	0.387421	0.701023
SSBP3	0.605999	16.7353	0.864883	0.38763	0.701023
ZMIZ2	1.19059	24.5381	0.862859	0.38874	0.702226
TEAD1	0.432472	5.66603	0.860911	0.389811	0.702467
TMEM87A	-0.704216	16.5413	-0.859257	0.390721	0.702467
TDGF1	0.606964	6.17125	0.859197	0.390754	0.702467
CWC15	0.672554	15.514	0.858601	0.391083	0.702467
APIP	-0.453831	5.13446	-0.858568	0.391101	0.702467
TMEM205	-1.6389	35.3882	-0.857562	0.391656	0.702663
VEZT	-0.253922	5.80766	-0.855186	0.392968	0.704216
AXIN2	2.92434	32.2041	0.852616	0.39439	0.705403
AJUBA	-0.25751	4.60591	-0.852263	0.394586	0.705403
LAMP2	1.45561	29.528	0.851375	0.395079	0.705403
SNRPF	-1.10716	24.5411	-0.85076	0.395419	0.705403
LSR	6.19135	132.084	0.847307	0.397339	0.708026
GMPR	-0.701589	6.01182	-0.846424	0.39783	0.708099
HIP1R	-0.59329	11.1591	-0.845621	0.398278	0.708099
CD164	3.48932	74.8926	0.841255	0.400715	0.711105
HNRNPC	-1.93602	50.7899	-0.840978	0.40087	0.711105
FCF1	-0.279214	8.31849	-0.835502	0.403942	0.714955
EHBP1	0.240228	3.89045	0.835492	0.403947	0.714955
THOC2	0.499138	8.05089	0.83352	0.405057	0.715573
DIO3OS	0.352039	2.94938	0.832819	0.405452	0.715573
ELOC	0.576209	11.2956	0.832349	0.405716	0.715573
SHROOM3	-0.489535	9.96003	-0.831648	0.406112	0.715573
RHPN2	-0.827109	17.442	-0.830053	0.407012	0.715649
PROM1	-1.75287	15.8173	-0.829963	0.407062	0.715649
ATP5PD	-1.55672	39.4164	-0.825624	0.409517	0.719163
CTDSPL	0.583138	13.8898	0.819582	0.41295	0.724386
WNK2	0.805565	9.88853	0.818122	0.413782	0.724632
ALCAM	-0.653177	8.34624	-0.817064	0.414385	0.724632
ASAP2	0.195659	4.03814	0.816406	0.414761	0.724632
SCARB2	1.50185	38.3057	0.815224	0.415436	0.724632
APP	6.84514	179.392	0.81493	0.415605	0.724632
KLF3	-0.799653	19.7101	-0.814505	0.415848	0.724632
LYPLAL1	-0.334333	5.52806	-0.810397	0.418201	0.727814
TSG101	0.615046	20.7452	0.809298	0.418833	0.727814
ADAR	-1.37474	37.0303	-0.808905	0.419058	0.727814
GRB7	7.50333	21.3163	0.80764	0.419785	0.728018
TOR1AIP2	0.224904	3.48777	0.805988	0.420736	0.728018
BAIAP2L1	1.11118	26.0464	0.804752	0.421448	0.728018
MYO7B	1.04542	17.177	0.804251	0.421737	0.728018
TMBIM6	-5.28742	175.913	-0.804197	0.421768	0.728018
C11orf54	-0.327246	5.86436	-0.80389	0.421945	0.728018
BRD7	0.310652	8.03502	0.802839	0.422552	0.728267
S100A16	-9.29258	127.736	-0.800397	0.423963	0.728855
MRPL15	-3.75727	66.2038	-0.799712	0.42436	0.728855
PRAG1	-0.417256	6.82604	-0.799558	0.424449	0.728855
FAT1	-2.17012	29.6468	-0.799052	0.424742	0.728855
MGAT4B	2.46831	61.424	0.79635	0.426309	0.730748
ASPSCR1	0.265209	4.00567	0.793763	0.427811	0.732375
SELENOF	-4.67162	87.5693	-0.793118	0.428186	0.732375
TPRKB	0.448674	10.2859	0.790475	0.429726	0.734212
TBC1D23	0.302417	7.21526	0.788622	0.430807	0.734356
CYB561	-1.0073	22.1999	-0.788022	0.431158	0.734356
PLXNB1	0.745189	14.7265	0.787937	0.431207	0.734356
HDAC2	0.339329	9.46164	0.785464	0.432654	0.736025
SPTBN1	-1.43459	33.0461	-0.783571	0.433763	0.737117
ZNF195	0.268985	5.25333	0.779636	0.436073	0.738909
RACK1	12.193	279.904	0.779446	0.436185	0.738909
ACTN4	6.13031	151.478	0.779381	0.436223	0.738909
RNF128	-1.62519	25.325	-0.778328	0.436843	0.739042
CAPRIN1	-1.31253	42.1481	-0.777655	0.437239	0.739042
EPSTI1	-1.0371	12.4179	-0.769033	0.442334	0.746853
MMP14	5.7134	69.2121	0.764774	0.444864	0.750322
DDX18	0.583791	15.8067	0.761258	0.446958	0.753048
MYO1C	-1.21258	29.4028	-0.755724	0.450267	0.757812
ERBB2	9.13028	33.9864	0.752871	0.451977	0.75988
ESRP1	1.30951	34.4071	0.747671	0.455105	0.764039
PTMS	8.93806	151.392	0.746892	0.455574	0.764039
QPCT	1.54754	15.3586	0.745783	0.456244	0.764039
DNAJC22	-0.280702	6.45458	-0.745542	0.456388	0.764039
PSMF1	1.20974	32.1752	0.74292	0.457973	0.765878
CLU	1.41497	9.54474	0.740343	0.459533	0.766866
TAGLN2	9.33318	303.452	0.740338	0.459536	0.766866
TNFRSF12A	2.02711	34.8405	0.739119	0.460275	0.766989
USH1C	1.29326	34.5043	0.738155	0.46086	0.766989
SHTN1	-0.218948	5.26302	-0.737811	0.461069	0.766989
SLC40A1	-4.44665	60.6793	-0.736538	0.461842	0.767135
FKBP3	-0.782551	18.9142	-0.736058	0.462134	0.767135
KCTD3	-0.505716	13.3754	-0.735265	0.462616	0.767135
GLCE	-0.67215	11.7649	-0.732941	0.464031	0.767732
MRPL52	-0.728846	17.0924	-0.732288	0.464428	0.767732
LAMA3	-0.768489	7.06013	-0.731784	0.464736	0.767732
CAMK2N1	4.41881	51.937	0.731476	0.464924	0.767732
C6orf132	0.416941	9.38504	0.730115	0.465754	0.768299
WEE1	0.286959	5.47513	0.728074	0.467001	0.768663
C8orf82	0.815577	13.6655	0.727657	0.467256	0.768663
ZNF593	-0.179587	3.24283	-0.727361	0.467437	0.768663
STK38L	-0.698517	11.8298	-0.726502	0.467963	0.768726
COL27A1	0.19303	1.9214	0.724183	0.469383	0.770257
HSBP1	-0.573931	14.4191	-0.718309	0.472993	0.775001
DDX21	-1.54254	38.0611	-0.71788	0.473257	0.775001
TOMM70	0.711845	21.1633	0.71671	0.473978	0.775152
CFTR	1.55656	22.9845	0.715002	0.475031	0.775152
PNPT1	0.393014	10.2433	0.71483	0.475137	0.775152
PPFIBP1	0.217387	3.60791	0.713945	0.475684	0.775152
CGN	0.810058	18.354	0.713494	0.475962	0.775152
TFPI	0.172732	1.59206	0.71201	0.47688	0.775152
CMAS	1.37568	37.1607	0.711759	0.477035	0.775152
STAP2	1.66084	35.3526	0.711361	0.477282	0.775152
LRG1	-0.768316	11.8555	-0.707865	0.479448	0.776188
SFSWAP	0.126904	4.22528	0.707721	0.479537	0.776188
SDAD1	0.335655	9.21331	0.707323	0.479784	0.776188
SREBF2	1.22916	33.5817	0.707155	0.479888	0.776188
HTATIP2	0.966136	28.2467	0.705945	0.480639	0.776313
IDH1	-1.56915	42.7179	-0.704639	0.481451	0.776313
TESC	3.25043	34.8227	0.70352	0.482147	0.776313
ACSL5	3.40055	85.391	0.702844	0.482568	0.776313
EBNA1BP2	-0.823323	23.9016	-0.702513	0.482774	0.776313
FAM91A1	0.586836	10.4089	0.701637	0.48332	0.776313
EFNB1	2.1159	46.8469	0.701491	0.483411	0.776313
KIF5B	2.73891	54.4778	0.699483	0.484663	0.776906
KHSRP	1.71435	57.9531	0.698243	0.485437	0.776906
DNTTIP1	2.42903	43.5903	0.69809	0.485533	0.776906
ABCF2	0.491323	19.6986	0.697522	0.485888	0.776906
CREG1	1.86947	46.6942	0.696952	0.486244	0.776906
MRPS23	-0.377449	9.33154	-0.696129	0.486759	0.776942
STAT6	0.903701	34.9397	0.693134	0.488634	0.779146
TPM1	-1.32522	26.7776	-0.689309	0.491034	0.782183
SSBP1	0.623923	19.0668	0.687584	0.49212	0.783121
TMEM176B	7.3781	133.191	0.680991	0.496277	0.788347
ZNF511	-0.497788	12.2064	-0.680791	0.496404	0.788347
TIMM23	-1.38887	49.5526	-0.677874	0.498249	0.78992
CTTN	-1.08491	40.0917	-0.677643	0.498396	0.78992
SND1	1.65962	59.6979	0.676809	0.498924	0.789963
FAM221A	0.096651	1.57875	0.674734	0.50024	0.79039
NEURL3	-0.12216	0.920459	-0.67393	0.500751	0.79039
TRIO	0.288176	6.03815	0.673279	0.501165	0.79039
RCN1	0.897904	22.444	0.673226	0.501198	0.79039
LGR5	1.76919	17.3547	0.672013	0.50197	0.790815
NDUFA1	-5.08353	134.478	-0.671162	0.502511	0.790878
COBL	0.171108	3.52891	0.670222	0.503109	0.79103
LARP1	0.875428	32.2776	0.669005	0.503884	0.791142
MTRNR2L12	0.326919	1.83034	0.668535	0.504184	0.791142
IP6K2	-0.396413	14.5751	-0.664054	0.507044	0.792958
ASPH	-0.733201	12.2685	-0.663594	0.507338	0.792958
MYO10	0.462502	10.5888	0.662294	0.50817	0.792958
ISG15	-6.54014	65.3962	-0.661923	0.508408	0.792958
SLC25A23	-0.538625	14.5613	-0.661685	0.50856	0.792958
TSPAN8	-16.9044	296.716	-0.660222	0.509497	0.792958
ATP5MC2	1.84433	68.1139	0.659563	0.50992	0.792958
MKLN1	0.265397	3.14536	0.659367	0.510046	0.792958
YWHAZ	4.70863	127.807	0.659203	0.510151	0.792958
CRYZ	-0.432468	8.42075	-0.658862	0.51037	0.792958
TINAGL1	-1.24099	32.8712	-0.656996	0.511567	0.794037
EPPK1	0.199053	3.02616	0.653751	0.513653	0.796242
KRT18	23.541	505.446	0.652624	0.514379	0.796242
ERGIC1	0.472188	17.2029	0.652256	0.514616	0.796242
SNRPC	1.96666	72.2241	0.651649	0.515007	0.796242
SSB	0.866651	21.9135	0.64929	0.516529	0.796303
NOP56	1.27892	33.1048	0.649261	0.516548	0.796303
BUD23	0.397722	14.8779	0.64924	0.516562	0.796303
NECTIN2	-1.37675	39.6084	-0.646359	0.518423	0.797986
XRN2	1.40757	37.401	0.645984	0.518666	0.797986
PRELID3B	3.43583	72.3409	0.645022	0.519289	0.798166
UBE2V2	0.39625	9.06692	0.643946	0.519985	0.798458
VTN	-0.0470281	0.186513	-0.64218	0.52113	0.799026
ABCB1	0.750704	7.52388	0.641813	0.521368	0.799026
SLC7A8	0.834947	11.2666	0.639984	0.522555	0.799393
PPP4C	2.40292	56.4793	0.638349	0.523618	0.799393
BMP4	2.07271	28.6007	0.638029	0.523826	0.799393
SDHC	0.171672	6.55057	0.637695	0.524043	0.799393
THOC7	1.1579	33.5744	0.637542	0.524142	0.799393
CHDH	-0.400549	9.62162	-0.635094	0.525736	0.801048
NPNT	-0.693845	11.3483	-0.634052	0.526415	0.80131
SHC2	0.249864	2.8788	0.630022	0.529045	0.80292
ZBTB18	0.514093	13.0106	0.629923	0.52911	0.80292
ACTL6A	0.773736	24.0852	0.629757	0.529218	0.80292
CBX3	2.08216	54.1331	0.629312	0.52951	0.80292
PNN	0.821334	22.8483	0.624408	0.532721	0.806324
ZFAS1	4.14826	66.0879	0.623049	0.533613	0.806324
PDLIM7	0.755864	12.9249	0.622971	0.533664	0.806324
ARFGAP1	1.00869	21.1062	0.622764	0.5338	0.806324
CD63	-6.18537	234.072	-0.61839	0.536675	0.808681
NR2F2	-0.370421	8.38151	-0.617505	0.537258	0.808681
SPIN1	0.455636	15.7779	0.617382	0.53734	0.808681
GSTP1	-16.3138	367.347	-0.617273	0.537411	0.808681
HUNK	0.343107	4.77012	0.614877	0.538991	0.810285
MORF4L2	-2.71782	91.3711	-0.613529	0.53988	0.810849
PCK1	0.752386	6.36394	0.61107	0.541506	0.812072
TMEM68	0.16138	3.54553	0.610714	0.541741	0.812072
SYNCRIP	-0.835001	26.9276	-0.609814	0.542337	0.812072
SPATS2L	0.31788	11.4231	0.608452	0.543238	0.812072
DDB1	-0.370903	19.736	-0.608405	0.543269	0.812072
EIF6	6.7906	168.656	0.605577	0.545144	0.813444
ACTG1	-53.1724	1595.14	-0.605464	0.545219	0.813444
NSUN2	0.423445	18.0061	0.602624	0.547105	0.813905
DAZAP1	-0.374972	16.5071	-0.602204	0.547385	0.813905
TRAF3IP2	-0.172024	6.02826	-0.601986	0.54753	0.813905
FAHD1	0.456915	14.5196	0.601794	0.547657	0.813905
TRIM47	-0.455252	12.4949	-0.600506	0.548515	0.813905
PSMC2	-0.763387	30.553	-0.600341	0.548624	0.813905
AMBP	0.151422	0.914991	0.596439	0.551224	0.815463
PYGB	11.0696	157.538	0.595893	0.551589	0.815463
PRPF40A	0.417477	14.0274	0.594595	0.552456	0.815463
AGT	-1.10851	13.7116	-0.59456	0.552479	0.815463
XIAP	0.393341	9.70979	0.593539	0.553161	0.815463
PAFAH1B2	-0.398262	15.5546	-0.593476	0.553203	0.815463
MSRB1	-1.08217	27.0174	-0.592383	0.553934	0.815463
GTPBP4	0.282051	11.8064	0.591864	0.554281	0.815463
SPP1	11.8336	80.2245	0.591371	0.554611	0.815463
DSG2	-2.13654	64.3048	-0.59102	0.554846	0.815463
PLEKHG3	-0.170572	5.24284	-0.588766	0.556356	0.816921
RAB1A	-1.3157	66.5257	-0.587691	0.557076	0.817187
SLC5A1	-0.936863	20.55	-0.585815	0.558335	0.817187
MYO1D	1.83664	49.3256	0.584749	0.559051	0.817187
UBXN4	-0.890595	30.9619	-0.58468	0.559098	0.817187
DEK	1.70885	47.8347	0.582924	0.560278	0.817187
ABHD2	1.31572	24.1217	0.582168	0.560787	0.817187
MAP7	0.610364	20.569	0.58161	0.561162	0.817187
NRCAM	0.139879	0.748613	0.581217	0.561427	0.817187
RFK	-0.613907	14.2855	-0.580757	0.561736	0.817187
FOSL1	1.12932	10.3063	0.580645	0.561812	0.817187
GATM	-0.344947	2.91512	-0.580014	0.562237	0.817187
BAZ2B	0.105399	1.67017	0.57712	0.564188	0.819267
B3GNT5	-0.162769	3.96555	-0.576177	0.564824	0.819437
INAVA	0.484824	13.234	0.574106	0.566224	0.820041
BCL2L15	-0.552196	10.5601	-0.574022	0.566281	0.820041
ENY2	0.274132	8.26289	0.572781	0.56712	0.820272
HELZ2	0.405383	8.98374	0.572248	0.567481	0.820272
FLNB	-1.34814	32.7403	-0.570714	0.568519	0.820815
SEZ6L2	-0.866371	16.0406	-0.570156	0.568897	0.820815
CREB5	0.0561045	0.537413	0.56668	0.571254	0.823462
EMC4	-0.355685	14.9842	-0.565766	0.571875	0.823604
TCERG1	0.227502	6.96662	0.563884	0.573154	0.824242
ADAM9	-1.08506	23.9153	-0.562837	0.573866	0.824242
SP1	-0.381127	14.9761	-0.562465	0.574119	0.824242
COMT	1.70086	30.4423	0.561861	0.57453	0.824242
EIF2S3	2.80218	84.0717	0.561272	0.574931	0.824242
MAP4	-0.361313	17.2756	-0.560425	0.575508	0.82432
TNFAIP1	-0.340875	18.4737	-0.559583	0.576082	0.824393
SEM1	0.281481	8.82415	0.555696	0.578734	0.82635
SCD	-5.71977	107.038	-0.554272	0.579707	0.82635
BSPRY	-0.844024	23.936	-0.553243	0.580411	0.82635
SMS	-1.58041	51.4537	-0.553167	0.580463	0.82635
JAG1	-0.499808	13.2118	-0.552252	0.581089	0.82635
AGRN	1.00272	22.802	0.551802	0.581397	0.82635
FUT3	-1.51183	41.201	-0.550255	0.582456	0.82635
INHBB	0.601537	3.20808	0.548925	0.583368	0.82635
KYNU	-0.0417356	0.314752	-0.548712	0.583514	0.82635
GOLGB1	0.328691	9.46699	0.548096	0.583936	0.82635
MRPS18B	1.12787	46.837	0.547972	0.584022	0.82635
HSD17B12	0.630641	18.7652	0.546357	0.58513	0.82635
MLLT1	0.409537	17.6462	0.546279	0.585183	0.82635
TMEM214	0.650789	30.6701	0.546018	0.585362	0.82635
HDGF	2.70341	121.028	0.54421	0.586605	0.82635
GPAT4	-0.370816	10.1815	-0.544039	0.586723	0.82635
SEPHS2	1.70431	55.726	0.54395	0.586783	0.82635
CTNNA1	0.909081	52.0021	0.542054	0.588088	0.82635
G3BP1	-0.466321	18.0577	-0.541763	0.588288	0.82635
PTCD3	-0.237965	9.90976	-0.540647	0.589056	0.82635
HNRNPU	1.08882	53.3728	0.540644	0.589058	0.82635
TMPRSS2	-1.16848	33.9503	-0.540042	0.589473	0.82635
LAMC1	0.651234	18.2072	0.540002	0.589501	0.82635
B4GALT5	-0.774163	28.8993	-0.535853	0.592363	0.829623
ZNF703	2.8986	80.0524	0.534881	0.593034	0.829671
SEC61G	-1.22492	34.0813	-0.533969	0.593664	0.829671
GOLGA4	-0.339002	8.64547	-0.533428	0.594038	0.829671
DNPH1	-5.02128	56.3995	-0.53269	0.594548	0.829671
RB1CC1	0.387592	7.53482	0.531998	0.595027	0.829671
VSNL1	-0.56029	8.92374	-0.530827	0.595838	0.830067
GJB3	0.81667	14.4602	0.528621	0.597366	0.830799
VMP1	2.06788	30.3971	0.527397	0.598215	0.830799
DST	0.210777	2.64462	0.526136	0.59909	0.830799
ARHGAP5	0.41271	7.5153	0.526129	0.599095	0.830799
SQSTM1	1.02645	40.2103	0.525252	0.599704	0.830799
CDCA7	1.67245	43.0233	0.524632	0.600134	0.830799
SP5	0.714425	8.09359	0.523227	0.60111	0.830799
CCT6A	1.914	81.3198	0.521625	0.602225	0.830799
NDUFAB1	-1.4899	51.5244	-0.521394	0.602385	0.830799
CDK7	-0.364993	13.2208	-0.521304	0.602448	0.830799
ITGB8	0.126518	1.71514	0.520455	0.603039	0.830799
SELENBP1	7.77983	92.7098	0.519561	0.603661	0.830799
SBSPON	0.578797	4.16906	0.519545	0.603673	0.830799
SMAD5	-0.27829	7.32241	-0.51945	0.603738	0.830799
ARAF	0.717527	26.2642	0.51458	0.607135	0.834745
BRCC3	0.485096	16.4922	0.510288	0.610136	0.837781
NME1	-0.838073	25.2289	-0.508741	0.611219	0.837781
PRR15L	3.14932	107.016	0.508566	0.611341	0.837781
RBP4	1.66523	11.8319	0.508384	0.611469	0.837781
TBCA	0.756904	24.2797	0.506813	0.61257	0.838078
YIPF6	0.241109	8.21781	0.505973	0.613159	0.838078
IPO7	0.830096	31.4754	0.5058	0.61328	0.838078
DEFB1	0.724741	6.5596	0.503981	0.614556	0.83811
TMEM97	0.901086	27.2081	0.503489	0.614902	0.83811
PCCA	-0.945596	11.9522	-0.503065	0.615199	0.83811
UBR4	-0.179478	6.79613	-0.502739	0.615429	0.83811
AAMP	0.945088	54.0562	0.497912	0.618824	0.842007
CAPN6	-0.875207	4.56115	-0.494912	0.620938	0.843493
GDA	0.250223	4.53902	0.493159	0.622175	0.843493
CTBP2	-0.209266	10.7748	-0.492983	0.622299	0.843493
IER3	-7.09714	144.056	-0.490883	0.623783	0.843493
DPYSL2	-0.757179	13.8852	-0.490555	0.624014	0.843493
DBN1	-0.583141	11.3509	-0.49041	0.624117	0.843493
KTN1	0.285943	10.2139	0.490254	0.624227	0.843493
EDN1	-0.704393	10.4875	-0.489292	0.624908	0.843493
ANXA2	-3.52009	108.866	-0.487279	0.626332	0.843493
CD2AP	0.503776	15.9058	0.487195	0.626391	0.843493
PHGR1	-19.4657	248.437	-0.487031	0.626507	0.843493
CCT5	0.950547	48.9539	0.484546	0.628268	0.843493
GOLM1	-2.38053	67.7317	-0.482979	0.629379	0.843493
PAK1	-0.327551	18.2137	-0.482843	0.629475	0.843493
EIF1AX	-0.911013	25.9008	-0.482196	0.629935	0.843493
MGST2	-0.612658	21.8692	-0.481025	0.630766	0.843493
NFIB	-0.181238	4.04405	-0.480784	0.630937	0.843493
PDLIM5	-0.292722	9.38281	-0.48039	0.631217	0.843493
IGFBP2	-2.57495	42.023	-0.48026	0.631309	0.843493
LDLR	0.637859	19.9396	0.480051	0.631457	0.843493
PUM1	-0.290821	17.334	-0.480031	0.631472	0.843493
MYRF	-0.282164	4.66714	-0.479717	0.631695	0.843493
IL18	-0.44442	10.1192	-0.478768	0.632369	0.843493
SRPK1	0.819067	26.5367	0.477964	0.632941	0.843493
NCEH1	0.307489	10.7382	0.477475	0.633289	0.843493
CLDN7	-3.46199	137.709	-0.475395	0.634769	0.844752
TARDBP	-0.301516	17.8855	-0.474053	0.635725	0.845311
PDCD5	0.994498	33.9268	0.472413	0.636894	0.846151
AK2	-0.49033	24.7467	-0.470614	0.638177	0.846207
SCCPDH	-0.74553	27.586	-0.470328	0.638381	0.846207
PGRMC1	2.47159	101.566	0.469559	0.63893	0.846207
ACTN1	-0.753904	30.2674	-0.469346	0.639082	0.846207
TECR	0.547738	29.213	0.467731	0.640235	0.847023
SPTAN1	-0.560021	25.9009	-0.466634	0.64102	0.84735
BCL9L	0.154167	4.77107	0.463514	0.643252	0.847587
SLC22A18	0.570602	14.6404	0.463389	0.643342	0.847587
INF2	0.651567	24.6433	0.463384	0.643345	0.847587
PRDX4	-2.43244	80.9964	-0.463378	0.643349	0.847587
SLC25A39	-1.7902	76.1769	-0.458787	0.64664	0.850333
PSMD7	0.615526	33.6109	0.458495	0.64685	0.850333
ANXA3	0.86611	22.39	0.457809	0.647342	0.850333
PDXDC1	0.472712	22.0462	0.457393	0.64764	0.850333
NCL	2.75318	118.315	0.456712	0.64813	0.850333
NCOR2	0.462377	16.3039	0.454812	0.649495	0.851416
FGA	0.0340506	0.226664	0.453937	0.650124	0.851492
OLA1	0.544804	22.1544	0.45323	0.650633	0.851492
FGD6	-0.105907	2.40662	-0.451019	0.652224	0.852867
HMGN1	0.54811	28.9872	0.448123	0.65431	0.854346
PLEKHA1	0.0775235	2.58661	0.447519	0.654747	0.854346
DHX29	-0.146979	7.004	-0.446502	0.65548	0.854346
ITPRID2	-0.446039	17.4505	-0.446443	0.655523	0.854346
PARD6B	0.191599	4.33586	0.445339	0.656319	0.854678
[truncated: 366 more rows]

## Sheet: Table S9
Table S9. The identified metastatic Epi gene set
[truncated: 86 more rows]

[truncated: 2 more sheets: Table S10, Table S11]
